# Supplementary material for: Comparative Analysis of HMC3 and C20 Microglial Cell Lines Reveals Differential Myeloid Characteristics and Responses to Immune Stimuli
Source: Immunology. 2025 Feb 17;175(1):84–102. doi: 10.1111/imm.13900 (PMC11982601; doi:10.1111/imm.13900)
Supplement: Supplementary file 2 — Table S2. Differentially expressed proteins in untreated basal conditions. [file IMM-175-84-s001.xlsx]

## Sheet: commonDEPs_HMC3_C20
HMC3 vs C20	Protein	log2 FC	log10 p
	EMG1	7.01592	3.80566	Up regulated		2-FC
	NELFA	6.74401	2.60464	Up regulated
	ASPSCR1	5.95189	5.40127	Up regulated
	RBM27	5.31527	3.98647	Up regulated
	UBR5	5.13108	4.60281	Up regulated
	DDX27	5.11272	1.52755	Up regulated
	TK1	5.07063	5.46177	Up regulated
	IGF2BP1	4.94759	3.7982	Up regulated
	NAMPT	4.73238	7.5995	Up regulated
	TPX2	4.6821	4.64212	Up regulated
	HEATR1	4.65671	3.309	Up regulated
	TCERG1	4.57885	7.31089	Up regulated
	PPP6R2	4.53216	1.95424	Up regulated
	PYCR3	4.52641	5.5059	Up regulated
	COPG2	4.45694	2.0738	Up regulated
	NAT10	4.37397	1.45377	Up regulated
	HMGA1	4.26173	4.82208	Up regulated
	QTRT2	4.12783	1.74686	Up regulated
	ACAT1	4.0832	5.455	Up regulated
	HMGA2	4.07263	3.22583	Up regulated
	NIFK	4.02377	4.00919	Up regulated
	RPAP3	3.98785	1.838	Up regulated
	QTRT1	3.9781	3.30893	Up regulated
	SQOR	3.87893	4.82704	Up regulated
	MPI	3.85151	6.21847	Up regulated
	LRRC20	3.75647	3.93494	Up regulated
	ERO1A	3.73855	5.12078	Up regulated
	FANCI	3.68893	2.67292	Up regulated
	XPO6	3.66043	2.64665	Up regulated
	HLTF	3.61677	3.56541	Up regulated
	CEBPB	3.52229	4.04306	Up regulated
	SFXN1	3.51756	6.32835	Up regulated
	SCYL1	3.51314	4.31594	Up regulated
	SAP30	3.51105	4.23257	Up regulated
	FAH	3.50227	1.36173	Up regulated
	EFHD2	3.48756	6.38975	Up regulated
	DCP1A	3.46462	3.71221	Up regulated
	ATP6V1G1	3.46205	2.93097	Up regulated
	NHERF2	3.36437	4.26613	Up regulated
	SPAG9	3.36428	6.09206	Up regulated
	RBM28	3.33232	1.6681	Up regulated
	ASAP1	3.31943	2.69518	Up regulated
	RPF2	3.30905	1.44402	Up regulated
	ALDH1B1	3.29293	6.28608	Up regulated
	SUPV3L1	3.29095	1.47655	Up regulated
	PARP9	3.28676	1.5278	Up regulated
	CTR9	3.28193	1.87166	Up regulated
	FDXR	3.24916	3.86302	Up regulated
	PQBP1	3.23093	4.52924	Up regulated
	DCAF13	3.22734	2.46689	Up regulated
	NDRG1	3.20879	2.60001	Up regulated
	DCXR	3.20785	4.47	Up regulated
	ERCC2	3.17522	3.5037	Up regulated
	EML4	3.16173	4.10632	Up regulated
	BET1	3.15039	1.4094	Up regulated
	TAF15	3.13104	1.48978	Up regulated
	DHX16	3.1119	4.40954	Up regulated
	REXO2	3.09118	3.38107	Up regulated
	PSMD12	3.06923	5.92407	Up regulated
	PYCR1	3.04805	5.09516	Up regulated
	SF3A3	3.04409	5.86631	Up regulated
	NIPSNAP1	3.02819	3.72014	Up regulated
	AASDHPPT	3.02487	5.10293	Up regulated
	LDLR	3.0139	3.96347	Up regulated
	ANLN	3.00603	5.46499	Up regulated
	MYL9	3.00107	5.02348	Up regulated
	NUMBL	2.9879	2.58562	Up regulated
	EPHA2	2.97935	4.98416	Up regulated
	TAF6	2.9604	4.01376	Up regulated
	CHORDC1	2.93627	4.82019	Up regulated
	TOP2A	2.89987	4.75164	Up regulated
	EHMT2	2.89936	1.40172	Up regulated
	PURA	2.8676	2.75466	Up regulated
	ROCK2	2.85538	4.95835	Up regulated
	RIGI	2.8456	2.27634	Up regulated
	PNPT1	2.84013	3.32194	Up regulated
	NSA2	2.82692	3.84413	Up regulated
	LMO7	2.82149	4.8728	Up regulated
	AGK	2.81116	4.29334	Up regulated
	NOLC1	2.79329	4.49465	Up regulated
	SMTN	2.78171	3.26949	Up regulated
	IPO4	2.76176	5.821	Up regulated
	UQCR10	2.71076	3.78906	Up regulated
	PLCG1	2.67834	4.79185	Up regulated
	WDR36	2.67501	4.18452	Up regulated
	TACC1	2.65486	4.45677	Up regulated
	CHCHD3	2.63913	3.46366	Up regulated
	DNPEP	2.61675	3.67432	Up regulated
	BTF3	2.61586	4.37125	Up regulated
	ARHGEF18	2.60933	4.76966	Up regulated
	MRPL47	2.59369	2.97409	Up regulated
	URB1	2.57936	2.20296	Up regulated
	PPID	2.55752	3.36859	Up regulated
	LIMA1	2.55717	5.04953	Up regulated
	YLPM1	2.5538	4.02061	Up regulated
	NAA15	2.54719	5.84114	Up regulated
	EXOSC10	2.53687	4.86263	Up regulated
	OPA1	2.52117	5.10637	Up regulated
	TBCD	2.51984	5.32808	Up regulated
	SPATS2	2.51537	4.98276	Up regulated
	MRPL24	2.51377	4.47721	Up regulated
	NFYB	2.50971	1.34247	Up regulated
	NDRG3	2.48393	2.41994	Up regulated
	MTA1	2.47673	3.7843	Up regulated
	RPRD1B	2.4616	5.53768	Up regulated
	DARS2	2.45952	3.06613	Up regulated
	GPATCH8	2.45877	4.53029	Up regulated
	NPEPL1	2.45062	3.21039	Up regulated
	PYGL	2.43572	6.10545	Up regulated
	NOC2L	2.41333	4.39731	Up regulated
	USP10	2.41248	7.81567	Up regulated
	WDFY1	2.40485	2.40409	Up regulated
	RNF213	2.37332	4.09198	Up regulated
	SLC25A10	2.37076	3.63074	Up regulated
	EEF1A2	2.36689	2.13248	Up regulated
	KIF2C	2.36114	5.15907	Up regulated
	ILKAP	2.3535	4.54882	Up regulated
	RBM12	2.31808	4.40453	Up regulated
	NSUN2	2.30829	4.89094	Up regulated
	HSDL2	2.29744	3.95582	Up regulated
	TRMT2A	2.29114	4.4517	Up regulated
	LRBA	2.27884	3.96067	Up regulated
	UBE2O	2.27101	3.1405	Up regulated
	SRSF4	2.26294	2.60134	Up regulated
	CDK12	2.26042	2.02844	Up regulated
	MMS19	2.25475	3.54861	Up regulated
	TRAP1	2.25041	4.50385	Up regulated
	NGDN	2.24775	2.64617	Up regulated
	FARSA	2.23209	4.35468	Up regulated
	SHPK	2.22954	4.32771	Up regulated
	OGFR	2.22749	3.23538	Up regulated
	NOP9	2.22276	3.77597	Up regulated
	NOP2	2.20571	3.28209	Up regulated
	SLC16A3	2.19831	3.18296	Up regulated
	HSPA4L	2.19643	3.16061	Up regulated
	PEX11B	2.19244	3.2017	Up regulated
	MT2A	2.19007	2.58149	Up regulated
	TOMM5	2.189	4.08891	Up regulated
	LACTB2	2.18477	4.03828	Up regulated
	MRPL9	2.18196	3.88655	Up regulated
	TOMM34	2.1757	3.67481	Up regulated
	MRGBP	2.1751	4.88401	Up regulated
	RRP1B	2.17265	3.19478	Up regulated
	CHMP7	2.17032	1.40931	Up regulated
	MRPL46	2.16255	5.71758	Up regulated
	ZPR1	2.16	5.39268	Up regulated
	PBDC1	2.15792	2.58766	Up regulated
	GPN1	2.13677	1.40657	Up regulated
	RAI14	2.13636	3.40318	Up regulated
	PDCD11	2.13516	1.95853	Up regulated
	CAV1	2.13357	3.67115	Up regulated
	LSM12	2.13201	3.53846	Up regulated
	MRPS7	2.12541	4.51129	Up regulated
	GNPNAT1	2.11432	2.49984	Up regulated
	RRAS	2.11062	4.21731	Up regulated
	ADAR	2.10411	4.79229	Up regulated
	PDLIM2	2.10264	4.00337	Up regulated
	MRPS27	2.10244	5.55027	Up regulated
	SENP1	2.07978	3.34953	Up regulated
	RRM2	2.0731	4.19383	Up regulated
	HELZ2	2.07141	4.0395	Up regulated
	PWP2	2.07061	3.57096	Up regulated
	PPME1	2.06901	3.55524	Up regulated
	APEH	2.06723	4.29475	Up regulated
	PPM1G	2.06552	4.51043	Up regulated
	HGH1	2.06359	3.49178	Up regulated
	TFRC	2.05932	3.88248	Up regulated
	BYSL	2.05413	5.0439	Up regulated
	FTSJ3	2.04988	4.77111	Up regulated
	CDC42BPB	2.02653	2.21563	Up regulated
	TSR1	2.02595	2.81527	Up regulated
	HSPA9	2.0101	5.23779	Up regulated
	CPNE1	1.99765	4.71997	Up regulated
	ISY1	1.99335	2.41698	Up regulated
	PPIG	1.97667	4.91182	Up regulated
	WNK1	1.96765	4.75214	Up regulated
	DFFA	1.95763	3.7887	Up regulated
	IGF2BP3	1.95665	4.75731	Up regulated
	BCCIP	1.9561	4.82659	Up regulated
	MRPS23	1.95562	3.48766	Up regulated
	MRPL1	1.95421	2.80801	Up regulated
	MRPL19	1.9531	3.65816	Up regulated
	MRPL40	1.95021	4.48605	Up regulated
	RANBP2	1.94932	6.12195	Up regulated
	GATAD2B	1.94449	5.49816	Up regulated
	CIRBP	1.94436	3.78651	Up regulated
	ARMC8	1.94406	3.15281	Up regulated
	DDX23	1.93929	4.04202	Up regulated
	CDK9	1.93349	3.43138	Up regulated
	MRPL13	1.92473	3.61714	Up regulated
	RIN1	1.91919	4.44843	Up regulated
	DCPS	1.90987	4.93472	Up regulated
	ZNFX1	1.90903	3.75844	Up regulated
	RPL7L1	1.90748	3.17723	Up regulated
	HDHD5	1.90684	3.26034	Up regulated
	PROCR	1.90386	3.55769	Up regulated
	ERCC4	1.90342	1.93952	Up regulated
	THEM6	1.90212	3.11399	Up regulated
	KPNA7	1.89639	3.37951	Up regulated
	FAM50A	1.89553	2.90641	Up regulated
	PRMT5	1.89465	4.43365	Up regulated
	PES1	1.89415	3.48754	Up regulated
	WDHD1	1.89415	6.28295	Up regulated
	MYBBP1A	1.89277	3.48379	Up regulated
	NAF1	1.89155	1.75708	Up regulated
	METAP1	1.8858	3.92984	Up regulated
	UTP14A	1.8826	2.50809	Up regulated
	PHPT1	1.87114	2.04577	Up regulated
	MRPL37	1.86628	2.20875	Up regulated
	MRPL17	1.86456	4.15636	Up regulated
	DGKA	1.86038	4.22483	Up regulated
	MCM2	1.85539	5.34936	Up regulated
	CHD4	1.85193	3.65388	Up regulated
	PRPS2	1.82465	2.64096	Up regulated
	ERAP2	1.82327	3.96383	Up regulated
	GNAI3	1.80628	5.25972	Up regulated
	RPS26	1.80437	2.70091	Up regulated
	CD151	1.80393	2.3325	Up regulated
	DNAJC10	1.80258	4.83687	Up regulated
	SAAL1	1.8018	3.86644	Up regulated
	FKBP11	1.80027	3.00705	Up regulated
	ALCAM	1.79609	4.7848	Up regulated
	CUL5	1.79483	5.23901	Up regulated
	H1-0	1.79159	4.77034	Up regulated
	SNW1	1.7802	4.53671	Up regulated
	NXF1	1.77593	3.20051	Up regulated
	UNC45A	1.77269	3.96569	Up regulated
	BCAS2	1.76471	2.81894	Up regulated
	IDH3G	1.76131	1.44138	Up regulated
	POLR2L	1.75993	2.0247	Up regulated
	BAIAP2	1.75235	4.53874	Up regulated
	SNRNP70	1.7491	3.93058	Up regulated
	ATXN10	1.74641	3.89153	Up regulated
	AURKA	1.74298	3.03215	Up regulated
	SRPK1	1.73481	4.57056	Up regulated
	TOMM7	1.73447	1.52444	Up regulated
	SHFL	1.72895	2.11435	Up regulated
	STK4	1.72715	2.94949	Up regulated
	DUSP3	1.72627	2.44519	Up regulated
	NCAPH	1.72233	2.89112	Up regulated
	SPTLC1	1.71837	3.24514	Up regulated
	STAU1	1.71686	4.94476	Up regulated
	NR3C1	1.71598	4.99178	Up regulated
	UAP1	1.71322	3.16083	Up regulated
	EDC3	1.71205	3.76023	Up regulated
	MYO1E	1.7044	4.81385	Up regulated
	RTF2	1.69471	4.29742	Up regulated
	PML	1.69161	3.68594	Up regulated
	TPD52L2	1.68243	4.73125	Up regulated
	SRPRA	1.68004	2.7625	Up regulated
	TSFM	1.67877	3.31535	Up regulated
	OAS1	1.67697	2.76215	Up regulated
	SP100	1.67446	2.41904	Up regulated
	AARS2	1.67028	3.45757	Up regulated
	SMARCC2	1.66736	3.48283	Up regulated
	GRPEL1	1.65717	4.22117	Up regulated
	MRPL49	1.65	4.60984	Up regulated
	FLNC	1.64725	3.94512	Up regulated
	BRIX1	1.6465	4.1601	Up regulated
	SCAMP2	1.64602	2.64674	Up regulated
	XPO5	1.64395	4.3481	Up regulated
	SPTLC2	1.63781	3.29936	Up regulated
	MCM7	1.63673	4.41741	Up regulated
	STAT2	1.63532	3.84006	Up regulated
	PDHA1	1.63434	6.07777	Up regulated
	SPCS2	1.63106	4.19116	Up regulated
	DAB2	1.62263	3.0055	Up regulated
	DAP3	1.61984	2.85945	Up regulated
	SLC4A1AP	1.6191	4.70906	Up regulated
	MMUT	1.60904	3.04013	Up regulated
	GADD45GIP1	1.60551	2.5843	Up regulated
	CAPG	1.60379	4.27024	Up regulated
	EPS8L2	1.59952	4.5621	Up regulated
	CEP170	1.59279	4.76699	Up regulated
	PNKP	1.59277	2.08169	Up regulated
	NPM3	1.58791	2.49579	Up regulated
	WDR76	1.58242	3.14792	Up regulated
	DHCR7	1.58129	3.35848	Up regulated
	RSL1D1	1.5787	2.93188	Up regulated
	UBE2N	1.57839	2.49855	Up regulated
	NCAPG	1.57157	3.87629	Up regulated
	MSH2	1.56605	3.19761	Up regulated
	ELAC2	1.5654	4.08833	Up regulated
	PWP1	1.5647	1.57105	Up regulated
	PHLDB1	1.56357	4.18164	Up regulated
	GNPDA1	1.56329	3.86438	Up regulated
	SLIRP	1.55485	3.02618	Up regulated
	RPA1	1.55381	4.41738	Up regulated
	FN3KRP	1.55019	2.6349	Up regulated
	MEST	1.5501	2.74226	Up regulated
	IMMT	1.54798	4.98094	Up regulated
	NT5C	1.54631	2.99239	Up regulated
	KTN1	1.54301	4.715	Up regulated
	HMGN1	1.54252	2.41621	Up regulated
	JPT1	1.54021	3.02721	Up regulated
	EHD1	1.53978	3.91446	Up regulated
	ISCU	1.53739	3.19956	Up regulated
	SORD	1.53566	3.8965	Up regulated
	PRRC2A	1.53224	4.53147	Up regulated
	EMSY	1.5175	1.96038	Up regulated
	KIAA1191	1.51707	2.30528	Up regulated
	VTN	1.51625	1.46133	Up regulated
	PTPN1	1.51272	2.32668	Up regulated
	GTPBP4	1.51225	1.64998	Up regulated
	ALAD	1.51118	2.58701	Up regulated
	MAP2K3	1.51068	3.02423	Up regulated
	MRPL28	1.49995	1.6101	Up regulated
	PLPBP	1.49844	3.91979	Up regulated
	ENO1	1.49761	4.65599	Up regulated
	RHOT1	1.49663	3.04939	Up regulated
	SCAF11	1.49343	1.90848	Up regulated
	EIF2AK2	1.49328	3.95812	Up regulated
	CTPS1	1.49285	4.37207	Up regulated
	USP11	1.49191	1.34146	Up regulated
	MRPS22	1.49132	2.20059	Up regulated
	PRIM2	1.49124	3.29494	Up regulated
	TOP3A	1.4896	3.49421	Up regulated
	NSD3	1.48683	1.71322	Up regulated
	SGPP1	1.48665	2.03622	Up regulated
	KIF4A	1.48582	3.4717	Up regulated
	TRIM25	1.48198	3.14214	Up regulated
	PRPS1	1.48189	3.30212	Up regulated
	PDIA6	1.47436	4.37346	Up regulated
	CAD	1.47153	4.54432	Up regulated
	STIM1	1.46527	5.75455	Up regulated
	BLVRB	1.46205	3.83426	Up regulated
	NR2F2	1.45782	2.6251	Up regulated
	POLR2E	1.45751	2.92607	Up regulated
	RRP12	1.45681	5.21466	Up regulated
	NUSAP1	1.4567	4.98427	Up regulated
	MRPL50	1.45407	3.9806	Up regulated
	GCN1	1.45341	4.66951	Up regulated
	ATP1B1	1.45242	5.38123	Up regulated
	PPIL1	1.45222	1.86991	Up regulated
	MRPL16	1.45149	3.56561	Up regulated
	LMAN2	1.45135	3.58964	Up regulated
	ECT2	1.45105	3.06537	Up regulated
	x	1.44955	3.3893	Up regulated
	MRPL12	1.44857	2.24092	Up regulated
	OSTF1	1.44787	2.439	Up regulated
	NCL	1.44689	5.40317	Up regulated
	AHSA1	1.44687	4.20903	Up regulated
	COPS4	1.43651	3.89663	Up regulated
	NTMT1	1.43325	3.71486	Up regulated
	AP2B1	1.42917	4.08952	Up regulated
	HSPE1	1.42884	4.01796	Up regulated
	EBNA1BP2	1.42846	2.63976	Up regulated
	POLR2M	1.42665	4.48878	Up regulated
	HADHB	1.42595	4.12136	Up regulated
	HLA-B	1.42407	2.66778	Up regulated
	SLC25A4	1.42259	3.03634	Up regulated
	YARS2	1.42006	3.70538	Up regulated
	YAP1	1.41967	3.60385	Up regulated
	MRPL15	1.41674	2.10705	Up regulated
	ATIC	1.41572	5.27523	Up regulated
	FAM120A	1.4138	4.84115	Up regulated
	MRPS11	1.41248	3.19281	Up regulated
	ATL2	1.40951	3.43414	Up regulated
	MDC1	1.40386	2.499	Up regulated
	NME1	1.39869	4.03664	Up regulated
	ENO2	1.39858	4.52348	Up regulated
	DCTN3	1.39642	2.60285	Up regulated
	NUP205	1.39489	3.78653	Up regulated
	HMGB3	1.39259	3.07569	Up regulated
	LGALS3BP	1.38515	2.68236	Up regulated
	HPF1	1.38272	3.02747	Up regulated
	AAMP	1.38173	4.05508	Up regulated
	FAM162A	1.37969	4.04616	Up regulated
	RAB10	1.37748	2.79859	Up regulated
	TMSB10	1.3746	2.0073	Up regulated
	AHCY	1.37339	5.518	Up regulated
	PDCD4	1.37273	2.63826	Up regulated
	SUCLG1	1.36943	4.67194	Up regulated
	RAB3B	1.36788	3.15053	Up regulated
	DMAP1	1.36655	3.84805	Up regulated
	DCTPP1	1.36315	4.15532	Up regulated
	TCEA1	1.36202	3.03671	Up regulated
	HAGH	1.36057	2.03175	Up regulated
	WBP11	1.35836	4.22086	Up regulated
	TIMM50	1.35522	3.31927	Up regulated
	ANP32A	1.35337	3.53024	Up regulated
	TBC1D10B	1.35227	3.32117	Up regulated
	PSME2	1.35168	3.50053	Up regulated
	UBE2S	1.35132	2.26277	Up regulated
	CBS	1.35033	2.85539	Up regulated
	FN1	1.34985	3.15566	Up regulated
	BNIP3L	1.34879	2.59417	Up regulated
	TTC9C	1.34291	1.95052	Up regulated
	SLC2A1	1.33863	3.19333	Up regulated
	COTL1	1.33826	4.01915	Up regulated
	PNP	1.33824	4.60008	Up regulated
	NTPCR	1.33803	2.6841	Up regulated
	CDC37	1.33591	4.97586	Up regulated
	BID	1.33393	2.0847	Up regulated
	TIA1	1.32986	4.25224	Up regulated
	KPNA2	1.32446	2.85618	Up regulated
	USP9X	1.32172	3.62779	Up regulated
	LDHA	1.32031	4.0063	Up regulated
	FDFT1	1.3157	2.9633	Up regulated
	PELP1	1.31487	3.66492	Up regulated
	PSMD7	1.3139	3.18492	Up regulated
	TTLL12	1.31242	3.49676	Up regulated
	TACO1	1.30377	3.01851	Up regulated
	MRPL38	1.29812	2.84154	Up regulated
	SMARCA5	1.2975	3.60581	Up regulated
	TMEM214	1.29615	2.9434	Up regulated
	TRIP13	1.29612	3.76595	Up regulated
	RPL30	1.29295	3.61944	Up regulated
	PFKM	1.2906	3.95072	Up regulated
	RFC2	1.28149	4.47587	Up regulated
	EXOSC6	1.28134	5.23274	Up regulated
	PDXK	1.28026	2.26301	Up regulated
	NSF	1.27939	4.24352	Up regulated
	ADI1	1.27774	2.28471	Up regulated
	ADISSP	1.27666	4.75463	Up regulated
	NSDHL	1.27349	4.95934	Up regulated
	CIC	1.27347	2.62892	Up regulated
	COASY	1.27304	5.13564	Up regulated
	SCML2	1.27188	2.17223	Up regulated
	PKN1	1.27139	2.9118	Up regulated
	DHX8	1.26939	1.68823	Up regulated
	NUMB	1.26747	1.47916	Up regulated
	ARIH2	1.26647	1.3857	Up regulated
	CRTC2	1.2647	2.47691	Up regulated
	CLNS1A	1.26368	3.55612	Up regulated
	SFSWAP	1.26297	1.89746	Up regulated
	FKBP4	1.26285	4.53988	Up regulated
	UQCRB	1.26212	4.24108	Up regulated
	DLAT	1.26204	5.07059	Up regulated
	RAD21	1.26167	2.5997	Up regulated
	RPS15	1.26079	1.48352	Up regulated
	TRMT6	1.25821	2.65155	Up regulated
	PSME1	1.25818	3.09167	Up regulated
	RFC1	1.25731	2.82987	Up regulated
	UBE2L6	1.25446	2.20387	Up regulated
	MATR3	1.25235	4.16631	Up regulated
	CTNNBL1	1.25114	2.78274	Up regulated
	MAP4K4	1.25112	2.81933	Up regulated
	ZW10	1.25088	3.47754	Up regulated
	PTPN11	1.24807	3.07254	Up regulated
	PYGB	1.24695	3.96986	Up regulated
	CTSC	1.24527	2.49119	Up regulated
	VDAC1	1.24249	3.83688	Up regulated
	LDHB	1.2402	5.33474	Up regulated
	TRMT61A	1.23842	3.54592	Up regulated
	CDKN2AIP	1.23215	3.41632	Up regulated
	PRPSAP1	1.22739	3.33448	Up regulated
	DNAJC9	1.22579	3.39394	Up regulated
	ARHGEF1	1.22579	3.5174	Up regulated
	USP7	1.22249	3.64025	Up regulated
	RMND5A	1.22214	1.56416	Up regulated
	SLTM	1.2219	2.29561	Up regulated
	RUVBL1	1.21963	3.76874	Up regulated
	RAN	1.21957	4.24574	Up regulated
	BAG2	1.21058	2.83918	Up regulated
	ARF6	1.21046	3.35683	Up regulated
	ACYP1	1.20942	4.1502	Up regulated
	NSMCE3	1.20615	3.53691	Up regulated
	LNPEP	1.20401	3.38875	Up regulated
	SEL1L	1.20393	1.99605	Up regulated
	SMAD4	1.20118	1.98326	Up regulated
	XPO7	1.19434	3.77195	Up regulated
	NOP56	1.19411	3.02734	Up regulated
	PLS1	1.19369	1.77281	Up regulated
	CNBP	1.19281	4.23434	Up regulated
	S100A16	1.19097	3.42565	Up regulated
	XRCC6	1.19014	4.47441	Up regulated
	DDT	1.18959	4.87474	Up regulated
	MSH6	1.18801	4.74879	Up regulated
	GLRX5	1.18731	3.87751	Up regulated
	CNTNAP1	1.18461	3.64636	Up regulated
	GALK1	1.18344	4.53893	Up regulated
	CD9	1.17856	3.51445	Up regulated
	MRPS9	1.17835	3.99564	Up regulated
	SRC	1.17833	2.64256	Up regulated
	MKI67	1.17823	3.18986	Up regulated
	SMG9	1.17775	3.54372	Up regulated
	TMEM201	1.17766	1.74016	Up regulated
	LEMD2	1.17756	3.2153	Up regulated
	GLO1	1.17559	3.35388	Up regulated
	PFKP	1.17481	5.18626	Up regulated
	GSK3B	1.17457	3.67318	Up regulated
	INA	1.17401	2.1967	Up regulated
	HPCAL1	1.17236	2.50735	Up regulated
	GSS	1.17119	3.14442	Up regulated
	COL18A1	1.16736	2.44448	Up regulated
	MAD2L1	1.16667	2.11703	Up regulated
	PFKL	1.1661	3.22103	Up regulated
	MCM6	1.16361	3.72521	Up regulated
	TOM1	1.16238	2.32463	Up regulated
	SNRPC	1.16184	3.58726	Up regulated
	CDKN2A	1.16129	3.4115	Up regulated
	DKC1	1.15708	3.54945	Up regulated
	PPP1R13L	1.1564	3.79109	Up regulated
	MRPS18A	1.15544	4.71261	Up regulated
	VARS1	1.15471	5.11205	Up regulated
	EIF2S1	1.15451	3.13435	Up regulated
	MDH1	1.1533	5.39158	Up regulated
	UTP18	1.14785	3.31505	Up regulated
	MAIP1	1.14769	1.85054	Up regulated
	PICALM	1.14724	3.97421	Up regulated
	ADAM9	1.13958	5.59357	Up regulated
	MYG1	1.13936	4.49849	Up regulated
	SART1	1.13771	3.72397	Up regulated
	FASN	1.13579	2.76679	Up regulated
	CSE1L	1.13441	3.79177	Up regulated
	RNF25	1.12489	1.56192	Up regulated
	PTPN14	1.12474	3.00974	Up regulated
	SAMD9	1.12435	2.63618	Up regulated
	FZD2	1.12369	2.39605	Up regulated
	PLSCR1	1.12086	2.88412	Up regulated
	EXOSC1	1.11986	3.84221	Up regulated
	COQ6	1.1194	2.7542	Up regulated
	PA2G4	1.11839	4.11337	Up regulated
	SMNDC1	1.11599	1.90245	Up regulated
	PPDPF	1.11473	1.77745	Up regulated
	NCAPD2	1.11399	2.25314	Up regulated
	SSRP1	1.11273	5.3141	Up regulated
	RACGAP1	1.11225	3.33037	Up regulated
	PGK1	1.11214	3.11043	Up regulated
	NAA25	1.11095	1.66219	Up regulated
	VRK1	1.10946	2.45672	Up regulated
	OSBP	1.10701	4.60248	Up regulated
	DARS1	1.1036	3.78101	Up regulated
	PRPF3	1.1036	1.82777	Up regulated
	MRPS34	1.10234	2.1254	Up regulated
	AP2M1	1.10144	3.25239	Up regulated
	DDX54	1.10081	2.99716	Up regulated
	NCKIPSD	1.09979	1.92339	Up regulated
	ZC3H13	1.09963	2.10633	Up regulated
	PBK	1.09849	2.73311	Up regulated
	KTI12	1.0983	2.55191	Up regulated
	EIF2S2	1.09377	2.82779	Up regulated
	DAG1	1.09258	2.27038	Up regulated
	YWHAB	1.09005	4.98278	Up regulated
	M6PR	1.08445	2.53871	Up regulated
	LONP1	1.08275	3.59324	Up regulated
	GAR1	1.08174	3.65923	Up regulated
	ILVBL	1.08035	2.02401	Up regulated
	FBL	1.07753	4.25096	Up regulated
	IWS1	1.07721	2.63325	Up regulated
	SON	1.07602	4.22877	Up regulated
	GFPT1	1.07355	3.37675	Up regulated
	GSDMD	1.07335	1.81028	Up regulated
	DTX3L	1.07297	2.20281	Up regulated
	OGFOD1	1.07287	1.5047	Up regulated
	WASHC4	1.07265	2.72193	Up regulated
	GAPDH	1.07192	3.8696	Up regulated
	GAMT	1.071	3.39553	Up regulated
	TCEAL4	1.07082	1.46883	Up regulated
	AASS	1.07046	4.25446	Up regulated
	NDUFB3	1.06973	1.43434	Up regulated
	CDK5	1.069	3.01134	Up regulated
	CSNK1A1	1.06608	2.5632	Up regulated
	FAF1	1.0654	3.22985	Up regulated
	SMC2	1.06381	4.39312	Up regulated
	RIF1	1.06337	4.00303	Up regulated
	SLC3A2	1.06329	3.86798	Up regulated
	GTF2E1	1.05787	2.51733	Up regulated
	CHAF1B	1.0566	3.73193	Up regulated
	FDPS	1.056	2.85184	Up regulated
	PALM	1.05496	2.30697	Up regulated
	PTK2	1.05379	3.0144	Up regulated
	ATG4B	1.05371	4.18552	Up regulated
	APRT	1.05181	3.62587	Up regulated
	KPNB1	1.05153	3.52926	Up regulated
	MYH9	1.05053	2.96249	Up regulated
	TST	1.05023	1.81232	Up regulated
	CPSF2	1.04954	3.22652	Up regulated
	DPM3	1.04922	3.00514	Up regulated
	HDAC6	1.04842	4.02989	Up regulated
	MLEC	1.04792	2.04501	Up regulated
	POLDIP3	1.04601	4.33936	Up regulated
	UBE2Z	1.04451	4.2627	Up regulated
	RAB34	1.04283	2.11681	Up regulated
	SMPD4	1.04239	3.52515	Up regulated
	IAH1	1.04118	2.43068	Up regulated
	STXBP3	1.03744	2.52093	Up regulated
	ABCF1	1.03388	2.75287	Up regulated
	RPA2	1.03244	1.96488	Up regulated
	HTRA2	1.03242	2.53149	Up regulated
	DDX56	1.03104	2.01499	Up regulated
	RTCB	1.03035	4.47293	Up regulated
	AGRN	1.03025	2.30624	Up regulated
	ACSF3	1.02889	3.09243	Up regulated
	SNX6	1.02764	3.21527	Up regulated
	UBE2C	1.02746	3.77517	Up regulated
	MPG	1.02732	3.41577	Up regulated
	TARDBP	1.02692	3.08283	Up regulated
	GOT1	1.02629	4.08081	Up regulated
	PGAM1	1.02542	4.66754	Up regulated
	PNN	1.02493	3.6371	Up regulated
	ZNRD2	1.02367	2.94526	Up regulated
	MAP1S	1.02287	3.83763	Up regulated
	LYPLA1	1.01971	3.75861	Up regulated
	RPS5	1.01847	3.91219	Up regulated
	UBE2T	1.01782	2.59859	Up regulated
	MRPS35	1.01641	2.22469	Up regulated
	HSP90AA1	1.01304	3.42187	Up regulated
	BCAM	1.01236	3.08046	Up regulated
	RNPS1	1.01061	1.55612	Up regulated
	ALDOA	1.00907	4.81927	Up regulated
	SRRT	1.00709	4.01991	Up regulated
	ARHGDIA	1.00686	2.6889	Up regulated
	MRE11	1.00265	3.11811	Up regulated
	FARSB	1.00249	2.91882	Up regulated
	PRPF6	1.00091	2.35442	Up regulated
	GEMIN5	1.00071	3.032	Up regulated
	RPP30	1.00045	1.49688	Up regulated
	TXNL1	-1.00243	1.75676	Down regulated
	NF2	-1.00316	3.36925	Down regulated
	COLGALT1	-1.00401	3.19421	Down regulated
	FBXL18	-1.00439	1.84782	Down regulated
	CDK5RAP3	-1.00876	4.23832	Down regulated
	GGCT	-1.00995	2.52755	Down regulated
	AS3MT	-1.01497	2.16377	Down regulated
	SCARB2	-1.03606	3.2598	Down regulated
	DSP	-1.03636	2.65003	Down regulated
	AP2A2	-1.03855	1.73083	Down regulated
	SUN2	-1.04719	1.83624	Down regulated
	ACLY	-1.05506	3.41277	Down regulated
	TUBB6	-1.05616	2.70493	Down regulated
	STT3A	-1.06513	4.38294	Down regulated
	GNB2	-1.0692	2.03087	Down regulated
	PITHD1	-1.07176	2.71999	Down regulated
	FMR1	-1.07307	2.86503	Down regulated
	SOD1	-1.0903	4.00497	Down regulated
	TAB2	-1.09051	3.71984	Down regulated
	SUB1	-1.0927	3.55872	Down regulated
	TJP1	-1.09705	3.53626	Down regulated
	CHAMP1	-1.10923	3.4965	Down regulated
	B3GAT3	-1.10962	1.89738	Down regulated
	TNS1	-1.10983	3.5044	Down regulated
	USP14	-1.11621	3.92984	Down regulated
	TPM2	-1.11729	2.20724	Down regulated
	VAPA	-1.12943	3.43827	Down regulated
	S100A11	-1.12959	3.2557	Down regulated
	TUBGCP2	-1.13957	3.58002	Down regulated
	FLAD1	-1.14127	2.7628	Down regulated
	TWF1	-1.14385	3.94615	Down regulated
	SEPTIN7	-1.14447	2.9087	Down regulated
	RANBP9	-1.1467	3.41098	Down regulated
	GNB4	-1.1496	4.12683	Down regulated
	PFDN1	-1.15098	4.49843	Down regulated
	MPST	-1.15845	3.24454	Down regulated
	PDLIM1	-1.17051	3.72768	Down regulated
	CLPTM1	-1.17472	2.70413	Down regulated
	AIDA	-1.1801	1.65157	Down regulated
	GARS1	-1.18283	4.21934	Down regulated
	P3H1	-1.18413	4.23565	Down regulated
	NUCKS1	-1.18448	3.09112	Down regulated
	CRIP2	-1.18456	3.29717	Down regulated
	PRPF4	-1.19004	3.6951	Down regulated
	SH3GLB1	-1.19126	3.17353	Down regulated
	SELENOM	-1.21279	2.56622	Down regulated
	KRT1	-1.22169	1.38227	Down regulated
	PPP1R8	-1.22396	1.58943	Down regulated
	SEC24A	-1.22409	3.76248	Down regulated
	RTN3	-1.22599	3.65953	Down regulated
	KPNA6	-1.23966	4.16984	Down regulated
	ZMPSTE24	-1.2398	1.83125	Down regulated
	CTSZ	-1.24542	4.22296	Down regulated
	GMFB	-1.25134	3.41382	Down regulated
	SUMF2	-1.25393	4.28748	Down regulated
	ACP2	-1.25966	2.53335	Down regulated
	SCFD1	-1.26142	2.99396	Down regulated
	HSPA2	-1.26249	3.5598	Down regulated
	GPX8	-1.26323	3.32491	Down regulated
	KARS1	-1.27098	3.37563	Down regulated
	LSS	-1.28743	3.27063	Down regulated
	ADPRS	-1.30494	3.63831	Down regulated
	LAMP2	-1.30648	5.39239	Down regulated
	OXCT1	-1.31163	3.7971	Down regulated
	ADD1	-1.31593	5.25919	Down regulated
	FBLIM1	-1.33934	2.75241	Down regulated
	COX5A	-1.34161	3.51205	Down regulated
	TYMS	-1.3507	3.16441	Down regulated
	KRT10	-1.36077	2.00313	Down regulated
	SLC44A2	-1.39169	3.34091	Down regulated
	RIPK1	-1.39434	1.55238	Down regulated
	EPN2	-1.39903	3.24064	Down regulated
	MRI1	-1.40175	2.78792	Down regulated
	PSPH	-1.41091	2.5279	Down regulated
	ACTB	-1.41351	1.55252	Down regulated
	LGALS3	-1.41727	4.14899	Down regulated
	RFT1	-1.42915	1.87437	Down regulated
	PFDN5	-1.43202	3.95653	Down regulated
	MINPP1	-1.43238	5.7835	Down regulated
	PGM3	-1.45616	2.8926	Down regulated
	TERF2IP	-1.47191	2.96349	Down regulated
	MCAM	-1.4955	3.38517	Down regulated
	ITGAV	-1.49793	3.68413	Down regulated
	SNTB2	-1.50634	4.01919	Down regulated
	ITGA5	-1.51462	2.63741	Down regulated
	FKBP10	-1.524	3.80735	Down regulated
	MPZL1	-1.54467	2.95166	Down regulated
	SEC31A	-1.5535	5.28407	Down regulated
	EXD2	-1.57399	2.89418	Down regulated
	ADO	-1.58189	2.84777	Down regulated
	GSN	-1.58428	4.23649	Down regulated
	LUZP1	-1.61866	5.09991	Down regulated
	MARK2	-1.62206	4.25384	Down regulated
	AKAP12	-1.62518	2.49251	Down regulated
	LIPA	-1.65125	2.1828	Down regulated
	ARMT1	-1.65397	3.31774	Down regulated
	SAR1A	-1.65417	2.85937	Down regulated
	RAB2A	-1.67885	3.48856	Down regulated
	DYNC1LI1	-1.70298	3.77035	Down regulated
	SERPINH1	-1.70858	4.85638	Down regulated
	MDK	-1.71016	4.19154	Down regulated
	GTF2F2	-1.72433	4.06225	Down regulated
	CDH2	-1.73017	3.7403	Down regulated
	EIF5	-1.73246	3.36875	Down regulated
	ARPC1A	-1.7383	3.49731	Down regulated
	SPCS1	-1.7394	2.22429	Down regulated
	EPHX1	-1.73983	3.94728	Down regulated
	POLR2B	-1.74307	4.43716	Down regulated
	IGF2R	-1.74322	5.19032	Down regulated
	PRMT1	-1.75465	4.73679	Down regulated
	RBBP6	-1.76076	1.46067	Down regulated
	ARL6IP5	-1.76435	3.02919	Down regulated
	DOCK7	-1.77375	4.10693	Down regulated
	SLC25A13	-1.82454	3.14743	Down regulated
	SH3BGRL3	-1.82622	2.90792	Down regulated
	SPARC	-1.8346	2.67967	Down regulated
	P4HA2	-1.84006	5.48244	Down regulated
	RANBP6	-1.8466	2.24239	Down regulated
	MMP14	-1.88088	3.75601	Down regulated
	CTSD	-1.89429	4.1386	Down regulated
	TMSB4X	-1.90757	3.38108	Down regulated
	COMT	-1.90815	3.0091	Down regulated
	SHC1	-1.91977	2.33509	Down regulated
	ATP6V1C1	-1.92338	4.62866	Down regulated
	RAD50	-1.9792	2.2503	Down regulated
	RSF1	-1.9851	2.5492	Down regulated
	BRAT1	-1.99903	2.88007	Down regulated
	RAB32	-2.01679	3.62326	Down regulated
	STX7	-2.01692	3.03619	Down regulated
	TGFBI	-2.0171	2.7579	Down regulated
	PALLD	-2.03994	4.4276	Down regulated
	SLAIN2	-2.05638	3.52139	Down regulated
	CHMP5	-2.06603	5.54737	Down regulated
	PIH1D1	-2.07017	3.70874	Down regulated
	LSM14A	-2.07259	4.66701	Down regulated
	MARCKS	-2.07434	3.71034	Down regulated
	ATP6V1D	-2.07749	2.7835	Down regulated
	GSTM3	-2.08015	4.29472	Down regulated
	SLK	-2.09188	3.29477	Down regulated
	RAPH1	-2.09253	2.69619	Down regulated
	ABCD3	-2.15514	3.05979	Down regulated
	NAPA	-2.16709	4.53068	Down regulated
	PSMG2	-2.1822	2.15375	Down regulated
	CNPY2	-2.19216	3.97151	Down regulated
	YTHDF2	-2.24534	3.87761	Down regulated
	PURB	-2.25906	2.68543	Down regulated
	CRTAP	-2.3125	4.16144	Down regulated
	CKB	-2.31352	3.86776	Down regulated
	PLD3	-2.39895	3.93901	Down regulated
	PXDN	-2.41093	3.84072	Down regulated
	LMAN1	-2.45243	4.68194	Down regulated
	PBXIP1	-2.46592	4.99618	Down regulated
	PABPC4	-2.49163	4.88485	Down regulated
	RAB18	-2.49418	3.79651	Down regulated
	RCC2	-2.51109	5.44488	Down regulated
	GAPVD1	-2.51475	5.33109	Down regulated
	COL1A1	-2.52847	3.91523	Down regulated
	AIMP2	-2.55603	3.65146	Down regulated
	CTNNB1	-2.56959	5.06167	Down regulated
	STK24	-2.67866	6.36316	Down regulated
	GPC1	-2.6833	3.29386	Down regulated
	SS18	-2.74118	3.29116	Down regulated
	RIMOC1	-2.78279	4.51979	Down regulated
	ENAH	-2.80099	2.66256	Down regulated
	FKBP8	-2.81822	4.2429	Down regulated
	LMNB1	-2.86453	6.20392	Down regulated
	MTHFD1L	-2.87032	3.45763	Down regulated
	HECTD1	-2.95223	4.32825	Down regulated
	BAG3	-2.96757	4.58714	Down regulated
	GLG1	-3.00337	4.86172	Down regulated
	DYNLRB1	-3.09321	1.66348	Down regulated
	COL1A2	-3.21542	4.0324	Down regulated
	FTO	-3.28499	4.39125	Down regulated
	YKT6	-3.32277	3.95054	Down regulated
	CD276	-3.391	1.31257	Down regulated
	CUL2	-3.43463	2.3446	Down regulated
	TNKS1BP1	-3.5504	7.12093	Down regulated
	TNC	-3.66353	4.73946	Down regulated
	SH3BGRL	-3.71419	3.56025	Down regulated
	MRC2	-3.73954	5.4361	Down regulated
	HERC4	-3.81062	2.38488	Down regulated
	PLOD1	-3.83216	8.61954	Down regulated
	ITGB3	-3.90652	4.84474	Down regulated
	PIK3C3	-3.91976	2.92103	Down regulated
	GBA1	-3.93039	1.89076	Down regulated
	NT5DC1	-3.97853	1.78069	Down regulated
	NUDCD3	-4.11468	1.99271	Down regulated
	PPIC	-4.38627	4.39265	Down regulated
	MYLK	-4.75529	5.11418	Down regulated
	VCAN	-5.12267	1.45931	Down regulated
	CLIC3	-5.48325	1.30726	Down regulated
	HTRA1	-6.23867	2.34527	Down regulated
	RAB11FIP1	-7.03538	2.5011	Down regulated
