# Supplementary material for: Comparative Analysis of HMC3 and C20 Microglial Cell Lines Reveals Differential Myeloid Characteristics and Responses to Immune Stimuli
Source: Immunology. 2025 Feb 17;175(1):84–102. doi: 10.1111/imm.13900 (PMC11982601; doi:10.1111/imm.13900)
Supplement: Supplementary file 3 — Table S3. Proteins from innate immunity GO: 0045087. [file IMM-175-84-s005.xlsx]

## Sheet: GO_Innate immunity
Innate
TLR5
TLR2
IL17RA
LBP
RNF135
TICAM1
PLA2G2F
HLA-A
SARM1
IFIH1
GAPDH
SETD2
METTL3
MYD88
TIRAP
S100A9
TRIM38
FCN1
KLRG1
MPEG1
CHID1
IL36G
IL36B
COLEC11
FGR
TLR3
TOLLIP
USP44
NLRC5
MASP2
ENDOD1
ZNF683
GPER1
HMGB2
DHX9
ZDHHC18
ZCCHC3
OAS2
NLRP3
IRAK4
SPON2
NR1H4
FADD
NLRP2
STMP1
TLR9
DCST1
SENP7
CYBC1
HK1
LYN
MIF
SH2D1A
TRIM13
C9
C1QB
C1QA
PQBP1
HMGB1
ALPK1
XRCC6
POLR3E
SLAMF7
POLR3B
TRIM65
IFIT5
SKP2
TLR7
CSF1
HMGB3
NMI
SUSD4
CARD9
VSIG4
DAB2IP
C8G
C8B
IL17A
IL23R
CSF1R
SAMD9
PSTPIP1
TLR6
ILRUN
GBP6
TRDV1
IL34
SLC15A4
ZDHHC5
DDX21
USP14
LILRA4
RIPK2
PADI4
CASP4
CD209
DHX36
C1R
IFI16
CFP
SIGLEC10
DHX15
PGLYRP4
TRIM4
CYLD
DHX16
LGALS3
CR1
PRDM1
ZNFX1
GBP2
GBP1
IRGM
BCL10
NAGK
IFITM2
IFITM3
G3BP2
FGB
FGA
CNPY3
N4BP3
RBM14
CRCP
BTK
CD84
PGLYRP1
G3BP1
KLRD1
OTUD4
GBP7
TREM1
UBL7
UMOD
PML
TRIM14
APOBEC3C
RIGI
SLAMF6
BPIFC
CD1D
ISG20
HERC5
NLRP2B
JAK3
POLR3K
DHX58
SLC15A2
NAIP
MST1R
MFHAS1
CD160
CX3CR1
C7
FCN3
TBK1
IL36A
TIFA
C4BPB
MARCO
AKAP8
TBKBP1
APOBEC3B
UAP1
OPTN
TMEM43
YTHDF2
C8A
NEURL3
C4B
C4A
POLR3H
ZBP1
ZBTB1
IRF3
POLR3D
RNF166
NOD1
GSDMD
IRF1
PLD4
ANKRD17
IL27
HLA-C
MX2
MX1
POLR3C
OTULIN
CFD
CFB
SAMHD1
OAS1
FCGR1A
IL1RAP
IL23A
N4BP1
CLU
CACTIN
TARM1
FCN2
KLRK1
KLRC2
RNASET2
DDX3X
KAT5
PYDC2
RNF185
NOD2
APOBEC3G
GBP3
NLRP10
IFITM1
IFIT1
IFIT2
IFI6
TRGV4
TRGV8
APOBEC3H
SERINC3
NONO
PIK3CD
SLC15A3
PLPP6
DDX60
LCN2
HAVCR2
TREML4
IRF7
ARHGEF2
CLEC4C
SYK
LY96
TLR1
ARID5A
OAS3
PCBP2
SIRT2
IRAK1
MMP3
BPIFB1
SSC5D
PRKD1
GZMM
TLR10
SLC46A2
PARP1
C1S
MEFV
SERINC5
APOBEC3F
DDX1
SMPDL3B
IL1RL2
TRIM23
LACC1
TRIM31
CLEC10A
NLRX1
ARG2
TASL
PRKDC
UNC93B1
TRIM8
CCDC92
OASL
SPIRE1
AKIRIN2
PPP6C
TMED1
C1RL
TRIM56
EIF2AK2
IL17F
DEFA6
DEFA5
TRGV2
MATR3
C2
TRIM26
MAP4K2
C1QC
POLR3F
IFIT3
AIM2
GATA3
LYAR
ADGRB1
WRNIP1
TAX1BP1
LILRA5
SLAMF1
SEC14L1
TRAF4
CLEC5A
ISG15
CFI
SERPING1
JAK2
S100A8
CLEC4A
NLRC4
CR2
TRGV3
SLPI
FCER1G
ARG1
NLRP1
CD6
LGR4
MSRB1
IRF5
ADARB1
CLEC7A
ADAR
GP2
CD55
LY9
ZC3HAV1
NLRP9
USP29
APOBEC3D
PELI3
TMEM45B
C1QBP
MASP1
C5
TRGV9
C3
MCOLN2
TNFRSF14
TRIL
CLEC4D
MBL2
ITGAM
BST2
TRDV3
TRDV2
TLR8
DTX3L
SMIM30
KLRC1
LILRA2
CD180
PARP9
APOBEC3A
MAP3K5
RSAD2
PSPC1
NLRP6
TRIM5
TRIM25
PARP14
ATP1B1
PGLYRP3
USP27X
TTLL12
POLR3A
TMEM33
HLA-E
C4BPA
SH2D1B
RIOK3
ANXA1
GBP5
GBP4
TICAM2
XRCC5
LY86
INAVA
SFPQ
TMEM106A
TRIM62
CGAS
HCK
CFH
HLA-B
MORC3
TRIM29
IFI27
HEXIM1
IFI35
CARD8
F2RL1
MAVS
C6
ACOD1
NMB
CD244
SFTPD
POLR3G
ECSIT
TRGV5
AXL
CLEC6A
IL36RN
TNFAIP8L2
CD46
ITCH
HTN3
CLEC4M
CAMP
MR1
BPIFA1
CLEC4E
PYCARD
TTC4
BPI
CD14
TLR4
S100A12
CD177
STING1
CLPB
SDHAF4
IFNL4
IGHM
ULBP1
ULBP2
WFDC13
WFDC10B
WFDC3
DEFB108A
IFNLR1
IFNL1
CX3CL1
CCL3L1
GSN
CCL22
DEFB132
CCL16
HDAC4
CCL25
PI3
RAET1E
IFNE
PLEKHM2
STXBP1
STXBP3
LGALS9
CCL24
TREML1
TRIM22
RAB43
SHFL
TRIM6
ZDHHC11
TFEB
RNASE3
MID2
CAMK2A
DEFB4A
CALCOCO2
TRAF3
HPX
SYNCRIP
CDC42
TREX1
YES1
TRIM35
RAET1G
CXCL10
APCS
CRP
ADAMTS13
H2BC12
DEFB134
CHUK
SRC
TRIM32
TRIM27
ACTR2
ACTR3
SIN3A
UNC13D
CCL26
FBXO9
WAS
WFDC10A
CRISP3
IL12RB1
RFPL3
RFPL2
RFPL1
CD58
EPRS1
RELB
CASP1
IL12B
SRMS
H2BC21
KYNU
DEFB131A
BPIFB3
F12
TUBB
CCL14
CALM1
PTPN6
IFNA8
DEFA3
DEFA1
IL10RB
ARL8B
ATAD3A
DEFA4
DEFB118
FRK
TRIM49B
SMPD1
TRIM28
RAF1
NFKB1
SRPK1
UBE2N
MRC1
TYK2
IKBKE
FOSL2
AZI2
RPL39
FAU
H2BC10
IFNAR1
GCH1
UBE2W
RAB7B
TRIM43
CH25H
SLC11A1
DEFB124
SNCA
CCL4L1
CHGA
TRIM49D1
TRIM40
REL
DEFB105A
DMBT1
TRIM58
NUB1
RAB20
DUS2
STAT1
VNN1
RNASE2
CCL3
GZMB
DEFB110
DEFB112
DEFB113
DEFB114
DEFB115
DEFB116
DEFB133
DEFB135
DEFB136
RNASE7
TRIM68
TRIM11
DEFB127
DEFB131B
CCL15
IPO7
WFDC11
WFDC9
TRIM34
DEFB108B
MALT1
TRIM10
ASS1
DAPK3
RNASE6
NKG7
CCL1
CXCL16
DEFB121
CCL19
WFDC12
IKBKG
FYN
LCK
PYDC1
RAB2B
KIF5B
UBA7
WNT5A
MYO1C
PTK6
TP53
KLRF2
PTX3
STXBP4
SRPK2
RAB27A
CLEC2A
TRIM49C
TRIM49
RFPL4AL1
STAT5B
CYBB
CCL11
LYST
ACTG1
DEFB107A
DEFB104A
IFNL2
IFNL3
VAMP7
COLEC10
TNF
CORO1A
IFNA2
IFNA10
IFNA21
IFNA5
IFNA17
IFNB1
RNASE8
TRIM48
ANKHD1
SLC30A8
FASLG
SIRPA
SLC26A6
NCF1
CFHR5
DEFB123
TUBB4B
GARIN5A
CCL20
IFNAR2
PRDX1
CD47
CD74
ADAM15
AKAP1
TRIM59
WFDC5
PGLYRP2
NMBR
PPP1R14B
TRAF6
VAMP3
UBE2L6
IKBKB
STX4
RFPL4A
LTF
IRF8
TRIM64C
PJA2
KRT1
NEDD4
CYBA
KRT16
TRIM64B
HLA-DPA1
USP18
ANG
DEFB119
DEFB125
BLK
NFKB2
LAG3
TANK
CCL17
PLCG2
PIK3CG
PHB2
IFNGR2
ZDHHC1
SLC22A5
CCL7
CCL8
H2BC11
ZAP70
CCL13
DEFB106A
ZYX
CD2
APOA4
CEBPG
CIITA
DAPK1
NCF2
SHMT2
XCL1
RARRES2
CITED1
TRIM15
TRIM7
STX8
IFNA16
IFNA4
IFNA6
IFNW1
RPL13A
IFNGR1
TRIM21
MICA
H2BC12L
CYP27B1
APOL1
PLA2G1B
PDE12
COLEC12
CRIPTO
VIM
FCGR3A
TRIM64
TRIML2
VPS26B
TRIM51G
DEFB128
IFNK
CCL4
RNF19B
UBD
IL18
TRAF2
JCHAIN
ULBP3
IFNG
IFNA14
IFNA7
IFNA1
AQP4
TRIM43B
CCL21
KIR3DL1
AIF1
USP20
NCK1
TRIM51
CCL18
CCL23
PHB1
NOS2
PPARG
XCL2
EDN1
WFDC2
NQO1
RELA
TRIM77
CDC42EP4
CLDN1
FLNB
STAT2
HCFC2
CDC42EP2
TRIML1
CCL5
CCL2
MARCHF2
DEFB1
SP100
JAK1
RPS6KB1

## Sheet: Fig3A
Innate	HMC3	C20
TLR5	AAAS	AAAS
TLR2	AACS	AAGAB
IL17RA	AAGAB	AAK1
LBP	AAK1	AAMDC
RNF135	AAMDC	AAMP
TICAM1	AAMP	AARS1
PLA2G2F	AAR2	AARS2
HLA-A	AARS1	AASDHPPT
SARM1	AARS2	AASS
IFIH1	AASDHPPT	ABCB7
GAPDH	AASS	ABCD3
SETD2	AATF	ABCE1
METTL3	ABCB7	ABCF1
MYD88	ABCD3	ABCF2
TIRAP	ABCE1	ABCF3
S100A9	ABCF1	ABHD12
TRIM38	ABCF2	ABI1
FCN1	ABCF3	ABI2
KLRG1	ABHD10	ABLIM1
MPEG1	ABHD11	ABRACL
CHID1	ABHD12	ABRAXAS2
IL36G	ABHD14B	ACAA1
IL36B	ABI1	ACAA2
COLEC11	ABI2	ACACA
FGR	ABRACL	ACAD9
TLR3	ABRAXAS2	ACADM
TOLLIP	ACAA1	ACADVL
USP44	ACAA2	ACAT1
NLRC5	ACACA	ACAT2
MASP2	ACAD9	ACBD3
ENDOD1	ACADM	ACIN1
ZNF683	ACADS	ACLY
GPER1	ACADVL	ACO1
HMGB2	ACAT1	ACO2
DHX9	ACAT2	ACOT1
ZDHHC18	ACBD3	ACOT13
ZCCHC3	ACIN1	ACOT7
OAS2	ACLY	ACOT9
NLRP3	ACO1	ACOX3
IRAK4	ACO2	ACP1
SPON2	ACOT1	ACP2
NR1H4	ACOT7	ACSF2
FADD	ACOT8	ACSF3
NLRP2	ACOT9	ACSL3
STMP1	ACP1	ACSL4
TLR9	ACP2	ACTB
DCST1	ACSF2	ACTBL2
SENP7	ACSF3	ACTG1
CYBC1	ACSL3	ACTL6A
HK1	ACSL4	ACTN1
LYN	ACSS2	ACTN4
MIF	ACTA1	ACTR10
SH2D1A	ACTB	ACTR1A
TRIM13	ACTBL2	ACTR1B
C9	ACTG1	ACTR2
C1QB	ACTL6A	ACTR3
C1QA	ACTN1	ACYP1
PQBP1	ACTN4	ADAM9
HMGB1	ACTR10	ADAR
ALPK1	ACTR1A	ADD1
XRCC6	ACTR1B	ADGRE5
POLR3E	ACTR2	ADH5
SLAMF7	ACTR3	ADI1
POLR3B	ACYP1	ADISSP
TRIM65	ADA	ADK
IFIT5	ADAM9	ADNP
SKP2	ADAR	ADO
TLR7	ADD1	ADPGK
CSF1	ADH5	ADPRS
HMGB3	ADI1	ADRM1
NMI	ADISSP	ADSL
SUSD4	ADK	ADSS2
CARD9	ADNP	AFAP1
VSIG4	ADO	AFDN
DAB2IP	ADPGK	AFG3L2
C8G	ADPRS	AGAP3
C8B	ADRM1	AGFG1
IL17A	ADSL	AGK
IL23R	ADSS2	AGL
CSF1R	AFAP1	AGPAT1
SAMD9	AFF4	AGPS
PSTPIP1	AFG3L2	AGRN
TLR6	AGAP3	AGTRAP
ILRUN	AGFG1	AHCTF1
GBP6	AGK	AHCY
TRDV1	AGPAT1	AHDC1
IL34	AGPS	AHNAK
SLC15A4	AGRN	AHNAK2
ZDHHC5	AHCTF1	AHSA1
DDX21	AHCY	AHSG
USP14	AHNAK	AIDA
LILRA4	AHNAK2	AIFM1
RIPK2	AHSA1	AIMP1
PADI4	AHSG	AIMP2
CASP4	AIDA	AIP
CD209	AIF1L	AK1
DHX36	AIFM1	AK2
C1R	AIMP1	AKAP12
IFI16	AIMP2	AKAP13
CFP	AIP	AKAP2
SIGLEC10	AJUBA	AKR1A1
DHX15	AK1	AKR1B1
PGLYRP4	AK2	AKR7A2
TRIM4	AK3	AKT1
CYLD	AK4	AKT2
DHX16	AKAP12	AKT3
LGALS3	AKAP13	ALAD
CR1	AKAP2	ALB
PRDM1	AKR1A1	ALCAM
ZNFX1	AKR1B1	ALDH16A1
GBP2	AKR7A2	ALDH18A1
GBP1	AKT1	ALDH1B1
IRGM	AKT1S1	ALDH1L1
BCL10	ALAD	ALDH1L2
NAGK	ALB	ALDH2
IFITM2	ALCAM	ALDH3A2
IFITM3	ALDH16A1	ALDH6A1
G3BP2	ALDH18A1	ALDH7A1
FGB	ALDH1B1	ALDH9A1
FGA	ALDH1L1	ALDOA
CNPY3	ALDH3A2	ALDOC
N4BP3	ALDH4A1	ALG1
RBM14	ALDH5A1	ALG3
CRCP	ALDH6A1	ALG5
BTK	ALDH7A1	ALG6
CD84	ALDH9A1	ALKBH5
PGLYRP1	ALDOA	ALMS1
G3BP1	ALDOC	ALYREF
KLRD1	ALG1	AMBRA1
OTUD4	ALG3	AMPD2
GBP7	ALKBH5	AMPH
TREM1	ALMS1	ANKFY1
UBL7	ALYREF	ANKRD13A
UMOD	AMBRA1	ANKRD40
PML	AMDHD2	ANLN
TRIM14	AMOTL1	ANO6
APOBEC3C	AMOTL2	ANP32A
RIGI	AMPD2	ANP32B
SLAMF6	ANAPC1	ANP32E
BPIFC	ANAPC7	ANPEP
CD1D	ANKFY1	ANXA1
ISG20	ANKRD40	ANXA10
HERC5	ANLN	ANXA11
NLRP2B	ANO6	ANXA2
JAK3	ANP32A	ANXA3
POLR3K	ANP32B	ANXA4
DHX58	ANP32E	ANXA5
SLC15A2	ANXA1	ANXA6
NAIP	ANXA10	ANXA7
MST1R	ANXA11	AP1B1
MFHAS1	ANXA2	AP1G1
CD160	ANXA3	AP1M1
CX3CR1	ANXA4	AP1S1
C7	ANXA5	AP1S2
FCN3	ANXA6	AP2A1
TBK1	ANXA7	AP2A2
IL36A	AP1B1	AP2B1
TIFA	AP1G1	AP2M1
C4BPB	AP1M1	AP2S1
MARCO	AP1S1	AP3B1
AKAP8	AP2A1	AP3D1
TBKBP1	AP2A2	AP3M1
APOBEC3B	AP2B1	AP3S1
UAP1	AP2M1	AP4S1
OPTN	AP3B1	APEH
TMEM43	AP3D1	APEX1
YTHDF2	AP3M1	API5
C8A	AP3S1	APIP
NEURL3	AP4M1	APMAP
C4B	AP4S1	APOL2
C4A	APAF1	APOO
POLR3H	APEH	APP
ZBP1	APEX1	APPL1
ZBTB1	API5	APRT
IRF3	APIP	AQR
POLR3D	APMAP	ARAF
RNF166	APOL2	ARAP3
NOD1	APOOL	ARCN1
GSDMD	APP	ARF1
IRF1	APPL1	ARF4
PLD4	APPL2	ARF6
ANKRD17	APRT	ARFGAP1
IL27	AQR	ARFGAP3
HLA-C	ARAF	ARFGEF1
MX2	ARAP1	ARFIP1
MX1	ARAP3	ARGLU1
POLR3C	ARCN1	ARHGAP1
OTULIN	ARF1	ARHGAP12
CFD	ARF4	ARHGAP17
CFB	ARF6	ARHGAP29
SAMHD1	ARFGAP1	ARHGAP35
OAS1	ARFGAP2	ARHGDIA
FCGR1A	ARFGAP3	ARHGEF1
IL1RAP	ARFGEF1	ARHGEF10
IL23A	ARFGEF2	ARHGEF18
N4BP1	ARFIP1	ARHGEF2
CLU	ARGLU1	ARHGEF7
CACTIN	ARHGAP1	ARID1A
TARM1	ARHGAP17	ARIH2
FCN2	ARHGAP18	ARL1
KLRK1	ARHGAP23	ARL2BP
KLRC2	ARHGAP29	ARL3
RNASET2	ARHGAP35	ARL6IP1
DDX3X	ARHGDIA	ARL6IP5
KAT5	ARHGEF1	ARL8B
PYDC2	ARHGEF10	ARMC6
RNF185	ARHGEF12	ARMC8
NOD2	ARHGEF18	ARMC9
APOBEC3G	ARHGEF2	ARMCX2
GBP3	ARHGEF28	ARMT1
NLRP10	ARHGEF7	ARPC1A
IFITM1	ARID1A	ARPC1B
IFIT1	ARIH1	ARPC2
IFIT2	ARIH2	ARPC3
IFI6	ARL1	ARPC5
TRGV4	ARL2BP	ARPC5L
TRGV8	ARL3	ARPP19
APOBEC3H	ARL6IP1	ARSA
SERINC3	ARL6IP5	ARSB
NONO	ARL8B	AS3MT
PIK3CD	ARMC6	ASAH1
SLC15A3	ARMC8	ASAP1
PLPP6	ARMT1	ASF1A
DDX60	ARPC1A	ASMTL
LCN2	ARPC1B	ASNS
HAVCR2	ARPC2	ASPH
TREML4	ARPC3	ASPSCR1
IRF7	ARPC5	ASS1
ARHGEF2	ARPC5L	ATAD3A
CLEC4C	ARPP19	ATE1
SYK	ARRB1	ATF6B
LY96	ARSA	ATG3
TLR1	ARSK	ATG4B
ARID5A	AS3MT	ATG5
OAS3	ASAP1	ATG9A
PCBP2	ASB3	ATIC
SIRT2	ASF1B	ATL2
IRAK1	ASH2L	ATL3
MMP3	ASL	ATOX1
BPIFB1	ASMTL	ATP11B
SSC5D	ASNS	ATP13A1
PRKD1	ASPH	ATP1A1
GZMM	ASPSCR1	ATP1B1
TLR10	ATAD2	ATP1B3
SLC46A2	ATAD3A	ATP2A2
PARP1	ATAT1	ATP2B1
C1S	ATF6B	ATP2B4
MEFV	ATG3	ATP5F1A
SERINC5	ATG4B	ATP5F1B
APOBEC3F	ATG5	ATP5F1C
DDX1	ATG9A	ATP5F1D
SMPDL3B	ATIC	ATP5IF1
IL1RL2	ATL2	ATP5ME
TRIM23	ATL3	ATP5MG
LACC1	ATM	ATP5MK
TRIM31	ATOX1	ATP5PB
CLEC10A	ATP13A1	ATP5PD
NLRX1	ATP1A1	ATP5PF
ARG2	ATP1B1	ATP5PO
TASL	ATP1B3	ATP6AP1
PRKDC	ATP2A2	ATP6V0A1
UNC93B1	ATP2B1	ATP6V0C
TRIM8	ATP2B4	ATP6V0D1
CCDC92	ATP2C1	ATP6V1A
OASL	ATP5F1A	ATP6V1B2
SPIRE1	ATP5F1B	ATP6V1C1
AKIRIN2	ATP5F1C	ATP6V1D
PPP6C	ATP5F1D	ATP6V1E1
TMED1	ATP5IF1	ATP6V1F
C1RL	ATP5ME	ATP6V1G1
TRIM56	ATP5MG	ATP6V1H
EIF2AK2	ATP5MJ	ATXN10
IL17F	ATP5PB	ATXN2
DEFA6	ATP5PD	ATXN2L
DEFA5	ATP5PF	AURKA
TRGV2	ATP5PO	AURKB
MATR3	ATP6AP1	B2M
C2	ATP6V0A1	B3GALT6
TRIM26	ATP6V0C	B3GAT3
MAP4K2	ATP6V1A	B4GAT1
C1QC	ATP6V1B2	BABAM1
POLR3F	ATP6V1C1	BABAM2
IFIT3	ATP6V1D	BAD
AIM2	ATP6V1E1	BAG1
GATA3	ATP6V1G1	BAG2
LYAR	ATP6V1H	BAG3
ADGRB1	ATPAF2	BAG4
WRNIP1	ATRX	BAG6
TAX1BP1	ATXN10	BAIAP2
LILRA5	ATXN2	BANF1
SLAMF1	ATXN2L	BASP1
SEC14L1	AUP1	BAX
TRAF4	AURKA	BAZ1B
CLEC5A	AURKB	BCAM
ISG15	AXL	BCAP31
CFI	B2M	BCAR1
SERPING1	B3GALT6	BCAS2
JAK2	B3GAT3	BCAT1
S100A8	B4GAT1	BCAT2
CLEC4A	BABAM1	BCCIP
NLRC4	BABAM2	BCL10
CR2	BAD	BCL2L1
TRGV3	BAG2	BCL2L12
SLPI	BAG3	BCL2L13
FCER1G	BAG4	BCLAF1
ARG1	BAG5	BDH1
NLRP1	BAG6	BET1
CD6	BAIAP2	BET1L
LGR4	BANF1	BID
MSRB1	BASP1	BIN1
IRF5	BAX	BLMH
ADARB1	BAZ1A	BLVRA
CLEC7A	BAZ1B	BLVRB
ADAR	BAZ2A	BMS1
GP2	BCAM	BNIP3L
CD55	BCAP31	BOP1
LY9	BCAR1	BPHL
ZC3HAV1	BCAS2	BPNT2
NLRP9	BCAT2	BRAP
USP29	BCCIP	BRAT1
APOBEC3D	BCL2L1	BRD1
PELI3	BCL2L13	BRD8
TMEM45B	BCL9L	BRIX1
C1QBP	BCLAF1	BRK1
MASP1	BDH1	BROX
C5	BECN1	BRWD1
TRGV9	BET1	BSDC1
C3	BET1L	BSG
MCOLN2	BGN	BST1
TNFRSF14	BID	BST2
TRIL	BIN1	BTF3
CLEC4D	BLMH	BTF3L4
MBL2	BLOC1S3	BTN3A1
ITGAM	BLVRA	BUB3
BST2	BLVRB	BUD31
TRDV3	BMS1	BYSL
TRDV2	BNIP3L	BZW1
TLR8	BOD1L1	BZW2
DTX3L	BOP1	C11orf54
SMIM30	BPHL	C11orf68
KLRC1	BPTF	C11orf98
LILRA2	BRAP	C12orf29
CD180	BRAT1	C12orf57
PARP9	BRD2	C16orf87
APOBEC3A	BRD8	C18orf21
MAP3K5	BRIX1	C1QBP
RSAD2	BRK1	C1orf52
PSPC1	BROX	C7orf50
NLRP6	BSG	CAB39
TRIM5	BST2	CAB39L
TRIM25	BTAF1	CACTIN
PARP14	BTBD2	CACYBP
ATP1B1	BTF3	CAD
PGLYRP3	BTF3L4	CALD1
USP27X	BUB3	CALR
TTLL12	BUD13	CALU
POLR3A	BUD23	CAMK2D
TMEM33	BUD31	CAMK2G
HLA-E	BYSL	CAND1
C4BPA	BZW1	CANX
SH2D1B	C11orf54	CAP1
RIOK3	C11orf68	CAP2
ANXA1	C11orf98	CAPG
GBP5	C12orf57	CAPN1
GBP4	C17orf75	CAPN2
TICAM2	C18orf21	CAPNS1
XRCC5	C19orf25	CAPRIN1
LY86	C1QBP	CAPZA1
INAVA	C1orf52	CAPZA2
SFPQ	C7orf50	CAPZB
TMEM106A	CAB39	CARHSP1
TRIM62	CAB39L	CARMIL1
CGAS	CACNA2D1	CARS1
HCK	CACTIN	CARS2
CFH	CACYBP	CASK
HLA-B	CAD	CASKIN2
MORC3	CALD1	CASP3
TRIM29	CALR	CASP6
IFI27	CALU	CASP7
HEXIM1	CAMK2D	CAST
IFI35	CAMK2G	CAT
CARD8	CAND1	CAV1
F2RL1	CANX	CAVIN1
MAVS	CAP1	CAVIN3
C6	CAP2	CBFB
ACOD1	CAPG	CBL
NMB	CAPN1	CBR1
CD244	CAPN2	CBR3
SFTPD	CAPN5	CBS
POLR3G	CAPNS1	CBX1
ECSIT	CAPRIN1	CBX3
TRGV5	CAPZA1	CBX5
AXL	CAPZA2	CC2D1A
CLEC6A	CAPZB	CCAR1
IL36RN	CARHSP1	CCAR2
TNFAIP8L2	CARMIL1	CCDC124
CD46	CARS1	CCDC22
ITCH	CASC3	CCDC43
HTN3	CASKIN2	CCDC47
CLEC4M	CASP3	CCDC50
CAMP	CASP7	CCDC6
MR1	CAST	CCDC71
BPIFA1	CAT	CCDC80
CLEC4E	CAV1	CCDC9
PYCARD	CAVIN1	CCN1
TTC4	CAVIN3	CCN2
BPI	CBFB	CCNA2
CD14	CBL	CCT2
TLR4	CBLL1	CCT3
S100A12	CBR1	CCT4
CD177	CBR3	CCT5
STING1	CBS	CCT6A
CLPB	CBX1	CCT7
SDHAF4	CBX3	CCT8
IFNL4	CBX5	CD109
IGHM	CC2D1A	CD14
ULBP1	CCAR1	CD151
ULBP2	CCAR2	CD276
WFDC13	CCDC124	CD2AP
WFDC10B	CCDC137	CD2BP2
WFDC3	CCDC22	CD44
DEFB108A	CCDC43	CD46
IFNLR1	CCDC47	CD47
IFNL1	CCDC6	CD55
CX3CL1	CCDC71	CD59
CCL3L1	CCDC80	CD63
GSN	CCDC9B	CD68
CCL22	CCN1	CD81
DEFB132	CCN2	CD82
CCL16	CCNA2	CD9
HDAC4	CCNB1	CDC20
CCL25	CCNK	CDC37
PI3	CCNT1	CDC42
RAET1E	CCS	CDC42BPB
IFNE	CCT2	CDC42EP1
PLEKHM2	CCT3	CDC5L
STXBP1	CCT4	CDC73
STXBP3	CCT5	CDH11
LGALS9	CCT6A	CDH13
CCL24	CCT7	CDH2
TREML1	CCT8	CDIPT
TRIM22	CD151	CDK1
RAB43	CD274	CDK12
SHFL	CD276	CDK2
TRIM6	CD2AP	CDK4
ZDHHC11	CD2BP2	CDK5
TFEB	CD40	CDK5RAP3
RNASE3	CD44	CDK7
MID2	CD46	CDK9
CAMK2A	CD47	CDKN2A
DEFB4A	CD55	CDKN2AIP
CALCOCO2	CD59	CDV3
TRAF3	CD63	CEBPB
HPX	CD81	CELF1
SYNCRIP	CD82	CEMIP2
CDC42	CD9	CENPH
TREX1	CDC27	CENPV
YES1	CDC37	CEP170
TRIM35	CDC42	CEP97
RAET1G	CDC42BPB	CEPT1
CXCL10	CDC42EP1	CERS2
APCS	CDC5L	CETN2
CRP	CDC73	CFDP1
ADAMTS13	CDCA5	CFL1
H2BC12	CDCP1	CFL2
DEFB134	CDH13	CHAF1B
CHUK	CDH2	CHAMP1
SRC	CDIPT	CHCHD3
TRIM32	CDK1	CHD4
TRIM27	CDK12	CHD8
ACTR2	CDK2	CHERP
ACTR3	CDK3	CHID1
SIN3A	CDK4	CHMP1A
UNC13D	CDK5	CHMP2A
CCL26	CDK5RAP1	CHMP2B
FBXO9	CDK5RAP3	CHMP4A
WAS	CDK6	CHMP4B
WFDC10A	CDK7	CHMP5
CRISP3	CDK9	CHMP6
IL12RB1	CDKN1A	CHMP7
RFPL3	CDKN2A	CHORDC1
RFPL2	CDKN2AIP	CHP1
RFPL1	CDT1	CHTOP
CD58	CDV3	CIAPIN1
EPRS1	CEBPB	CIC
RELB	CEBPZ	CIP2A
CASP1	CELF1	CIRBP
IL12B	CENPB	CISD1
SRMS	CENPH	CISD2
H2BC21	CENPK	CIZ1
KYNU	CENPV	CKAP2
DEFB131A	CEP170	CKAP4
BPIFB3	CEP41	CKAP5
F12	CEPT1	CKB
TUBB	CERS2	CLASP1
CCL14	CERT1	CLCC1
CALM1	CES2	CLGN
PTPN6	CETN2	CLIC1
IFNA8	CFDP1	CLIC3
DEFA3	CFL1	CLIC4
DEFA1	CFL2	CLINT1
IL10RB	CGGBP1	CLIP1
ARL8B	CHAF1B	CLIP2
ATAD3A	CHAMP1	CLNS1A
DEFA4	CHCHD3	CLPP
DEFB118	CHCHD5	CLPTM1
FRK	CHCHD6	CLPX
TRIM49B	CHD2	CLTA
SMPD1	CHD4	CLTB
TRIM28	CHD8	CLTC
RAF1	CHEK1	CLUH
NFKB1	CHERP	CMAS
SRPK1	CHID1	CMPK1
UBE2N	CHMP1A	CMTR1
MRC1	CHMP2A	CNBP
TYK2	CHMP2B	CNDP2
IKBKE	CHMP4A	CNIH4
FOSL2	CHMP4B	CNN1
AZI2	CHMP5	CNN2
RPL39	CHMP6	CNN3
FAU	CHMP7	CNOT1
H2BC10	CHORDC1	CNOT11
IFNAR1	CHP1	CNOT2
GCH1	CHTF18	CNOT3
UBE2W	CHTOP	CNOT7
RAB7B	CHUK	CNOT9
TRIM43	CIAO1	CNP
CH25H	CIAO2B	CNPY2
SLC11A1	CIAPIN1	CNPY3
DEFB124	CIC	CNPY4
SNCA	CIP2A	CNTNAP1
CCL4L1	CIRBP	COA3
CHGA	CISD1	COA6
TRIM49D1	CISD2	COASY
TRIM40	CIT	COG1
REL	CIZ1	COG3
DEFB105A	CKAP2	COG4
DMBT1	CKAP4	COG5
TRIM58	CKAP5	COG8
NUB1	CKB	COL12A1
RAB20	CKS2	COL18A1
DUS2	CLASP1	COL1A1
STAT1	CLASRP	COL1A2
VNN1	CLCC1	COL3A1
RNASE2	CLDN1	COL4A1
CCL3	CLIC1	COL4A2
GZMB	CLIC3	COL5A1
DEFB110	CLIC4	COL5A2
DEFB112	CLINT1	COL6A1
DEFB113	CLIP1	COL6A2
DEFB114	CLIP2	COL8A1
DEFB115	CLNS1A	COLGALT1
DEFB116	CLPB	COMMD3
DEFB133	CLPTM1	COMMD8
DEFB135	CLPX	COMMD9
DEFB136	CLSPN	COMT
RNASE7	CLTA	COPA
TRIM68	CLTB	COPB1
TRIM11	CLTC	COPB2
DEFB127	CLUH	COPE
DEFB131B	CMAS	COPG1
CCL15	CMC2	COPG2
IPO7	CMPK1	COPS2
WFDC11	CMTR1	COPS3
WFDC9	CNBP	COPS4
TRIM34	CNDP2	COPS5
DEFB108B	CNIH4	COPS6
MALT1	CNN1	COPS7A
TRIM10	CNN2	COPS8
ASS1	CNN3	COPZ1
DAPK3	CNOT1	COQ6
RNASE6	CNOT11	CORO1B
NKG7	CNOT2	CORO1C
CCL1	CNOT3	COTL1
CXCL16	CNOT7	COX17
DEFB121	CNOT9	COX20
CCL19	CNP	COX4I1
WFDC12	CNPY2	COX5A
IKBKG	CNPY3	COX5B
FYN	CNPY4	COX6B1
LCK	CNRIP1	COX6C
PYDC1	CNTNAP1	COX7A2
RAB2B	COA4	COX7C
KIF5B	COA6	CPNE1
UBA7	COASY	CPNE2
WNT5A	COG1	CPNE3
MYO1C	COG3	CPOX
PTK6	COG4	CPPED1
TP53	COG8	CPSF1
KLRF2	COIL	CPSF2
PTX3	COL18A1	CPSF3
STXBP4	COL1A1	CPSF4
SRPK2	COL1A2	CPSF6
RAB27A	COL4A2	CPSF7
CLEC2A	COL6A1	CPT2
TRIM49C	COL8A1	CRABP2
TRIM49	COLGALT1	CRAT
RFPL4AL1	COMMD3	CRIP2
STAT5B	COMMD6	CRK
CYBB	COMMD9	CRKL
CCL11	COMT	CRNKL1
LYST	COPA	CRTAP
ACTG1	COPB1	CRTC2
DEFB107A	COPB2	CRYAB
DEFB104A	COPE	CRYZ
IFNL2	COPG1	CRYZL1
IFNL3	COPG2	CS
VAMP7	COPS2	CSDE1
COLEC10	COPS3	CSE1L
TNF	COPS4	CSK
CORO1A	COPS5	CSNK1A1
IFNA2	COPS6	CSNK2A2
IFNA10	COPS7B	CSNK2B
IFNA21	COPS8	CSPG4
IFNA5	COPZ1	CSRP1
IFNA17	COQ6	CSRP2
IFNB1	CORO1A	CSTB
RNASE8	CORO1B	CSTF1
TRIM48	CORO1C	CSTF2
ANKHD1	COTL1	CSTF2T
SLC30A8	COX17	CSTF3
FASLG	COX20	CTBP1
SIRPA	COX4I1	CTBP2
SLC26A6	COX5A	CTCF
NCF1	COX5B	CTDP1
CFHR5	COX6B1	CTH
DEFB123	COX6C	CTIF
TUBB4B	COX7A2	CTNNA1
GARIN5A	CPA4	CTNNA2
CCL20	CPNE1	CTNNB1
IFNAR2	CPNE3	CTNNBL1
PRDX1	CPOX	CTNND1
CD47	CPPED1	CTPS1
CD74	CPSF1	CTR9
ADAM15	CPSF2	CTSA
AKAP1	CPSF3	CTSB
TRIM59	CPSF4	CTSC
WFDC5	CPSF6	CTSD
PGLYRP2	CPSF7	CTSL
NMBR	CRAT	CTSZ
PPP1R14B	CRIM1	CTTN
TRAF6	CRIP2	CUL2
VAMP3	CRK	CUL3
UBE2L6	CRKL	CUL4A
IKBKB	CRNKL1	CUL4B
STX4	CRTAP	CUL5
RFPL4A	CRTC2	CUL7
LTF	CRYZ	CUTA
IRF8	CS	CUX1
TRIM64C	CSDE1	CWC22
PJA2	CSE1L	CWC27
KRT1	CSK	CXorf38
NEDD4	CSNK1A1	CYB5A
CYBA	CSNK2A2	CYB5B
KRT16	CSNK2B	CYB5R1
TRIM64B	CSPG4	CYB5R3
HLA-DPA1	CSRP1	CYC1
USP18	CSRP2	CYCS
ANG	CSTB	CYFIP1
DEFB119	CSTF1	CYP51A1
DEFB125	CSTF2	CYRIB
BLK	CSTF2T	CZIB
NFKB2	CSTF3	DAB2
LAG3	CTBP1	DAD1
TANK	CTBP2	DAG1
CCL17	CTCF	DAP3
PLCG2	CTNNA1	DARS1
PIK3CG	CTNNA2	DARS2
PHB2	CTNNB1	DAZAP1
IFNGR2	CTNNBL1	DBI
ZDHHC1	CTNND1	DBN1
SLC22A5	CTPS1	DBNL
CCL7	CTPS2	DBR1
CCL8	CTR9	DBT
H2BC11	CTSA	DCAF13
ZAP70	CTSB	DCAF16
CCL13	CTSC	DCAF7
DEFB106A	CTSD	DCAF8
ZYX	CTSL	DCAKD
CD2	CTSZ	DCBLD2
APOA4	CTTN	DCK
CEBPG	CTTNBP2NL	DCP1A
CIITA	CTU1	DCPS
DAPK1	CUL1	DCTD
NCF2	CUL2	DCTN1
SHMT2	CUL3	DCTN2
XCL1	CUL4A	DCTN3
RARRES2	CUL4B	DCTN4
CITED1	CUL5	DCTN5
TRIM15	CUL7	DCTN6
TRIM7	CUTA	DCTPP1
STX8	CWC22	DCUN1D1
IFNA16	CWC27	DCXR
IFNA4	CWF19L1	DDAH1
IFNA6	CYB5A	DDAH2
IFNW1	CYB5B	DDB1
RPL13A	CYB5R1	DDOST
IFNGR1	CYB5R3	DDRGK1
TRIM21	CYC1	DDT
MICA	CYCS	DDX1
H2BC12L	CYFIP1	DDX17
CYP27B1	CYFIP2	DDX18
APOL1	CYP2S1	DDX19A
PLA2G1B	CYP51A1	DDX20
PDE12	CYRIA	DDX21
COLEC12	CYRIB	DDX23
CRIPTO	CZIB	DDX27
VIM	DAB2	DDX39A
FCGR3A	DAD1	DDX39B
TRIM64	DAG1	DDX3X
TRIML2	DAP3	DDX3Y
VPS26B	DARS1	DDX42
TRIM51G	DARS2	DDX46
DEFB128	DAXX	DDX47
IFNK	DAZAP1	DDX5
CCL4	DBI	DDX50
RNF19B	DBN1	DDX54
UBD	DBNL	DDX56
IL18	DBR1	DDX6
TRAF2	DCAF12L1	DECR1
JCHAIN	DCAF13	DEK
ULBP3	DCAF16	DENND2A
IFNG	DCAF7	DENND4A
IFNA14	DCAF8	DENR
IFNA7	DCBLD2	DERA
IFNA1	DCK	DERL1
AQP4	DCP1A	DERPC
TRIM43B	DCPS	DES
CCL21	DCTD	DFFA
KIR3DL1	DCTN1	DGKA
AIF1	DCTN2	DHCR24
USP20	DCTN3	DHCR7
NCK1	DCTN4	DHFR
TRIM51	DCTN5	DHPS
CCL18	DCTN6	DHRS1
CCL23	DCTPP1	DHRS7B
PHB1	DCUN1D1	DHX15
NOS2	DCXR	DHX16
PPARG	DDAH1	DHX29
XCL2	DDAH2	DHX30
EDN1	DDB1	DHX36
WFDC2	DDB2	DHX38
NQO1	DDOST	DHX40
RELA	DDRGK1	DHX8
TRIM77	DDT	DHX9
CDC42EP4	DDX1	DIABLO
CLDN1	DDX10	DIAPH1
FLNB	DDX17	DIDO1
STAT2	DDX18	DIP2B
HCFC2	DDX19A	DIS3
CDC42EP2	DDX20	DKC1
TRIML1	DDX21	DLAT
CCL5	DDX23	DLD
CCL2	DDX24	DLG1
MARCHF2	DDX27	DLGAP4
DEFB1	DDX39A	DLGAP5
SP100	DDX39B	DLST
JAK1	DDX3X	DMAP1
RPS6KB1	DDX42	DNAAF5
	DDX46	DNAJA1
	DDX47	DNAJA2
	DDX5	DNAJA3
	DDX50	DNAJB1
	DDX52	DNAJB11
	DDX54	DNAJB2
	DDX56	DNAJB4
	DDX6	DNAJC10
	DDX60	DNAJC11
	DECR1	DNAJC13
	DEK	DNAJC19
	DENND2A	DNAJC2
	DENND4A	DNAJC21
	DENR	DNAJC3
	DERA	DNAJC7
	DERL1	DNAJC8
	DERPC	DNAJC9
	DFFA	DNASE2
	DGKA	DNM1
	DHCR24	DNM1L
	DHCR7	DNM2
	DHFR	DNMT1
	DHODH	DNPEP
	DHPS	DNPH1
	DHRS1	DNTTIP2
	DHRS4	DOCK1
	DHRS7	DOCK7
	DHRS7B	DOHH
	DHX15	DPH1
	DHX16	DPM1
	DHX29	DPM3
	DHX30	DPP3
	DHX36	DPY30
	DHX37	DPYSL2
	DHX38	DPYSL3
	DHX57	DR1
	DHX8	DRAP1
	DHX9	DRG1
	DIABLO	DRG2
	DIAPH1	DSG2
	DIDO1	DSP
	DIP2B	DST
	DIS3	DSTN
	DKC1	DTNA
	DKK1	DTNBP1
	DLAT	DTX3L
	DLC1	DTYMK
	DLD	DUSP3
	DLG1	DUT
	DLGAP4	DVL2
	DLGAP5	DYNC1H1
	DLST	DYNC1I2
	DMAC2	DYNC1LI1
	DMAC2L	DYNC1LI2
	DMAP1	DYNLL1
	DNAAF5	DYNLRB1
	DNAJA1	DYNLT1
	DNAJA2	DYNLT2B
	DNAJA3	DYRK1A
	DNAJB1	EARS2
	DNAJB11	EBNA1BP2
	DNAJB12	EBP
	DNAJB2	ECE1
	DNAJB4	ECH1
	DNAJB6	ECHS1
	DNAJC10	ECI1
	DNAJC11	ECI2
	DNAJC13	ECPAS
	DNAJC19	ECT2
	DNAJC2	EDC3
	DNAJC21	EDC4
	DNAJC5	EDF1
	DNAJC7	EDIL3
	DNAJC8	EEA1
	DNAJC9	EEF1A2
	DNM1	EEF1B2
	DNM1L	EEF1D
	DNM2	EEF1E1
	DNMBP	EEF1G
	DNMT1	EEF2
	DNPEP	EFHD2
	DNPH1	EFL1
	DNTTIP2	EFTUD2
	DOCK1	EGFR
	DOCK4	EHBP1L1
	DOCK7	EHD1
	DOHH	EHD2
	DOP1B	EHD4
	DPCD	EHMT1
	DPF3	EHMT2
	DPM1	EIF1AY
	DPM3	EIF2A
	DPP3	EIF2AK2
	DPP7	EIF2B1
	DPP9	EIF2B2
	DPY30	EIF2B3
	DPYSL2	EIF2B4
	DPYSL3	EIF2B5
	DR1	EIF2D
	DRAP1	EIF2S1
	DRG1	EIF2S2
	DRG2	EIF2S3
	DSCC1	EIF3A
	DSP	EIF3B
	DSTN	EIF3D
	DTD1	EIF3E
	DTNBP1	EIF3F
	DTX3L	EIF3G
	DTYMK	EIF3H
	DUS3L	EIF3I
	DUSP3	EIF3J
	DUT	EIF3K
	DVL2	EIF3L
	DYNC1H1	EIF3M
	DYNC1I2	EIF4A1
	DYNC1LI1	EIF4A2
	DYNC1LI2	EIF4A3
	DYNLL1	EIF4B
	DYNLL2	EIF4E
	DYNLRB1	EIF4ENIF1
	DYNLT1	EIF4G1
	DYRK1A	EIF4G2
	DYSF	EIF4G3
	EARS2	EIF4H
	EBNA1BP2	EIF5
	EBP	EIF5A
	ECE1	EIF5B
	ECH1	EIF6
	ECHS1	ELAC2
	ECI1	ELAVL1
	ECI2	ELMO2
	ECPAS	ELOB
	ECT2	ELOC
	EDC3	ELOVL1
	EDC4	ELOVL5
	EDF1	ELP3
	EDIL3	ELP6
	EEA1	EMC1
	EED	EMC2
	EEF1A2	EMC7
	EEF1B2	EMD
	EEF1D	EMG1
	EEF1E1	EMILIN1
	EEF1G	EML2
	EEF2	EML4
	EFHD2	EMSY
	EFL1	ENAH
	EFTUD2	ENO1
	EGFR	ENO2
	EGLN1	ENO3
	EHD1	ENOPH1
	EHD2	ENPP4
	EHD4	ENSA
	EHMT1	ENY2
	EHMT2	EPB41L1
	EIF1AX	EPB41L2
	EIF2A	EPDR1
	EIF2AK2	EPHA2
	EIF2B1	EPHB2
	EIF2B2	EPHB4
	EIF2B3	EPHX1
	EIF2B4	EPN1
	EIF2B5	EPN2
	EIF2D	EPPK1
	EIF2S1	EPRS1
	EIF2S2	EPS15
	EIF2S3	EPS15L1
	EIF3A	EPS8
	EIF3B	EPS8L2
	EIF3D	ERAP1
	EIF3E	ERAP2
	EIF3F	ERBIN
	EIF3G	ERC1
	EIF3H	ERCC2
	EIF3I	ERCC4
	EIF3J	ERCC6L
	EIF3K	ERF
	EIF3L	ERGIC1
	EIF3M	ERGIC3
	EIF4A1	ERH
	EIF4A2	ERI1
	EIF4A3	ERI3
	EIF4B	ERLIN2
	EIF4E	ERO1A
	EIF4EBP1	ERP29
	EIF4ENIF1	ERP44
	EIF4G1	ERVK3-1
	EIF4G2	ESD
	EIF4G3	ESYT1
	EIF4H	ESYT2
	EIF5	ETF1
	EIF5A	ETFA
	EIF5B	ETFB
	EIF6	ETHE1
	ELAC2	EWSR1
	ELAVL1	EXD2
	ELL	EXOC1
	ELMO2	EXOC2
	ELOB	EXOC3
	ELOC	EXOC4
	ELOVL5	EXOC5
	ELP1	EXOC6B
	ELP3	EXOSC1
	ELP6	EXOSC10
	EMC1	EXOSC3
	EMC2	EXOSC4
	EMC3	EXOSC5
	EMC4	EXOSC6
	EMC7	EXOSC7
	EMC8	EXOSC9
	EMD	EZH2
	EMG1	EZR
	EML2	FABP3
	EML4	FABP5
	EMSY	FADS1
	ENAH	FADS2
	ENO1	FADS3
	ENO2	FAF1
	ENO3	FAF2
	ENOPH1	FAH
	ENPP4	FAHD1
	ENSA	FAHD2A
	ENY2	FAM114A1
	EPB41L1	FAM114A2
	EPB41L2	FAM120A
	EPHA2	FAM120C
	EPHX1	FAM162A
	EPN1	FAM3C
	EPN2	FAM50A
	EPPK1	FAM91A1
	EPRS1	FAM98B
	EPS15L1	FANCI
	EPS8	FARP1
	EPS8L2	FARSA
	ERAP1	FARSB
	ERAP2	FASN
	ERBIN	FAU
	ERC1	FBL
	ERCC1	FBLIM1
	ERCC2	FBLL1
	ERCC4	FBLN1
	ERCC6L	FBN1
	ERGIC1	FBXL18
	ERGIC2	FBXL8
	ERGIC3	FBXO7
	ERH	FDFT1
	ERI1	FDPS
	ERI3	FDXR
	ERLIN2	FEN1
	ERO1A	FERMT2
	ERP29	FH
	ERP44	FHL1
	ERVK3-1	FHL2
	ESD	FHL3
	ESYT1	FHOD1
	ESYT2	FIG4
	ETF1	FILIP1L
	ETFA	FIP1L1
	ETFB	FIS1
	ETHE1	FKBP10
	EWSR1	FKBP11
	EXD2	FKBP14
	EXOC2	FKBP15
	EXOC3	FKBP1A
	EXOC4	FKBP2
	EXOC5	FKBP3
	EXOC6B	FKBP4
	EXOC7	FKBP5
	EXOSC1	FKBP8
	EXOSC10	FKBP9
	EXOSC2	FLAD1
	EXOSC3	FLII
	EXOSC4	FLNA
	EXOSC5	FLNB
	EXOSC6	FLNC
	EXOSC7	FLOT1
	EXOSC8	FLOT2
	EXOSC9	FLYWCH2
	EZH2	FMR1
	EZR	FN1
	FABP5	FN3KRP
	FADD	FNBP1
	FADS2	FNDC3B
	FAF1	FOXJ2
	FAF2	FOXP1
	FAH	FRG1
	FAHD1	FRYL
	FAHD2A	FSCN1
	FAM114A1	FSTL1
	FAM114A2	FTH1
	FAM120A	FTL
	FAM136A	FTO
	FAM162A	FTSJ1
	FAM3C	FTSJ3
	FAM50A	FUBP1
	FAM76B	FUBP3
	FAM98A	FUNDC2
	FAM98B	FUS
	FANCA	FXR1
	FANCD2	FXR2
	FANCG	FYTTD1
	FANCI	FZD2
	FARP1	G3BP1
	FARSA	G3BP2
	FARSB	G6PD
	FASN	GAA
	FASTKD2	GABARAP
	FAU	GABARAPL2
	FBL	GADD45GIP1
	FBLIM1	GALE
	FBLL1	GALK1
	FBLN1	GALNT2
	FBXL18	GALT
	FBXL20	GAMT
	FBXL8	GANAB
	FBXO22	GAPDH
	FBXO7	GAPVD1
	FDFT1	GAR1
	FDPS	GARS1
	FDXR	GART
	FEN1	GATAD2A
	FERMT2	GATAD2B
	FGF1	GATD1
	FGF2	GBA1
	FH	GBE1
	FHIP2A	GBF1
	FHL1	GBP1
	FHL2	GBP2
	FHOD1	GCN1
	FIP1L1	GDI1
	FIS1	GDI2
	FKBP10	GEMIN4
	FKBP11	GEMIN5
	FKBP15	GET3
	FKBP1A	GFM1
	FKBP2	GFPT1
	FKBP3	GFRA1
	FKBP4	GGA1
	FKBP5	GGCT
	FKBP8	GGH
	FLAD1	GHITM
	FLII	GID8
	FLNA	GIGYF2
	FLNB	GIPC1
	FLNC	GIT2
	FLOT1	GLB1
	FLOT2	GLG1
	FLYWCH2	GLIPR2
	FMR1	GLO1
	FN1	GLOD4
	FN3KRP	GLRX
	FNBP4	GLRX3
	FNDC3A	GLRX5
	FNDC3B	GLS
	FNTA	GLT8D1
	FOSL1	GLTP
	FOXC2	GLUD1
	FOXJ2	GLUL
	FOXP1	GLYR1
	FRG1	GM2A
	FRMD8	GMFB
	FRYL	GMPPA
	FSCN1	GMPPB
	FSD1	GMPR2
	FSTL1	GMPS
	FTH1	GNA11
	FTO	GNA13
	FTSJ1	GNAI2
	FTSJ3	GNAI3
	FUBP1	GNAQ
	FUBP3	GNAS
	FUS	GNB1
	FXR1	GNB2
	FXR2	GNB4
	FZD2	GNE
	G3BP1	GNG12
	G3BP2	GNL1
	G6PD	GNPDA1
	GAA	GNPNAT1
	GABARAP	GNS
	GABARAPL2	GOLGA1
	GADD45GIP1	GOLGA2
	GAK	GOLGA3
	GALE	GOLGA5
	GALK1	GOLGB1
	GALNT2	GOLIM4
	GALT	GOLM2
	GAMT	GOLPH3
	GANAB	GOLT1B
	GAPDH	GON7
	GAPVD1	GORASP2
	GAR1	GOSR2
	GARS1	GOT1
	GART	GOT2
	GATAD2A	GPALPP1
	GATAD2B	GPATCH8
	GATD1	GPC1
	GBA1	GPD2
	GBE1	GPI
	GBF1	GPKOW
	GBP1	GPN1
	GCA	GPR107
	GCC2	GPR180
	GCN1	GPS1
	GDI1	GPX1
	GDI2	GPX4
	GEMIN2	GPX7
	GEMIN4	GPX8
	GEMIN5	GRB2
	GET3	GRHPR
	GFM1	GRIPAP1
	GFM2	GRM1
	GFPT1	GRN
	GGA1	GRPEL1
	GGCT	GRSF1
	GGH	GRWD1
	GHITM	GSDMD
	GID8	GSDME
	GIGYF2	GSK3A
	GINS2	GSK3B
	GINS3	GSN
	GIPC1	GSPT1
	GIT1	GSPT2
	GLB1	GSR
	GLG1	GSS
	GLIPR1	GSTK1
	GLIPR2	GSTM2
	GLO1	GSTM3
	GLOD4	GSTO1
	GLRX	GSTP1
	GLRX3	GSTT1
	GLRX5	GSTZ1
	GLS	GTF2B
	GLT8D1	GTF2E1
	GLTP	GTF2E2
	GLUD1	GTF2F1
	GLYR1	GTF2F2
	GMDS	GTF2I
	GMFB	GTF3C5
	GMPPA	GTPBP1
	GMPPB	GTPBP4
	GMPR2	GUSB
	GMPS	GYG1
	GNA11	H1-0
	GNA13	H1-10
	GNAI2	H1-4
	GNAI3	H1-5
	GNAQ	H2AC21
	GNAS	H3-7
	GNB1	H4C1
	GNB2	H6PD
	GNB4	HACD1
	GNE	HACD3
	GNG12	HADH
	GNL1	HADHA
	GNL2	HADHB
	GNL3	HAGH
	GNPDA1	HAPLN1
	GNPNAT1	HARS1
	GNS	HAT1
	GOLGA1	HAUS6
	GOLGA2	HBS1L
	GOLGA3	HCCS
	GOLGB1	HCFC1
	GOLIM4	HDAC1
	GOLPH3	HDAC2
	GOLT1B	HDAC6
	GON7	HDGF
	GORASP2	HDGFL2
	GOSR1	HDHD2
	GOT1	HDHD5
	GOT2	HDLBP
	GPALPP1	HEATR1
	GPATCH11	HEATR3
	GPATCH8	HEATR6
	GPC1	HEBP1
	GPD2	HEBP2
	GPHN	HECTD1
	GPI	HECTD3
	GPKOW	HELLS
	GPN1	HELZ2
	GPR107	HERC4
	GPR180	HEXA
	GPRC5A	HEXB
	GPRIN1	HEXIM1
	GPS1	HGH1
	GPSM1	HGS
	GPX1	HIBADH
	GPX4	HIBCH
	GPX8	HINT1
	GRB2	HINT2
	GRHPR	HIP1
	GRIPAP1	HK1
	GRK4	HLA-A
	GRM1	HLA-B
	GRN	HLA-C
	GRPEL1	HLTF
	GRSF1	HM13
	GRWD1	HMGA1
	GSDMD	HMGA2
	GSDME	HMGB1
	GSK3A	HMGB2
	GSK3B	HMGB3
	GSN	HMGCL
	GSPT1	HMGCS1
	GSPT2	HMGN1
	GSR	HMGN2
	GSS	HMGN4
	GSTK1	HMOX1
	GSTM3	HMOX2
	GSTO1	HNF4A
	GSTP1	HNRNPA0
	GSTZ1	HNRNPA1
	GTF2B	HNRNPA2B1
	GTF2E1	HNRNPA3
	GTF2F1	HNRNPAB
	GTF2F2	HNRNPC
	GTF2H1	HNRNPD
	GTF2I	HNRNPDL
	GTF3C1	HNRNPF
	GTF3C3	HNRNPH1
	GTF3C4	HNRNPH2
	GTF3C5	HNRNPH3
	GTPBP1	HNRNPK
	GTPBP10	HNRNPL
	GTPBP4	HNRNPLL
	GUSB	HNRNPM
	GXYLT1	HNRNPR
	GYG1	HNRNPU
	H1-0	HNRNPUL1
	H1-10	HOOK3
	H1-3	HP1BP3
	H1-4	HPCAL1
	H1-5	HPF1
	H3-7	HPRT1
	H4C1	HPSE
	HACD3	HSBP1
	HACL1	HSD17B10
	HADH	HSD17B12
	HADHA	HSD17B4
	HADHB	HSDL2
	HAGH	HSP90AA1
	HAPLN1	HSP90AB1
	HARS1	HSP90B1
	HARS2	HSPA13
	HAT1	HSPA14
	HAUS4	HSPA1L
	HAUS6	HSPA2
	HAUS7	HSPA4
	HBS1L	HSPA4L
	HCCS	HSPA5
	HCFC1	HSPA8
	HDAC1	HSPA9
	HDAC2	HSPB1
	HDAC6	HSPB6
	HDDC3	HSPBP1
	HDGF	HSPD1
	HDGFL2	HSPE1
	HDHD5	HSPG2
	HDLBP	HSPH1
	HEATR1	HTRA1
	HEATR3	HTRA2
	HEATR6	HTRA3
	HEBP1	HUWE1
	HEBP2	HYOU1
	HECTD1	HYPK
	HELLS	IAH1
	HELZ2	IARS1
	HERC4	IARS2
	HERC5	ICAM1
	HEXA	ICMT
	HEXB	IDE
	HEXIM1	IDH1
	HGH1	IDH2
	HGS	IDH3A
	HIBADH	IDH3B
	HIBCH	IDH3G
	HIKESHI	IDI1
	HINT1	IER3IP1
	HINT2	IFI16
	HIP1	IFI35
	HIP1R	IFI44
	HK1	IFIH1
	HK2	IFIT1
	HLA-A	IFIT2
	HLA-B	IFIT3
	HLA-C	IFIT5
	HLTF	IFITM1
	HM13	IFT25
	HMBS	IFT27
	HMGA1	IGBP1
	HMGA2	IGF2BP1
	HMGB1	IGF2BP2
	HMGB2	IGF2BP3
	HMGB3	IGF2R
	HMGCL	IGFBP7
	HMGCS1	IK
	HMGN1	IKBIP
	HMGN4	ILF2
	HMOX2	ILF3
	HNF4A	ILK
	HNRNPA0	ILKAP
	HNRNPA1	ILVBL
	HNRNPA2B1	IMMT
	HNRNPA3	IMPA1
	HNRNPAB	IMPDH2
	HNRNPC	INA
	HNRNPD	INF2
	HNRNPDL	INPP1
	HNRNPF	INPP5K
	HNRNPH1	INTS11
	HNRNPH2	INTS3
	HNRNPH3	INTS4
	HNRNPK	INTS5
	HNRNPL	IPO11
	HNRNPLL	IPO4
	HNRNPM	IPO5
	HNRNPR	IPO7
	HNRNPU	IPO8
	HNRNPUL1	IPO9
	HOOK3	IQGAP1
	HP1BP3	IRF2BP1
	HPCAL1	IRF2BP2
	HPF1	IRGQ
	HPRT1	ISCU
	HS1BP3	ISG15
	HS2ST1	ISOC1
	HSD17B10	IST1
	HSD17B12	ISY1
	HSD17B4	ISYNA1
	HSDL2	ITGA11
	HSP90AA1	ITGA3
	HSP90AA4P	ITGA5
	HSP90AB1	ITGA7
	HSP90B1	ITGAV
	HSPA13	ITGB1
	HSPA14	ITGB3
	HSPA1L	ITGB5
	HSPA2	ITPA
	HSPA4	ITSN1
	HSPA4L	IVD
	HSPA5	IVNS1ABP
	HSPA8	IWS1
	HSPA9	JAK1
	HSPB1	JCHAIN
	HSPBP1	JPT1
	HSPD1	JPT2
	HSPE1	JTB
	HSPG2	JUND
	HSPH1	JUP
	HTATSF1	KANK2
	HTRA1	KARS1
	HTRA2	KAT7
	HTT	KBTBD3
	HUWE1	KCTD12
	HYOU1	KDM1A
	HYPK	KDM2A
	IAH1	KDM3B
	IARS1	KDSR
	IARS2	KHDRBS1
	ICMT	KHSRP
	IDE	KIAA1191
	IDH1	KIAA1217
	IDH2	KIAA1522
	IDH3A	KIAA2013
	IDH3B	KIF13A
	IDH3G	KIF20A
	IDI1	KIF23
	IER3IP1	KIF2A
	IFI16	KIF2C
	IFI27L2	KIF4A
	IFI35	KIF5B
	IFI44	KIF7
	IFI44L	KIFBP
	IFIH1	KIFC1
	IFIT1	KIRREL1
	IFIT2	KLC1
	IFIT3	KLC2
	IFIT5	KLC4
	IFT27	KLF16
	IGBP1	KNTC1
	IGF2BP1	KPNA1
	IGF2BP2	KPNA2
	IGF2BP3	KPNA3
	IGF2R	KPNA4
	IGFBP7	KPNA6
	IK	KPNA7
	IKBIP	KPNB1
	IKBKG	KRT1
	ILF2	KRT10
	ILF3	KRT18
	ILK	KRT2
	ILKAP	KRT7
	ILVBL	KRT8
	IMMT	KRT9
	IMP3	KTI12
	IMP4	KTN1
	IMPA1	KYAT3
	IMPDH2	L3HYPDH
	INA	LACTB2
	INF2	LAGE3
	INPP1	LAMA5
	INPP5K	LAMB1
	INPPL1	LAMB2
	INTS1	LAMC1
	INTS11	LAMP1
	INTS13	LAMP2
	INTS3	LAMTOR1
	INTS4	LAMTOR3
	INTS5	LAMTOR5
	INTS7	LANCL1
	IPO11	LANCL2
	IPO4	LAP3
	IPO5	LARP1
	IPO7	LARP4
	IPO8	LARP4B
	IPO9	LARS1
	IQGAP1	LAS1L
	IQGAP3	LASP1
	IREB2	LBR
	IRF2BP1	LDHA
	IRF2BP2	LDHB
	IRF2BPL	LDLR
	IRF9	LEMD2
	IRGQ	LEMD3
	IRS1	LETM1
	IRS2	LGALS1
	ISCU	LGALS3
	ISG15	LGALS3BP
	ISG20	LGALS8
	ISOC1	LGALS9
	IST1	LGMN
	ISY1	LHPP
	ISYNA1	LIG1
	ITCH	LIMA1
	ITGA3	LIMD1
	ITGA5	LIN7C
	ITGA6	LIPA
	ITGAV	LLGL1
	ITGB1	LMAN1
	ITGB3	LMAN2
	ITGB5	LMAN2L
	ITPA	LMCD1
	ITPR3	LMF2
	ITPRID2	LMNA
	ITPRIP	LMNB1
	ITSN1	LMNB2
	IVD	LMO7
	IVNS1ABP	LMOD1
	IWS1	LNPEP
	JAM3	LONP1
	JPT1	LOXL2
	JPT2	LPP
	JTB	LRBA
	JUND	LRCH3
	KANK2	LRCH4
	KARS1	LRP1
	KAT7	LRPAP1
	KBTBD3	LRPPRC
	KCMF1	LRRC20
	KCTD14	LRRC40
	KDM1A	LRRC41
	KDM2A	LRRC47
	KDM3A	LRRC57
	KDM3B	LRRC59
	KDM4B	LRRC8A
	KDSR	LRRFIP1
	KHDRBS1	LRRFIP2
	KHSRP	LRSAM1
	KIAA1191	LRWD1
	KIAA2013	LSM12
	KIF11	LSM14A
	KIF1B	LSM2
	KIF20A	LSM3
	KIF22	LSM4
	KIF23	LSM5
	KIF2A	LSM6
	KIF2C	LSM7
	KIF3B	LSM8
	KIF4A	LSS
	KIF5B	LTA4H
	KIFBP	LUC7L
	KIFC1	LUC7L2
	KIRREL1	LUC7L3
	KLC1	LUZP1
	KLC2	LYPLA1
	KLC4	LYPLA2
	KLF16	LYRM7
	KMT2A	LZIC
	KNTC1	LZTFL1
	KPNA1	M6PR
	KPNA2	MACF1
	KPNA3	MACROD1
	KPNA4	MACROH2A1
	KPNA6	MACROH2A2
	KPNA7	MAD1L1
	KPNB1	MAD2L1
	KRR1	MAGED1
	KRT1	MAGED2
	KRT10	MAGOHB
	KRT18	MAGT1
	KRT2	MAIP1
	KRT7	MAN1B1
	KRT8	MAN2B1
	KRT9	MANF
	KTI12	MAP1A
	KTN1	MAP1B
	KYAT3	MAP1LC3A
	L1CAM	MAP1S
	L2HGDH	MAP2K1
	LACTB2	MAP2K2
	LAGE3	MAP2K3
	LAMB1	MAP2K4
	LAMC1	MAP3K2
	LAMP1	MAP3K7
	LAMP2	MAP4
	LAMTOR1	MAP4K4
	LAMTOR3	MAP7D1
	LAMTOR5	MAPK1
	LANCL1	MAPK14
	LAP3	MAPK3
	LARP1	MAPRE1
	LARP4	MARCHF5
	LARP4B	MARCKS
	LARP7	MARK2
	LARS1	MARK3
	LAS1L	MARS1
	LASP1	MAT2A
	LBH	MAT2B
	LBR	MATR3
	LCMT1	MAVS
	LDAH	MBOAT7
	LDHA	MCAM
	LDHB	MCCC1
	LDLR	MCM2
	LEMD2	MCM3
	LEMD3	MCM4
	LEO1	MCM5
	LETM1	MCM6
	LGALS1	MCM7
	LGALS3	MCMBP
	LGALS3BP	MCRIP1
	LGALS8	MCTS1
	LGALS9	MCU
	LIG1	MDC1
	LIG3	MDH1
	LIMA1	MDH2
	LIMD1	MDK
	LIN7C	MDN1
	LIPA	ME1
	LLGL1	ME2
	LMAN1	MECP2
	LMAN2	MED1
	LMCD1	MED11
	LMF2	MED12
	LMNA	MED13
	LMNB1	MED14
	LMNB2	MED15
	LMO7	MED23
	LNPEP	MED26
	LNPK	MED29
	LONP1	MELTF
	LOX	MEPCE
	LOXL2	MESD
	LPIN1	MEST
	LPP	METAP1
	LRBA	METAP2
	LRCH3	METTL13
	LRP1	MFAP1
	LRPAP1	MFF
	LRPPRC	MFGE8
	LRRC14	MFSD1
	LRRC20	MFSD10
	LRRC40	MGAT1
	LRRC41	MGAT2
	LRRC47	MGST1
	LRRC57	MGST3
	LRRC58	MIB1
	LRRC59	MICAL1
	LRRFIP1	MICAL2
	LRRFIP2	MICAL3
	LRSAM1	MICALL1
	LRWD1	MICALL2
	LSM1	MICU1
	LSM12	MIF
	LSM14A	MINK1
	LSM14B	MINPP1
	LSM2	MIX23
	LSM3	MKI67
	LSM4	MKRN2
	LSM5	MLEC
	LSM6	MLST8
	LSM7	MME
	LSM8	MMGT1
	LSS	MMP14
	LTA4H	MMP24OS
	LTBP4	MMS19
	LTN1	MMUT
	LUC7L	MNAT1
	LUC7L2	MOB1A
	LUC7L3	MOB2
	LUZP1	MOGS
	LYAR	MON2
	LYPLA1	MORC3
	LYPLA2	MORF4L1
	LZIC	MOV10
	LZTFL1	MPC2
	M6PR	MPDU1
	MACF1	MPG
	MACROD1	MPHOSPH8
	MACROH2A1	MPI
	MACROH2A2	MPLKIP
	MAD1L1	MPRIP
	MAD2L1	MPST
	MAGED1	MPZL1
	MAGED2	MRC2
	MAGOHB	MRE11
	MAGT1	MRFAP1
	MAIP1	MRGBP
	MAK16	MRI1
	MAN1B1	MRPL1
	MAN2B1	MRPL12
	MAN2C1	MRPL13
	MANF	MRPL15
	MAP1B	MRPL16
	MAP1S	MRPL17
	MAP2K1	MRPL19
	MAP2K2	MRPL21
	MAP2K3	MRPL23
	MAP3K20	MRPL24
	MAP3K7	MRPL27
	MAP3K7CL	MRPL28
	MAP4	MRPL37
	MAP4K4	MRPL38
	MAP7D1	MRPL39
	MAPK1	MRPL4
	MAPK14	MRPL40
	MAPK1IP1L	MRPL44
	MAPK3	MRPL45
	MAPRE1	MRPL46
	MARCHF5	MRPL47
	MARCKS	MRPL49
	MARK2	MRPL50
	MARK3	MRPL58
	MARS1	MRPL9
	MASTL	MRPS11
	MAT2A	MRPS15
	MAT2B	MRPS16
	MATN2	MRPS18A
	MATR3	MRPS18B
	MAVS	MRPS22
	MBD3	MRPS23
	MBNL1	MRPS26
	MBOAT7	MRPS27
	MCAM	MRPS34
	MCCC1	MRPS35
	MCCC2	MRPS36
	MCM2	MRPS7
	MCM3	MRPS9
	MCM3AP	MRTO4
	MCM4	MSH2
	MCM5	MSH6
	MCM6	MSMO1
	MCM7	MSN
	MCMBP	MSRA
	MCRIP1	MSRB3
	MCTS1	MT-ATP8
	MCU	MT-CO2
	MDC1	MT1F
	MDH1	MT2A
	MDH2	MTA1
	MDK	MTA2
	MEAK7	MTAP
	MECP2	MTCH1
	MED1	MTCH2
	MED11	MTCL1
	MED12	MTDH
	MED13	MTHFD1
	MED14	MTHFD1L
	MED15	MTHFD2
	MED23	MTMR14
	MED29	MTMR2
	MED6	MTMR3
	MEMO1	MTMR9
	MEN1	MTOR
	MEPCE	MTPAP
	MESD	MTPN
	MEST	MTR
	METAP1	MTREX
	METAP2	MTSS2
	METTL1	MTX2
	METTL16	MUC1
	METTL3	MVB12A
	MEX3D	MVP
	MFAP1	MX1
	MFF	MX2
	MFGE8	MXRA8
	MFSD10	MYADM
	MGAT1	MYBBP1A
	MGLL	MYCBP
	MGME1	MYCBP2
	MGMT	MYD88
	MGST1	MYDGF
	MGST3	MYEF2
	MIA2	MYG1
	MIA3	MYH10
	MICAL3	MYH9
	MICALL1	MYL6
	MICU1	MYL9
	MIEN1	MYLK
	MIF	MYO1B
	MINK1	MYO1C
	MINPP1	MYO1E
	MIS12	MYO6
	MIX23	MYO9B
	MKI67	MYOF
	MLEC	N6AMT1
	MMGT1	NAA15
	MMP14	NAA20
	MMP24OS	NAA25
	MMS19	NAA40
	MMUT	NAA50
	MNAT1	NACA
	MOB1A	NACC1
	MOCS3	NADK2
	MOGS	NAE1
	MON2	NAF1
	MORC2	NAGA
	MORC3	NAGK
	MORF4L1	NAMPT
	MOV10	NANS
	MPC2	NAP1L1
	MPDU1	NAP1L4
	MPG	NAPA
	MPHOSPH6	NAPG
	MPHOSPH8	NARS1
	MPI	NASP
	MPLKIP	NAT10
	MPRIP	NAV1
	MPST	NAXE
	MPZL1	NBN
	MRC2	NCAM1
	MRE11	NCAPD2
	MRFAP1	NCAPG
	MRGBP	NCAPG2
	MRI1	NCAPH
	MRM3	NCAPH2
	MRPL1	NCBP1
	MRPL10	NCBP2
	MRPL11	NCDN
	MRPL12	NCEH1
	MRPL13	NCKAP1
	MRPL14	NCKIPSD
	MRPL15	NCL
	MRPL16	NCLN
	MRPL17	NCOR1
	MRPL19	NCSTN
	MRPL20	NDC80
	MRPL21	NDRG1
	MRPL22	NDRG3
	MRPL23	NDUFA10
	MRPL24	NDUFA13
	MRPL27	NDUFA2
	MRPL28	NDUFA4
	MRPL3	NDUFA5
	MRPL32	NDUFA6
	MRPL34	NDUFA8
	MRPL37	NDUFA9
	MRPL38	NDUFAB1
	MRPL39	NDUFB1
	MRPL4	NDUFB10
	MRPL40	NDUFB11
	MRPL41	NDUFB3
	MRPL43	NDUFB4
	MRPL44	NDUFB6
	MRPL45	NDUFB9
	MRPL46	NDUFS1
	MRPL47	NDUFS2
	MRPL49	NDUFS3
	MRPL50	NDUFS4
	MRPL55	NDUFS5
	MRPL58	NDUFS6
	MRPL9	NDUFS7
	MRPS11	NDUFS8
	MRPS12	NDUFV1
	MRPS15	NDUFV2
	MRPS16	NDUFV3
	MRPS18A	NECAP1
	MRPS18B	NECAP2
	MRPS2	NECTIN2
	MRPS21	NEK7
	MRPS22	NEK9
	MRPS23	NELFA
	MRPS26	NELFB
	MRPS27	NELFCD
	MRPS28	NELFE
	MRPS30	NEMF
	MRPS31	NENF
	MRPS34	NES
	MRPS35	NEU1
	MRPS36	NEXN
	MRPS6	NF2
	MRPS7	NFIC
	MRPS9	NFKB1
	MRTO4	NFKB2
	MSH2	NFU1
	MSH3	NFYB
	MSH6	NGDN
	MSMO1	NHERF1
	MSN	NHERF2
	MT-ATP8	NHLRC2
	MT-CO2	NHP2
	MT-ND3	NIBAN1
	MT1F	NIBAN2
	MT2A	NIF3L1
	MTA1	NIFK
	MTA2	NIPBL
	MTAP	NIPSNAP1
	MTCH1	NIPSNAP3A
	MTCH2	NIT2
	MTCL1	NKIRAS2
	MTDH	NKTR
	MTG2	NLN
	MTHFD1	NME1
	MTHFD1L	NMT1
	MTHFD2	NNMT
	MTMR1	NNT
	MTMR10	NOC2L
	MTMR14	NOC4L
	MTOR	NOL3
	MTPN	NOL6
	MTREX	NOL9
	MTX1	NOLC1
	MTX2	NONO
	MVP	NOP10
	MX1	NOP2
	MX2	NOP56
	MYADM	NOP58
	MYBBP1A	NOP9
	MYCBP	NOSIP
	MYCBP2	NOTCH2
	MYDGF	NOTCH3
	MYEF2	NPC1
	MYG1	NPC2
	MYH10	NPEPL1
	MYH9	NPEPPS
	MYL6	NPLOC4
	MYL6B	NPM1
	MYL9	NPM3
	MYLK	NPTN
	MYO1B	NQO1
	MYO1C	NQO2
	MYO1E	NR2C2AP
	MYO6	NR2F2
	MYO9B	NR3C1
	MYOF	NRBP1
	N4BP1	NRDC
	N6AMT1	NRM
	NAA10	NSA2
	NAA15	NSD3
	NAA20	NSDHL
	NAA25	NSF
	NAA40	NSFL1C
	NAA50	NSMCE3
	NAB2	NSUN2
	NACA	NSUN5
	NACC1	NT5C
	NAE1	NT5C2
	NAF1	NT5DC1
	NAGA	NT5DC2
	NAGK	NT5E
	NAMPT	NTMT1
	NANS	NTPCR
	NAP1L1	NUBP1
	NAP1L4	NUBP2
	NAPA	NUCB1
	NARS1	NUCB2
	NASP	NUCKS1
	NAT10	NUDC
	NAXE	NUDCD1
	NBAS	NUDCD2
	NCAPD2	NUDCD3
	NCAPD3	NUDT2
	NCAPG	NUDT21
	NCAPG2	NUDT5
	NCAPH	NUF2
	NCBP1	NUMA1
	NCBP2	NUMB
	NCDN	NUMBL
	NCEH1	NUP107
	NCKAP1	NUP133
	NCKIPSD	NUP153
	NCL	NUP155
	NCLN	NUP160
	NCOR1	NUP188
	NCSTN	NUP205
	NDC1	NUP214
	NDFIP1	NUP35
	NDRG1	NUP37
	NDRG3	NUP42
	NDUFA10	NUP43
	NDUFA12	NUP50
	NDUFA13	NUP54
	NDUFA2	NUP58
	NDUFA4	NUP62
	NDUFA5	NUP85
	NDUFA6	NUP88
	NDUFA8	NUP93
	NDUFA9	NUP98
	NDUFAB1	NUSAP1
	NDUFB1	NUTF2
	NDUFB10	NVL
	NDUFB11	NXF1
	NDUFB3	NXN
	NDUFB4	OAS1
	NDUFB6	OAS2
	NDUFB9	OAS3
	NDUFS1	OAT
	NDUFS2	OCIAD1
	NDUFS3	OCIAD2
	NDUFS4	OCLN
	NDUFS5	OGA
	NDUFS6	OGDH
	NDUFS7	OGFOD1
	NDUFS8	OGFR
	NDUFV1	OGT
	NDUFV2	OLA1
	NDUFV3	OPA1
	NECAP1	OPTN
	NECAP2	OS9
	NECTIN2	OSBP
	NEDD4	OSBPL10
	NEK7	OSBPL2
	NEK9	OSBPL8
	NELFA	OSBPL9
	NELFB	OSGEP
	NELFCD	OSTC
	NELFE	OSTF1
	NEO1	OTUB1
	NEU1	OTUD4
[truncated: 1,714 more rows]

## Sheet: Fig3B-C
Protein	Log2FC	Log10pval
NAMPT	4.73238	-7.5995
CEBPB	3.44494	-4.13254
PQBP1	3.23093	-4.52924
EHMT2	2.96435	-1.35099
BCAR1	2.92044	-1.35491
PURA	2.8676	-2.75466
NUMBL	2.69974	-3.52039
MTA1	2.47673	-3.7843
CAV1	2.13357	-3.67115
ADAR	2.10411	-4.79229
CDK9	1.93349	-3.43138
PROCR	1.90386	-3.55769
GNAI3	1.80628	-5.25972
NR3C1	1.71598	-4.99178
PML	1.69161	-3.68594
OAS1	1.67697	-2.76215
STAT2	1.63532	-3.84006
UBE2N	1.57839	-2.49855
MAP2K3	1.51068	-3.02423
SCAF11	1.49343	-1.90848
EIF2AK2	1.49328	-3.95812
TRIM25	1.48198	-3.14214
STIM1	1.46527	-5.75455
HMGB3	1.39259	-3.07569
AAMP	1.38173	-4.05508
BID	1.33393	-2.0847
PKN1	1.27139	-2.9118
RAD21	1.26167	-2.5997
PTPN11	1.24807	-3.07254
USP7	1.22249	-3.64025
ARF6	1.21046	-3.35683
SMAD4	1.20118	-1.98326
XRCC6	1.19014	-4.47441
SRC	1.17833	-2.64256
GSK3B	1.17457	-3.67318
CDKN2A	1.16129	-3.4115
PLSCR1	1.12086	-2.88412
PTK2	1.05379	-3.0144
MYH9	1.05053	-2.96249
HSP90AA1	1.01304	-3.42187
GNB2	-1.0692	-2.03087
RANBP9	-1.1467	-3.41098
RIPK1	-1.39434	-1.55238
LGALS3	-1.41727	-4.14899
ITGAV	-1.49793	-3.68413
PRMT1	-1.75465	-4.73679
CTSD	-1.89429	-4.1386
CTNNB1	-2.56959	-5.06167
PIK3C3	-3.65047	-3.10849
ITGB3	-3.90652	-4.84474

## Sheet: Fig5D_LPS
HMC3_LPS	C20_LPS	Innate
GSPT2	TIMM9	TLR5
NIT1	ELOVL1	TLR2
ACSL1	DCAF13	IL17RA
UGCG	NUP42	LBP
ISG20		RNF135
GTF2B		TICAM1
TAPBP		PLA2G2F
IFIT2		HLA-A
HLA-A		SARM1
IFIT3		IFIH1
OAS2		GAPDH
B2M		SETD2
ZNF384		METTL3
MX2		MYD88
HLA-B		TIRAP
LGALS9		S100A9
MX1		TRIM38
HLA-C		FCN1
TAP2		KLRG1
GBP1		MPEG1
TFB2M		CHID1
IFIT1		IL36G
PRPSAP2		IL36B
RETSAT		COLEC11
SAMD9		FGR
GOLGA3		TLR3
PTGFRN		TOLLIP
OSGEPL1		USP44
		NLRC5
		MASP2
		ENDOD1
		ZNF683
		GPER1
		HMGB2
		DHX9
		ZDHHC18
		ZCCHC3
		OAS2
		NLRP3
		IRAK4
		SPON2
		NR1H4
		FADD
		NLRP2
		STMP1
		TLR9
		DCST1
		SENP7
		CYBC1
		HK1
		LYN
		MIF
		SH2D1A
		TRIM13
		C9
		C1QB
		C1QA
		PQBP1
		HMGB1
		ALPK1
		XRCC6
		POLR3E
		SLAMF7
		POLR3B
		TRIM65
		IFIT5
		SKP2
		TLR7
		CSF1
		HMGB3
		NMI
		SUSD4
		CARD9
		VSIG4
		DAB2IP
		C8G
		C8B
		IL17A
		IL23R
		CSF1R
		SAMD9
		PSTPIP1
		TLR6
		ILRUN
		GBP6
		TRDV1
		IL34
		SLC15A4
		ZDHHC5
		DDX21
		USP14
		LILRA4
		RIPK2
		PADI4
		CASP4
		CD209
		DHX36
		C1R
		IFI16
		CFP
		SIGLEC10
		DHX15
		PGLYRP4
		TRIM4
		CYLD
		DHX16
		LGALS3
		CR1
		PRDM1
		ZNFX1
		GBP2
		GBP1
		IRGM
		BCL10
		NAGK
		IFITM2
		IFITM3
		G3BP2
		FGB
		FGA
		CNPY3
		N4BP3
		RBM14
		CRCP
		BTK
		CD84
		PGLYRP1
		G3BP1
		KLRD1
		OTUD4
		GBP7
		TREM1
		UBL7
		UMOD
		PML
		TRIM14
		APOBEC3C
		RIGI
		SLAMF6
		BPIFC
		CD1D
		ISG20
		HERC5
		NLRP2B
		JAK3
		POLR3K
		DHX58
		SLC15A2
		NAIP
		MST1R
		MFHAS1
		CD160
		CX3CR1
		C7
		FCN3
		TBK1
		IL36A
		TIFA
		C4BPB
		MARCO
		AKAP8
		TBKBP1
		APOBEC3B
		UAP1
		OPTN
		TMEM43
		YTHDF2
		C8A
		NEURL3
		C4B
		C4A
		POLR3H
		ZBP1
		ZBTB1
		IRF3
		POLR3D
		RNF166
		NOD1
		GSDMD
		IRF1
		PLD4
		ANKRD17
		IL27
		HLA-C
		MX2
		MX1
		POLR3C
		OTULIN
		CFD
		CFB
		SAMHD1
		OAS1
		FCGR1A
		IL1RAP
		IL23A
		N4BP1
		CLU
		CACTIN
		TARM1
		FCN2
		KLRK1
		KLRC2
		RNASET2
		DDX3X
		KAT5
		PYDC2
		RNF185
		NOD2
		APOBEC3G
		GBP3
		NLRP10
		IFITM1
		IFIT1
		IFIT2
		IFI6
		TRGV4
		TRGV8
		APOBEC3H
		SERINC3
		NONO
		PIK3CD
		SLC15A3
		PLPP6
		DDX60
		LCN2
		HAVCR2
		TREML4
		IRF7
		ARHGEF2
		CLEC4C
		SYK
		LY96
		TLR1
		ARID5A
		OAS3
		PCBP2
		SIRT2
		IRAK1
		MMP3
		BPIFB1
		SSC5D
		PRKD1
		GZMM
		TLR10
		SLC46A2
		PARP1
		C1S
		MEFV
		SERINC5
		APOBEC3F
		DDX1
		SMPDL3B
		IL1RL2
		TRIM23
		LACC1
		TRIM31
		CLEC10A
		NLRX1
		ARG2
		TASL
		PRKDC
		UNC93B1
		TRIM8
		CCDC92
		OASL
		SPIRE1
		AKIRIN2
		PPP6C
		TMED1
		C1RL
		TRIM56
		EIF2AK2
		IL17F
		DEFA6
		DEFA5
		TRGV2
		MATR3
		C2
		TRIM26
		MAP4K2
		C1QC
		POLR3F
		IFIT3
		AIM2
		GATA3
		LYAR
		ADGRB1
		WRNIP1
		TAX1BP1
		LILRA5
		SLAMF1
		SEC14L1
		TRAF4
		CLEC5A
		ISG15
		CFI
		SERPING1
		JAK2
		S100A8
		CLEC4A
		NLRC4
		CR2
		TRGV3
		SLPI
		FCER1G
		ARG1
		NLRP1
		CD6
		LGR4
		MSRB1
		IRF5
		ADARB1
		CLEC7A
		ADAR
		GP2
		CD55
		LY9
		ZC3HAV1
		NLRP9
		USP29
		APOBEC3D
		PELI3
		TMEM45B
		C1QBP
		MASP1
		C5
		TRGV9
		C3
		MCOLN2
		TNFRSF14
		TRIL
		CLEC4D
		MBL2
		ITGAM
		BST2
		TRDV3
		TRDV2
		TLR8
		DTX3L
		SMIM30
		KLRC1
		LILRA2
		CD180
		PARP9
		APOBEC3A
		MAP3K5
		RSAD2
		PSPC1
		NLRP6
		TRIM5
		TRIM25
		PARP14
		ATP1B1
		PGLYRP3
		USP27X
		TTLL12
		POLR3A
		TMEM33
		HLA-E
		C4BPA
		SH2D1B
		RIOK3
		ANXA1
		GBP5
		GBP4
		TICAM2
		XRCC5
		LY86
		INAVA
		SFPQ
		TMEM106A
		TRIM62
		CGAS
		HCK
		CFH
		HLA-B
		MORC3
		TRIM29
		IFI27
		HEXIM1
		IFI35
		CARD8
		F2RL1
		MAVS
		C6
		ACOD1
		NMB
		CD244
		SFTPD
		POLR3G
		ECSIT
		TRGV5
		AXL
		CLEC6A
		IL36RN
		TNFAIP8L2
		CD46
		ITCH
		HTN3
		CLEC4M
		CAMP
		MR1
		BPIFA1
		CLEC4E
		PYCARD
		TTC4
		BPI
		CD14
		TLR4
		S100A12
		CD177
		STING1
		CLPB
		SDHAF4
		IFNL4
		IGHM
		ULBP1
		ULBP2
		WFDC13
		WFDC10B
		WFDC3
		DEFB108A
		IFNLR1
		IFNL1
		CX3CL1
		CCL3L1
		GSN
		CCL22
		DEFB132
		CCL16
		HDAC4
		CCL25
		PI3
		RAET1E
		IFNE
		PLEKHM2
		STXBP1
		STXBP3
		LGALS9
		CCL24
		TREML1
		TRIM22
		RAB43
		SHFL
		TRIM6
		ZDHHC11
		TFEB
		RNASE3
		MID2
		CAMK2A
		DEFB4A
		CALCOCO2
		TRAF3
		HPX
		SYNCRIP
		CDC42
		TREX1
		YES1
		TRIM35
		RAET1G
		CXCL10
		APCS
		CRP
		ADAMTS13
		H2BC12
		DEFB134
		CHUK
		SRC
		TRIM32
		TRIM27
		ACTR2
		ACTR3
		SIN3A
		UNC13D
		CCL26
		FBXO9
		WAS
		WFDC10A
		CRISP3
		IL12RB1
		RFPL3
		RFPL2
		RFPL1
		CD58
		EPRS1
		RELB
		CASP1
		IL12B
		SRMS
		H2BC21
		KYNU
		DEFB131A
		BPIFB3
		F12
		TUBB
		CCL14
		CALM1
		PTPN6
		IFNA8
		DEFA3
		DEFA1
		IL10RB
		ARL8B
		ATAD3A
		DEFA4
		DEFB118
		FRK
		TRIM49B
		SMPD1
		TRIM28
		RAF1
		NFKB1
		SRPK1
		UBE2N
		MRC1
		TYK2
		IKBKE
		FOSL2
		AZI2
		RPL39
		FAU
		H2BC10
		IFNAR1
		GCH1
		UBE2W
		RAB7B
		TRIM43
		CH25H
		SLC11A1
		DEFB124
		SNCA
		CCL4L1
		CHGA
		TRIM49D1
		TRIM40
		REL
		DEFB105A
		DMBT1
		TRIM58
		NUB1
		RAB20
		DUS2
		STAT1
		VNN1
		RNASE2
		CCL3
		GZMB
		DEFB110
		DEFB112
		DEFB113
		DEFB114
		DEFB115
		DEFB116
		DEFB133
		DEFB135
		DEFB136
		RNASE7
		TRIM68
		TRIM11
		DEFB127
		DEFB131B
		CCL15
		IPO7
		WFDC11
		WFDC9
		TRIM34
		DEFB108B
		MALT1
		TRIM10
		ASS1
		DAPK3
		RNASE6
		NKG7
		CCL1
		CXCL16
		DEFB121
		CCL19
		WFDC12
		IKBKG
		FYN
		LCK
		PYDC1
		RAB2B
		KIF5B
		UBA7
		WNT5A
		MYO1C
		PTK6
		TP53
		KLRF2
		PTX3
		STXBP4
		SRPK2
		RAB27A
		CLEC2A
		TRIM49C
		TRIM49
		RFPL4AL1
		STAT5B
		CYBB
		CCL11
		LYST
		ACTG1
		DEFB107A
		DEFB104A
		IFNL2
		IFNL3
		VAMP7
		COLEC10
		TNF
		CORO1A
		IFNA2
		IFNA10
		IFNA21
		IFNA5
		IFNA17
		IFNB1
		RNASE8
		TRIM48
		ANKHD1
		SLC30A8
		FASLG
		SIRPA
		SLC26A6
		NCF1
		CFHR5
		DEFB123
		TUBB4B
		GARIN5A
		CCL20
		IFNAR2
		PRDX1
		CD47
		CD74
		ADAM15
		AKAP1
		TRIM59
		WFDC5
		PGLYRP2
		NMBR
		PPP1R14B
		TRAF6
		VAMP3
		UBE2L6
		IKBKB
		STX4
		RFPL4A
		LTF
		IRF8
		TRIM64C
		PJA2
		KRT1
		NEDD4
		CYBA
		KRT16
		TRIM64B
		HLA-DPA1
		USP18
		ANG
		DEFB119
		DEFB125
		BLK
		NFKB2
		LAG3
		TANK
		CCL17
		PLCG2
		PIK3CG
		PHB2
		IFNGR2
		ZDHHC1
		SLC22A5
		CCL7
		CCL8
		H2BC11
		ZAP70
		CCL13
		DEFB106A
		ZYX
		CD2
		APOA4
		CEBPG
		CIITA
		DAPK1
		NCF2
		SHMT2
		XCL1
		RARRES2
		CITED1
		TRIM15
		TRIM7
		STX8
		IFNA16
		IFNA4
		IFNA6
		IFNW1
		RPL13A
		IFNGR1
		TRIM21
		MICA
		H2BC12L
		CYP27B1
		APOL1
		PLA2G1B
		PDE12
		COLEC12
		CRIPTO
		VIM
		FCGR3A
		TRIM64
		TRIML2
		VPS26B
		TRIM51G
		DEFB128
		IFNK
		CCL4
		RNF19B
		UBD
		IL18
		TRAF2
		JCHAIN
		ULBP3
		IFNG
		IFNA14
		IFNA7
		IFNA1
		AQP4
		TRIM43B
		CCL21
		KIR3DL1
		AIF1
		USP20
		NCK1
		TRIM51
		CCL18
		CCL23
		PHB1
		NOS2
		PPARG
		XCL2
		EDN1
		WFDC2
		NQO1
		RELA
		TRIM77
		CDC42EP4
		CLDN1
		FLNB
		STAT2
		HCFC2
		CDC42EP2
		TRIML1
		CCL5
		CCL2
		MARCHF2
		DEFB1
		SP100
		JAK1
		RPS6KB1

## Sheet: Fig5E_IFN
HMC3_IFN	C20_IFN	Innate
WARS1	WARS1	TLR5
GBP1	GBP1	TLR2
ISG20	TRIM21	IL17RA
TAPBP	SHFL	LBP
APOL2	CASP1	RNF135
IFIT2	GBP2	TICAM1
RIGI	HMCES	PLA2G2F
HLA-A	PSMB10	HLA-A
TAP1	TAPBP	SARM1
KCTD14	RIGI	IFIH1
TAP2	LAP3	GAPDH
IFIT3	APOL2	SETD2
PSMB10	TAP1	METTL3
CEBPB	MRPL28	MYD88
ASNS	TAP2	TIRAP
LAP3	UBE2L6	S100A9
POLR2I	VPS53	TRIM38
FGF2	ICAM1	FCN1
HLA-B	STAT1	KLRG1
B2M	PSMB9	MPEG1
IFIT1	IFIT3	CHID1
MX1	WDFY1	IL36G
UBFD1	HLA-C	IL36B
LGALS9	UBA7	COLEC11
RAC1	HLA-A	FGR
PSPH	B2M	TLR3
PSAT1	GSTK1	TOLLIP
IRF9	PPL	USP44
MX2	STOM	NLRC5
GSTK1	ERAP1	MASP2
LIG3	RPS15	ENDOD1
PML	STAT2	ZNF683
TGM2	ATP6V0C	GPER1
OAS2	CLIC3	HMGB2
STAT2	HLA-B	DHX9
SAMHD1	IFI35	ZDHHC18
RBCK1	PSME2	ZCCHC3
CDKN1A	AAMDC	OAS2
PSMB9	ERAP2	NLRP3
ATPAF2	SLFN5	IRAK4
HLA-C	OPTN	SPON2
PSMB8	ADGRE5	NR1H4
IFI35	PSMB8	FADD
STOM	MTCH1	NLRP2
IFI16	S100A16	STMP1
LSM4	CD46	TLR9
ERAP2	PLSCR1	DCST1
KDSR	MT2A	SENP7
MRPL43	WDR26	CYBC1
SAMD9	LAMC1	HK1
STAT1	DAP3	LYN
SNRPA	PDIA5	MIF
PISD	AGRN	SH2D1A
PSME2	ALG5	TRIM13
TPP2	GRN	C9
RNF14	THBS2	C1QB
TRAPPC5	PXDN	C1QA
LAMTOR5	VPS13A	PQBP1
IGFBP7	TSG101	HMGB1
CCDC43	TOMM34	ALPK1
CLDN1	RBM4	XRCC6
TK1	CRYAB	POLR3E
PSMG2	VDAC3	SLAMF7
SPPL2A	DBR1	POLR3B
UBL5	MED14	TRIM65
PBXIP1	PSMB5	IFIT5
BTBD2	SLC25A12	SKP2
VPS25	PTPRF	TLR7
DLGAP5	TRIP13	CSF1
TFRC	PSMD10	HMGB3
ATG9A	ENPP4	NMI
TFCP2	NUSAP1	SUSD4
DSTN	GM2A	CARD9
NCAPD3	MMGT1	VSIG4
CSNK1A1	SMTN	DAB2IP
SMYD3	CRABP2	C8G
HECTD1	IVD	C8B
KIF4A	FBN1	IL17A
NCOR1	ZC3HC1	IL23R
TANGO2	MED11	CSF1R
UBR5	RABAC1	SAMD9
FDPS	PTRH2	PSTPIP1
ARID1A	PTGFRN	TLR6
TCF25	UNC80	ILRUN
CCNB1	KRT10	GBP6
TXNDC9		TRDV1
TST		IL34
SGPP1		SLC15A4
ANLN		ZDHHC5
THBS1		DDX21
LOXL2		USP14
ERGIC2		LILRA4
PTGFRN		RIPK2
TRMT112		PADI4
ROMO1		CASP4
WDR26		CD209
TYMS		DHX36
OGT		C1R
FASN		IFI16
DCAF12L1		CFP
KPNA7		SIGLEC10
RTF2		DHX15
PTPN14		PGLYRP4
PSMB5		TRIM4
PLK1		CYLD
ECT2		DHX16
KPNA2		LGALS3
HTATSF1		CR1
AURKB		PRDM1
MAGED2		ZNFX1
WDR82		GBP2
MAD2L1		GBP1
AURKA		IRGM
CUL7		BCL10
UBE2C		NAGK
HLTF		IFITM2
MSMO1		IFITM3
ARPP19		G3BP2
LIPA		FGB
PTPRF		FGA
TOR1B		CNPY3
HACL1		N4BP3
UCK2		RBM14
GPC1		CRCP
OAT		BTK
PIK3C2A		CD84
CYB5B		PGLYRP1
COL8A1		G3BP1
LOX		KLRD1
UBE2T		OTUD4
SEH1L		GBP7
FDFT1		TREM1
MAGED1		UBL7
KIF20A		UMOD
FSTL1		PML
FADS2		TRIM14
SDHAF2		APOBEC3C
		RIGI
		SLAMF6
		BPIFC
		CD1D
		ISG20
		HERC5
		NLRP2B
		JAK3
		POLR3K
		DHX58
		SLC15A2
		NAIP
		MST1R
		MFHAS1
		CD160
		CX3CR1
		C7
		FCN3
		TBK1
		IL36A
		TIFA
		C4BPB
		MARCO
		AKAP8
		TBKBP1
		APOBEC3B
		UAP1
		OPTN
		TMEM43
		YTHDF2
		C8A
		NEURL3
		C4B
		C4A
		POLR3H
		ZBP1
		ZBTB1
		IRF3
		POLR3D
		RNF166
		NOD1
		GSDMD
		IRF1
		PLD4
		ANKRD17
		IL27
		HLA-C
		MX2
		MX1
		POLR3C
		OTULIN
		CFD
		CFB
		SAMHD1
		OAS1
		FCGR1A
		IL1RAP
		IL23A
		N4BP1
		CLU
		CACTIN
		TARM1
		FCN2
		KLRK1
		KLRC2
		RNASET2
		DDX3X
		KAT5
		PYDC2
		RNF185
		NOD2
		APOBEC3G
		GBP3
		NLRP10
		IFITM1
		IFIT1
		IFIT2
		IFI6
		TRGV4
		TRGV8
		APOBEC3H
		SERINC3
		NONO
		PIK3CD
		SLC15A3
		PLPP6
		DDX60
		LCN2
		HAVCR2
		TREML4
		IRF7
		ARHGEF2
		CLEC4C
		SYK
		LY96
		TLR1
		ARID5A
		OAS3
		PCBP2
		SIRT2
		IRAK1
		MMP3
		BPIFB1
		SSC5D
		PRKD1
		GZMM
		TLR10
		SLC46A2
		PARP1
		C1S
		MEFV
		SERINC5
		APOBEC3F
		DDX1
		SMPDL3B
		IL1RL2
		TRIM23
		LACC1
		TRIM31
		CLEC10A
		NLRX1
		ARG2
		TASL
		PRKDC
		UNC93B1
		TRIM8
		CCDC92
		OASL
		SPIRE1
		AKIRIN2
		PPP6C
		TMED1
		C1RL
		TRIM56
		EIF2AK2
		IL17F
		DEFA6
		DEFA5
		TRGV2
		MATR3
		C2
		TRIM26
		MAP4K2
		C1QC
		POLR3F
		IFIT3
		AIM2
		GATA3
		LYAR
		ADGRB1
		WRNIP1
		TAX1BP1
		LILRA5
		SLAMF1
		SEC14L1
		TRAF4
		CLEC5A
		ISG15
		CFI
		SERPING1
		JAK2
		S100A8
		CLEC4A
		NLRC4
		CR2
		TRGV3
		SLPI
		FCER1G
		ARG1
		NLRP1
		CD6
		LGR4
		MSRB1
		IRF5
		ADARB1
		CLEC7A
		ADAR
		GP2
		CD55
		LY9
		ZC3HAV1
		NLRP9
		USP29
		APOBEC3D
		PELI3
		TMEM45B
		C1QBP
		MASP1
		C5
		TRGV9
		C3
		MCOLN2
		TNFRSF14
		TRIL
		CLEC4D
		MBL2
		ITGAM
		BST2
		TRDV3
		TRDV2
		TLR8
		DTX3L
		SMIM30
		KLRC1
		LILRA2
		CD180
		PARP9
		APOBEC3A
		MAP3K5
		RSAD2
		PSPC1
		NLRP6
		TRIM5
		TRIM25
		PARP14
		ATP1B1
		PGLYRP3
		USP27X
		TTLL12
		POLR3A
		TMEM33
		HLA-E
		C4BPA
		SH2D1B
		RIOK3
		ANXA1
		GBP5
		GBP4
		TICAM2
		XRCC5
		LY86
		INAVA
		SFPQ
		TMEM106A
		TRIM62
		CGAS
		HCK
		CFH
		HLA-B
		MORC3
		TRIM29
		IFI27
		HEXIM1
		IFI35
		CARD8
		F2RL1
		MAVS
		C6
		ACOD1
		NMB
		CD244
		SFTPD
		POLR3G
		ECSIT
		TRGV5
		AXL
		CLEC6A
		IL36RN
		TNFAIP8L2
		CD46
		ITCH
		HTN3
		CLEC4M
		CAMP
		MR1
		BPIFA1
		CLEC4E
		PYCARD
		TTC4
		BPI
		CD14
		TLR4
		S100A12
		CD177
		STING1
		CLPB
		SDHAF4
		IFNL4
		IGHM
		ULBP1
		ULBP2
		WFDC13
		WFDC10B
		WFDC3
		DEFB108A
		IFNLR1
		IFNL1
		CX3CL1
		CCL3L1
		GSN
		CCL22
		DEFB132
		CCL16
		HDAC4
		CCL25
		PI3
		RAET1E
		IFNE
		PLEKHM2
		STXBP1
		STXBP3
		LGALS9
		CCL24
		TREML1
		TRIM22
		RAB43
		SHFL
		TRIM6
		ZDHHC11
		TFEB
		RNASE3
		MID2
		CAMK2A
		DEFB4A
		CALCOCO2
		TRAF3
		HPX
		SYNCRIP
		CDC42
		TREX1
		YES1
		TRIM35
		RAET1G
		CXCL10
		APCS
		CRP
		ADAMTS13
		H2BC12
		DEFB134
		CHUK
		SRC
		TRIM32
		TRIM27
		ACTR2
		ACTR3
		SIN3A
		UNC13D
		CCL26
		FBXO9
		WAS
		WFDC10A
		CRISP3
		IL12RB1
		RFPL3
		RFPL2
		RFPL1
		CD58
		EPRS1
		RELB
		CASP1
		IL12B
		SRMS
		H2BC21
		KYNU
		DEFB131A
		BPIFB3
		F12
		TUBB
		CCL14
		CALM1
		PTPN6
		IFNA8
		DEFA3
		DEFA1
		IL10RB
		ARL8B
		ATAD3A
		DEFA4
		DEFB118
		FRK
		TRIM49B
		SMPD1
		TRIM28
		RAF1
		NFKB1
		SRPK1
		UBE2N
		MRC1
		TYK2
		IKBKE
		FOSL2
		AZI2
		RPL39
		FAU
		H2BC10
		IFNAR1
		GCH1
		UBE2W
		RAB7B
		TRIM43
		CH25H
		SLC11A1
		DEFB124
		SNCA
		CCL4L1
		CHGA
		TRIM49D1
		TRIM40
		REL
		DEFB105A
		DMBT1
		TRIM58
		NUB1
		RAB20
		DUS2
		STAT1
		VNN1
		RNASE2
		CCL3
		GZMB
		DEFB110
		DEFB112
		DEFB113
		DEFB114
		DEFB115
		DEFB116
		DEFB133
		DEFB135
		DEFB136
		RNASE7
		TRIM68
		TRIM11
		DEFB127
		DEFB131B
		CCL15
		IPO7
		WFDC11
		WFDC9
		TRIM34
		DEFB108B
		MALT1
		TRIM10
		ASS1
		DAPK3
		RNASE6
		NKG7
		CCL1
		CXCL16
		DEFB121
		CCL19
		WFDC12
		IKBKG
		FYN
		LCK
		PYDC1
		RAB2B
		KIF5B
		UBA7
		WNT5A
		MYO1C
		PTK6
		TP53
		KLRF2
		PTX3
		STXBP4
		SRPK2
		RAB27A
		CLEC2A
		TRIM49C
		TRIM49
		RFPL4AL1
		STAT5B
		CYBB
		CCL11
		LYST
		ACTG1
		DEFB107A
		DEFB104A
		IFNL2
		IFNL3
		VAMP7
		COLEC10
		TNF
		CORO1A
		IFNA2
		IFNA10
		IFNA21
		IFNA5
		IFNA17
		IFNB1
		RNASE8
		TRIM48
		ANKHD1
		SLC30A8
		FASLG
		SIRPA
		SLC26A6
		NCF1
		CFHR5
		DEFB123
		TUBB4B
		GARIN5A
		CCL20
		IFNAR2
		PRDX1
		CD47
		CD74
		ADAM15
		AKAP1
		TRIM59
		WFDC5
		PGLYRP2
		NMBR
		PPP1R14B
		TRAF6
		VAMP3
		UBE2L6
		IKBKB
		STX4
		RFPL4A
		LTF
		IRF8
		TRIM64C
		PJA2
		KRT1
		NEDD4
		CYBA
		KRT16
		TRIM64B
		HLA-DPA1
		USP18
		ANG
		DEFB119
		DEFB125
		BLK
		NFKB2
		LAG3
		TANK
		CCL17
		PLCG2
		PIK3CG
		PHB2
		IFNGR2
		ZDHHC1
		SLC22A5
		CCL7
		CCL8
		H2BC11
		ZAP70
		CCL13
		DEFB106A
		ZYX
		CD2
		APOA4
		CEBPG
		CIITA
		DAPK1
		NCF2
		SHMT2
		XCL1
		RARRES2
		CITED1
		TRIM15
		TRIM7
		STX8
		IFNA16
		IFNA4
		IFNA6
		IFNW1
		RPL13A
		IFNGR1
		TRIM21
		MICA
		H2BC12L
		CYP27B1
		APOL1
		PLA2G1B
		PDE12
		COLEC12
		CRIPTO
		VIM
		FCGR3A
		TRIM64
		TRIML2
		VPS26B
		TRIM51G
		DEFB128
		IFNK
		CCL4
		RNF19B
		UBD
		IL18
		TRAF2
		JCHAIN
		ULBP3
		IFNG
		IFNA14
		IFNA7
		IFNA1
		AQP4
		TRIM43B
		CCL21
		KIR3DL1
		AIF1
		USP20
		NCK1
		TRIM51
		CCL18
		CCL23
		PHB1
		NOS2
		PPARG
		XCL2
		EDN1
		WFDC2
		NQO1
		RELA
		TRIM77
		CDC42EP4
		CLDN1
		FLNB
		STAT2
		HCFC2
		CDC42EP2
		TRIML1
		CCL5
		CCL2
		MARCHF2
		DEFB1
		SP100
		JAK1
		RPS6KB1
