# Supplementary material for: Comparative Analysis of HMC3 and C20 Microglial Cell Lines Reveals Differential Myeloid Characteristics and Responses to Immune Stimuli
Source: Immunology. 2025 Feb 17;175(1):84–102. doi: 10.1111/imm.13900 (PMC11982601; doi:10.1111/imm.13900)
Supplement: Supplementary file 4 — Table S4. Low‐value imputations. [file IMM-175-84-s002.xlsx]

## Sheet: HMC3_LPS
Protein	Log2FC	Log10pval
NFYA	9.57152	8.21451	Up regulated
SMARCD2	7.83968	6.2421	Up regulated
BRD4	7.02516	7.4039	Up regulated
THEMIS2	6.93385	7.30444	Up regulated
CD68	6.78173	6.57528	Up regulated
WFS1	4.72126	4.86338	Up regulated
TRIAP1	4.59482	3.67712	Up regulated
TGOLN2	-6.23338	4.35073	Down regulated
PURB	-7.0542	4.68398	Down regulated
HELLS	-7.18538	5.04268	Down regulated
ALDH4A1	-7.67426	7.1752	Down regulated

## Sheet: HMC3_IFN
Protein	Log2FC	Log10pval
IDO1	11.3872	6.76018	Up regulated
TSPYL5	11.333	6.76562	Up regulated
GBP2	9.63405	8.12975	Up regulated
USP18	8.39892	7.16122	Up regulated
CASP1	8.20198	5.73475	Up regulated
NCS1	7.88271	5.62442	Up regulated
TYMP	7.23591	5.91686	Up regulated
CD68	7.16617	5.15464	Up regulated
RND3	7.06301	5.78602	Up regulated
GBP4	6.86429	7.45915	Up regulated
SRCAP	6.81498	7.81017	Up regulated
TRIAP1	5.72634	4.79406	Up regulated
C19orf47	4.4249	4.34691	Up regulated
PCLAF	-5.45058	4.21228	Down regulated
WDR62	-5.6883	7.24087	Down regulated
TGOLN2	-6.23338	4.35073	Down regulated
SEC62	-6.24478	5.43902	Down regulated
ITGB5	-6.29098	4.38023	Down regulated
MRFAP1	-6.36918	8.03404	Down regulated
IFI27L2	-6.46957	5.52765	Down regulated
CRIM1	-6.82059	7.54479	Down regulated
CHEK1	-7.01434	10.093	Down regulated
SPDL1	-7.17436	5.06561	Down regulated
HELLS	-7.18538	5.04268	Down regulated
CPA4	-7.38217	3.58631	Down regulated
GEMIN2	-7.40101	6.37455	Down regulated
CTNNA2	-7.61713	8.83542	Down regulated
ATP6V1H	-7.75767	6.69383	Down regulated
GABARAPL2	-7.86001	6.73874	Down regulated
SPARC	-8.87038	5.38062	Down regulated
CNPY3	-9.55855	5.35447	Down regulated
ATP6V1G1	-11.9797	10.4399	Down regulated

## Sheet: C20_LPS
Protein	Log2FC	Log10pval
MVK	6.50651	5.0802	Up regulated
KRT10	-9.50837	6.41703	Down regulated

## Sheet: C20_IFN
Protein	Log2FC	Log10pval
CD274	9.6271	7.19482	Up regulated
STAM2	8.38585	8.37182	Up regulated
CASP4	8.33828	5.25759	Up regulated
GUK1	7.58029	7.26494	Up regulated
GBP4	7.4099	6.08567	Up regulated
ISG20	6.45394	4.74825	Up regulated
PHACTR4	6.37827	7.71933	Up regulated
UBE2J1	6.17531	3.49884	Up regulated
OASL	6.07356	4.76305	Up regulated
CD74	5.71141	4.83225	Up regulated
EMC3	5.59522	6.62221	Up regulated
CDKN1B	5.52192	3.93033	Up regulated
ITGA6	5.12523	4.03516	Up regulated
XAF1	5.09951	5.79073	Up regulated
PARP12	3.45182	4.61204	Up regulated
MTMR14	-3.45919	3.18636	Down regulated
SCAF11	-3.77244	4.52125	Down regulated
BID	-3.83971	7.93925	Down regulated
RALB	-4.73889	5.62146	Down regulated
GMPR2	-5.66145	4.83685	Down regulated
SEC62	-5.6789	5.1298	Down regulated
CENPV	-5.95883	6.15854	Down regulated
CDC20	-6.03241	5.29344	Down regulated
ZNF384	-6.07229	4.36399	Down regulated
ARAP3	-6.33941	6.57716	Down regulated
CTCF	-6.40365	5.23502	Down regulated
TGOLN2	-6.61062	5.07089	Down regulated
SMAP2	-6.83857	6.31462	Down regulated
FN3KRP	-7.29052	6.73439	Down regulated
REXO2	-7.38527	7.81437	Down regulated
TMEM205	-7.76563	4.88359	Down regulated
NCAPH2	-8.23809	4.62226	Down regulated
CYP51A1	-10.0811	7.3485	Down regulated
