# Supplementary material for: Comparative Analysis of HMC3 and C20 Microglial Cell Lines Reveals Differential Myeloid Characteristics and Responses to Immune Stimuli
Source: Immunology. 2025 Feb 17;175(1):84–102. doi: 10.1111/imm.13900 (PMC11982601; doi:10.1111/imm.13900)
Supplement: Supplementary file 5 — Table S5. Differentially expressed proteins in LPS and IFN‐γ treated HMC3. [file IMM-175-84-s006.xlsx]

## Sheet: HMC3_raw
Genes	Control	Control	Control	LPS	LPS	LPS	IFN	IFN	IFN
AAAS	1.03E+07	1.07E+07	1.20E+07	1.02E+07	1.10E+07	1.13E+07	1.00E+07	8.66E+06	9.78E+06
AACS	7.60E+06	6.46E+06	5.79E+06	7.76E+06	7.30E+06	8.05E+06	7.47E+06	6.88E+06	6.95E+06
AAGAB	9.54E+06	9.16E+06	8.47E+06	8.89E+06	7.72E+06	8.14E+06	8.54E+06	7.92E+06	6.30E+06
AAK1	7.50E+06	7.76E+06	6.59E+06	6.71E+06	6.89E+06	6.37E+06	6.35E+06	6.23E+06	6.08E+06
AAMDC	1.70E+07	8.09E+06	1.02E+07	7.96E+06	1.24E+07	1.02E+07	1.47E+07	1.51E+07	2.33E+07
AAMP	1.61E+07	1.52E+07	1.58E+07	1.91E+07	1.76E+07	1.64E+07	1.41E+07	1.37E+07	1.12E+07
AAR2	4.19E+06		4.13E+06	4.81E+06		4.51E+06	4.09E+06	4.74E+06
AARS1	4.70E+07	4.46E+07	5.25E+07	5.15E+07	5.32E+07	5.03E+07	6.11E+07	6.62E+07	6.47E+07
AARS2	1.52E+07	1.98E+07	1.62E+07	1.82E+07	1.52E+07	1.75E+07	1.64E+07	1.34E+07	1.34E+07
AASDHPPT	1.50E+07	1.47E+07	1.22E+07	1.50E+07	1.36E+07	1.29E+07	1.29E+07	1.24E+07	1.26E+07
AASS	4.45E+06	4.49E+06	4.74E+06	5.04E+06	4.94E+06	5.37E+06	4.16E+06	5.00E+06	5.30E+06
AATF	2.49E+06	3.41E+06	4.02E+06	3.03E+06	4.44E+06	3.80E+06	2.90E+06	3.45E+06	3.62E+06
ABCB7	3.43E+06		3.37E+06	3.97E+06	2.08E+06	2.51E+06	2.29E+06	2.55E+06	2.58E+06
ABCD3	3.36E+06	5.36E+06	5.29E+06	4.54E+06	4.19E+06	4.68E+06	2.43E+06	3.05E+06	3.79E+06
ABCE1	4.35E+07	3.45E+07	3.67E+07	3.88E+07	3.85E+07	3.85E+07	4.22E+07	3.99E+07	4.04E+07
ABCF1	2.90E+07	2.81E+07	3.59E+07	3.35E+07	3.42E+07	3.32E+07	3.13E+07	3.09E+07	3.18E+07
ABCF2	7.65E+06	5.34E+06	7.09E+06	7.23E+06	5.98E+06	7.19E+06		5.56E+06	5.23E+06
ABCF3	1.18E+07	8.64E+06	7.97E+06	9.82E+06	8.79E+06	1.01E+07	1.19E+07	8.60E+06	7.16E+06
ABHD10	1.29E+07	1.52E+07	1.44E+07	1.84E+07	1.50E+07	1.52E+07	1.49E+07	1.47E+07	1.17E+07
ABHD11	5.93E+06	3.72E+06	6.90E+06	6.52E+06	5.54E+06	6.18E+06	5.48E+06	9.72E+06	1.15E+07
ABHD12	1.11E+07	1.40E+07	9.79E+06	1.21E+07	9.31E+06	1.15E+07	9.27E+06	1.01E+07	1.33E+07
ABHD14B	2.31E+07	2.43E+07	2.11E+07	2.31E+07	2.22E+07	2.13E+07	2.54E+07	2.30E+07	2.26E+07
ABI1	1.42E+07	1.04E+07	9.73E+06	1.15E+07	1.16E+07	9.26E+06	1.32E+07	1.26E+07	1.41E+07
ABI2	1.61E+07	1.88E+07	1.80E+07	1.49E+07	1.77E+07	1.55E+07	1.45E+07	1.60E+07	1.29E+07
ABRACL	3.00E+06	5.63E+06	5.21E+06	4.14E+06	6.46E+06	5.70E+06	1.79E+06	4.33E+06	5.07E+06
ABRAXAS2	6.41E+06	5.98E+06	5.88E+06	6.87E+06	7.49E+06	6.05E+06	6.35E+06	6.39E+06	6.08E+06
ACAA1	4.26E+06	4.50E+06	6.02E+06	4.84E+06	5.50E+06	5.67E+06	4.81E+06	5.44E+06	5.71E+06
ACAA2	1.32E+07	1.05E+07	1.18E+07	1.12E+07	1.31E+07	1.26E+07	1.25E+07	1.94E+07	1.45E+07
ACACA	1.18E+07	1.00E+07	9.70E+06	1.12E+07	9.84E+06	9.38E+06	6.55E+06	7.18E+06	7.43E+06
ACAD9	2.20E+07	2.02E+07	2.33E+07	2.07E+07	2.08E+07	2.22E+07	2.30E+07	2.14E+07	2.27E+07
ACADM	2.75E+07	2.70E+07	2.58E+07	2.78E+07	2.52E+07	2.64E+07	3.18E+07	2.89E+07	2.63E+07
ACADS	651465	1.33E+06	962139	1.58E+06	1.11E+06	1.14E+06	1.44E+06	1.82E+06	1.15E+06
ACADVL	5.35E+07	4.75E+07	4.98E+07	4.81E+07	5.18E+07	5.06E+07	5.04E+07	5.01E+07	4.93E+07
ACAT1	1.04E+08	1.15E+08	1.02E+08	1.01E+08	1.08E+08	1.10E+08	9.50E+07	1.12E+08	1.07E+08
ACAT2	5.96E+07	5.68E+07	7.98E+07	5.66E+07	6.59E+07	6.92E+07	4.38E+07	4.69E+07	4.81E+07
ACBD3	1.52E+07	1.34E+07	1.29E+07	1.30E+07	1.39E+07	1.46E+07	1.37E+07	1.23E+07	1.33E+07
ACIN1	1.98E+07	1.88E+07	1.90E+07	1.87E+07	1.94E+07	1.84E+07	1.86E+07	1.82E+07	1.83E+07
ACLY	1.07E+08	1.06E+08	1.26E+08	1.14E+08	1.29E+08	1.19E+08	8.80E+07	1.03E+08	9.44E+07
ACO1	2.32E+07	2.30E+07	2.65E+07	2.46E+07	2.26E+07	2.39E+07	1.92E+07	2.32E+07	2.41E+07
ACO2	7.80E+07	7.71E+07	8.53E+07	8.25E+07	7.71E+07	8.05E+07	7.82E+07	7.59E+07	6.83E+07
ACOT1	5.53E+06		7.34E+06	7.21E+06	7.21E+06	7.76E+06	6.23E+06	7.38E+06	6.98E+06
ACOT13			5.96E+06	2.18E+06	2.44E+06	2.87E+06			1.40E+06
ACOT7	8.62E+07	7.45E+07	9.12E+07	8.96E+07	1.09E+08	9.09E+07	9.53E+07	1.12E+08	9.44E+07
ACOT8	3.27E+06	2.99E+06	2.84E+06	2.51E+06	2.59E+06	3.61E+06	3.79E+06	3.52E+06	3.11E+06
ACOT9	2.21E+07	2.10E+07	2.22E+07	2.41E+07	2.32E+07	2.25E+07	2.24E+07	2.29E+07	2.28E+07
ACP1	3.76E+07	3.73E+07	5.20E+07	4.43E+07	4.79E+07	4.41E+07	3.70E+07	4.11E+07	4.25E+07
ACP2	8.62E+06	1.33E+07	1.14E+07	1.17E+07	1.02E+07	1.10E+07	1.33E+07	9.91E+06	1.31E+07
ACSF2	1.06E+07	7.46E+06	7.86E+06	8.86E+06	1.02E+07	8.65E+06	1.08E+07	8.71E+06	8.10E+06
ACSF3	3.20E+06	2.71E+06	2.72E+06	3.29E+06	2.34E+06	2.55E+06	3.18E+06	3.22E+06	3.42E+06
ACSL1			3.18E+06	4.88E+06	4.46E+06	4.29E+06	3.18E+06
ACSL3	3.98E+07	4.31E+07	4.14E+07	4.19E+07	3.95E+07	3.99E+07	3.70E+07	3.68E+07	3.40E+07
ACSL4	4.53E+07	4.80E+07	5.12E+07	4.26E+07	4.71E+07	5.36E+07	3.39E+07	3.68E+07	3.76E+07
ACSS2	1.87E+06	1.70E+06	1.81E+06	1.30E+06	2.55E+06	1.53E+06	1.64E+06	2.87E+06	3.47E+06
ACTA1	1.51E+09	1.31E+09	1.07E+09	1.13E+09	6.27E+08	1.15E+09	1.02E+09	3.32E+08	5.28E+08
ACTB	2.38E+08	1.78E+08	4.41E+08	2.98E+08	5.22E+08	3.54E+08	3.70E+08	4.51E+08	4.92E+08
ACTBL2	2.30E+08	2.09E+08	5.10E+08	3.01E+08	4.53E+08	4.10E+08	1.78E+08	3.36E+08	3.76E+08
ACTG1	6.64E+08	6.35E+08	1.48E+09	7.40E+08	1.26E+09	1.10E+09	9.53E+08	1.51E+09	1.16E+09
ACTL6A	2.25E+07	2.31E+07	2.22E+07	2.21E+07	2.35E+07	2.29E+07	2.04E+07	2.29E+07	1.83E+07
ACTN1	3.70E+08	3.90E+08	4.63E+08	3.76E+08	4.61E+08	4.34E+08	3.78E+08	4.38E+08	4.63E+08
ACTN4	1.47E+08	1.52E+08	1.67E+08	1.53E+08	1.60E+08	1.54E+08	1.43E+08	1.53E+08	1.62E+08
ACTR10	4.94E+06	3.04E+06	2.94E+06	4.57E+06	4.84E+06	3.38E+06		4.66E+06	4.70E+06
ACTR1A	3.80E+07	4.39E+07	3.94E+07	3.61E+07	3.90E+07	3.82E+07	2.37E+07	3.47E+07	3.04E+07
ACTR1B	2.25E+07	2.22E+07	2.85E+07	2.52E+07	2.66E+07	2.81E+07	2.30E+07	3.00E+07	2.76E+07
ACTR2	3.61E+07	3.05E+07	4.15E+07	3.88E+07	4.02E+07	3.93E+07	3.42E+07	3.85E+07	3.48E+07
ACTR3	1.19E+08	1.11E+08	1.13E+08	1.17E+08	1.21E+08	1.09E+08	1.11E+08	1.16E+08	1.11E+08
ACYP1	3.23E+07	2.92E+07	2.85E+07	2.78E+07	2.71E+07	2.92E+07	3.35E+07	2.96E+07	2.91E+07
ADA	1.88E+07	2.06E+07	2.09E+07	1.59E+07	1.99E+07	1.83E+07	1.73E+07	1.70E+07	1.44E+07
ADAM9	4.20E+07	4.41E+07	4.15E+07	3.96E+07	3.93E+07	4.02E+07	2.99E+07	2.93E+07	3.01E+07
ADAR	1.02E+08	8.73E+07	9.46E+07	9.72E+07	1.04E+08	1.00E+08	1.14E+08	1.19E+08	1.14E+08
ADD1	5.45E+06	5.80E+06	5.46E+06	5.00E+06	5.82E+06	4.96E+06	3.60E+06	4.72E+06	4.55E+06
ADH5	4.28E+07	4.19E+07	4.17E+07	4.44E+07	4.44E+07	4.59E+07	4.73E+07	4.22E+07	3.81E+07
ADI1	1.12E+07	1.14E+07	1.62E+07	1.32E+07	1.13E+07	1.30E+07	9.89E+06	1.10E+07	1.13E+07
ADISSP	1.24E+07	1.17E+07	1.28E+07	1.11E+07	9.67E+06	1.19E+07	1.15E+07	9.71E+06	1.05E+07
ADK	7.57E+07	6.09E+07	6.60E+07	7.06E+07	6.61E+07	6.18E+07	7.42E+07	7.12E+07	7.05E+07
ADNP	7.95E+06	7.72E+06	7.91E+06	7.60E+06	8.09E+06	7.22E+06	8.00E+06	7.83E+06	7.00E+06
ADO	2.55E+06	2.37E+06	3.68E+06	3.68E+06	4.33E+06	3.53E+06	3.08E+06	3.84E+06	2.95E+06
ADPGK	7.74E+06	6.25E+06	7.71E+06	9.59E+06	7.65E+06	8.55E+06	7.64E+06	7.25E+06	8.27E+06
ADPRS	8.22E+06	9.38E+06	1.04E+07	1.01E+07	8.94E+06	1.09E+07	9.86E+06	9.87E+06	1.15E+07
ADRM1	4.42E+07	4.82E+07	3.92E+07	4.74E+07	4.80E+07	4.30E+07	4.82E+07	4.47E+07	3.50E+07
ADSL	2.14E+07	2.05E+07	2.45E+07	2.10E+07	2.37E+07	2.22E+07	2.16E+07	2.09E+07	2.12E+07
ADSS2	2.52E+07	2.84E+07	3.00E+07	2.84E+07	2.99E+07	3.16E+07	2.80E+07	3.11E+07	3.09E+07
AFAP1	4.62E+06	5.45E+06	6.12E+06	5.27E+06	5.17E+06	6.39E+06	5.80E+06	4.88E+06	5.66E+06
AFF4		3.58E+06	3.06E+06	3.34E+06	2.44E+06		3.20E+06	2.69E+06
AFG3L2	9.50E+06	6.45E+06	1.45E+07		1.29E+07	1.33E+07	8.49E+06	9.90E+06	9.22E+06
AFTPH	710558						1.17E+06	1.28E+06
AGAP3	1.76E+06	1.36E+06	1.43E+06	1.23E+06	1.16E+06	1.34E+06		803540
AGFG1	1.24E+07	9.44E+06	1.31E+07	1.25E+07	1.17E+07	1.25E+07	1.46E+07	1.30E+07	1.41E+07
AGK	1.70E+07	1.57E+07	1.95E+07	2.19E+07	2.06E+07	2.04E+07	2.21E+07	1.64E+07	2.29E+07
AGL	3.86E+06				2.42E+06	2.55E+06		2.92E+06	2.69E+06
AGPAT1	1.45E+07	6.19E+06	1.13E+07	1.23E+07	1.02E+07	1.01E+07	7.88E+06	1.05E+07	6.02E+06
AGPS	1.20E+07	1.10E+07	1.14E+07	1.16E+07	1.11E+07	1.16E+07	1.20E+07	1.08E+07	1.18E+07
AGRN	3.13E+07	2.99E+07	3.54E+07	3.11E+07	3.21E+07	3.49E+07	2.25E+07	2.36E+07	1.93E+07
AHCTF1	6.78E+06	5.26E+06	5.92E+06	7.56E+06	8.13E+06	7.05E+06	8.04E+06	7.76E+06	8.00E+06
AHCY	2.46E+08	2.44E+08	2.43E+08	2.47E+08	2.44E+08	2.48E+08	2.26E+08	2.30E+08	2.31E+08
AHCYL1		2.58E+08
AHNAK	6.29E+08	6.75E+08	7.81E+08	5.76E+08	6.62E+08	6.01E+08	5.73E+08	7.11E+08	6.92E+08
AHNAK2	132253	221205	113491	174789	103674	109273	165685	153442	90020.8
AHSA1	5.76E+07	5.10E+07	5.09E+07	6.27E+07	6.31E+07	5.45E+07	5.26E+07	5.58E+07	5.68E+07
AHSG	3.09E+07	4.66E+07	5.55E+07	4.23E+07	5.59E+07	4.35E+07	5.02E+07	5.22E+07	5.38E+07
AIDA	5.05E+06	3.07E+06	5.28E+06	6.09E+06	6.06E+06	5.64E+06	5.66E+06	7.09E+06	8.77E+06
AIF1L	3.48E+06	6.82E+06	8.72E+06	3.81E+06	5.17E+06	6.76E+06	3.39E+06	5.50E+06	5.09E+06
AIFM1	2.54E+07	2.37E+07	2.59E+07	2.86E+07	3.01E+07	2.57E+07	2.68E+07	2.66E+07	2.45E+07
AIMP1	1.83E+07	2.10E+07	2.11E+07	2.00E+07	2.16E+07	2.08E+07	2.20E+07	2.13E+07	2.22E+07
AIMP2	1.01E+07	8.66E+06	1.34E+07	1.32E+07	1.34E+07	1.43E+07	1.18E+07	1.46E+07	1.49E+07
AIP	4.26E+07	3.88E+07	4.55E+07	4.09E+07	4.09E+07	4.80E+07	3.52E+07	3.29E+07	3.55E+07
AJUBA	2.60E+06		1.96E+06		1.80E+06	1.94E+06	3.18E+06
AK1	2.96E+07	2.41E+07	3.00E+07	3.03E+07	2.66E+07	2.49E+07	2.82E+07	2.83E+07	2.52E+07
AK2	9.38E+07	8.19E+07	9.66E+07	9.21E+07	9.51E+07	8.79E+07	9.14E+07	9.16E+07	9.22E+07
AK3	9.27E+06	8.74E+06	6.38E+06	8.65E+06	6.53E+06	6.25E+06	1.18E+07	1.12E+07	1.07E+07
AK4	1.36E+07	1.34E+07	2.28E+07	2.25E+07	2.54E+07	2.33E+07	1.53E+07	2.41E+07	1.55E+07
AKAP12	7.58E+06	1.13E+07	1.26E+07	9.18E+06	1.14E+07	1.24E+07	9.07E+06	1.13E+07	1.43E+07
AKAP13	2.70E+06	2.42E+06	2.25E+06	1.86E+06	1.82E+06	2.69E+06	2.57E+06	1.97E+06	2.22E+06
AKAP2	4.23E+07	4.53E+07	4.08E+07	4.39E+07	4.41E+07	4.36E+07	4.96E+07	5.16E+07	4.55E+07
AKR1A1	5.83E+07	5.03E+07	5.75E+07	5.84E+07	5.82E+07	6.03E+07	6.03E+07	5.56E+07	5.55E+07
AKR1B1	7.76E+07	7.31E+07	6.30E+07	9.00E+07	8.36E+07	7.13E+07	7.47E+07	6.96E+07	6.03E+07
AKR7A2	1.95E+07	1.53E+07	2.44E+07	2.17E+07	2.35E+07	2.07E+07	2.35E+07	2.54E+07	2.23E+07
AKT1	9.05E+06	7.85E+06	1.04E+07	1.06E+07	1.15E+07	1.18E+07	8.02E+06	9.46E+06	7.09E+06
AKT1S1	3.37E+06	3.89E+06	2.86E+06	3.64E+06	2.24E+06	3.36E+06	2.27E+06	2.31E+06	3.02E+06
ALAD	5.82E+06	7.39E+06	7.53E+06	7.51E+06	7.11E+06	8.07E+06	7.46E+06	7.31E+06	6.10E+06
ALB	1.76E+08	1.80E+08	2.04E+08	1.85E+08	2.30E+08	1.59E+08	2.20E+08	2.10E+08	2.05E+08
ALCAM	6.76E+07	6.92E+07	7.49E+07	7.10E+07	7.09E+07	7.41E+07	6.27E+07	6.60E+07	7.29E+07
ALDH16A1	9.85E+06	1.18E+07	1.16E+07	1.16E+07	9.32E+06	1.04E+07	8.02E+06	8.69E+06	9.51E+06
ALDH18A1	3.59E+07	3.39E+07	3.54E+07	3.30E+07	3.09E+07	3.41E+07	2.89E+07	3.03E+07	3.03E+07
ALDH1B1	5.37E+07	5.94E+07	5.88E+07	5.55E+07	5.67E+07	6.00E+07	5.38E+07	5.55E+07	5.61E+07
ALDH1L1	3.03E+06		3.62E+06	2.95E+06	2.92E+06	3.65E+06	4.27E+06	3.88E+06	4.96E+06
ALDH1L2			6.05E+06	6.01E+06	4.07E+06	5.98E+06	9.14E+06	9.89E+06	1.26E+07
ALDH3A2	1.67E+07	1.75E+07	2.24E+07	1.96E+07	1.96E+07	1.85E+07	1.58E+07	2.39E+07	2.24E+07
ALDH4A1	6.27E+06	5.42E+06	5.25E+06				6.13E+06	5.37E+06
ALDH5A1	2.21E+07	2.77E+07	1.90E+07	5.02E+07		2.02E+07	4.11E+07	2.26E+07	2.38E+07
ALDH6A1	7.91E+06	9.05E+06	1.32E+07	9.96E+06	1.39E+07	1.04E+07	9.77E+06	1.43E+07	1.37E+07
ALDH7A1	7.75E+07	6.26E+07	7.96E+07	7.04E+07	7.83E+07	7.18E+07	7.03E+07	7.56E+07	7.18E+07
ALDH9A1	2.78E+07	2.14E+07	2.31E+07	2.49E+07	2.48E+07	2.31E+07	2.81E+07	2.53E+07	2.75E+07
ALDOA	1.37E+09	1.41E+09	1.35E+09	1.40E+09	1.31E+09	1.36E+09	1.35E+09	1.32E+09	1.28E+09
ALDOC	2.25E+08	2.83E+08	2.66E+08	2.78E+08	2.51E+08	2.88E+08	2.39E+08	2.67E+08	2.04E+08
ALG1	4.99E+06	5.17E+06	2.68E+06	4.82E+06	2.42E+06	3.17E+06	5.22E+06	3.03E+06	3.40E+06
ALG3	2.95E+06	1.57E+06		2.12E+06	2.06E+06	1.97E+06	2.29E+06	1.97E+06	2.21E+06
ALG5	9.97E+06			1.28E+07	9.04E+06	1.11E+07	8.42E+06	6.60E+06	5.67E+06
ALKBH5	9.75E+06	9.73E+06	9.94E+06	9.94E+06	1.11E+07	1.06E+07	9.62E+06	1.02E+07	8.97E+06
ALMS1	3.93E+07	3.53E+07	7.65E+07	5.14E+07	5.50E+07	5.19E+07	5.46E+07	7.55E+07	6.40E+07
ALYREF	9.26E+07	8.29E+07	8.20E+07	8.61E+07	7.86E+07	8.01E+07	7.95E+07	7.90E+07	9.23E+07
AMBRA1	1.12E+06	1.35E+06	1.35E+06	1.23E+06	1.43E+06	1.32E+06	1.18E+06	1.29E+06
AMDHD2	1.26E+07	1.34E+07	1.74E+07	1.34E+07	1.09E+07	1.21E+07	1.21E+07		1.07E+07
AMOTL1	1.25E+06	995238	906700	1.19E+06	1.25E+06	835099	1.22E+06	1.31E+06	988642
AMOTL2	5.54E+06	4.60E+06	4.94E+06	5.35E+06		5.00E+06	4.55E+06	3.91E+06	3.27E+06
AMPD2	1.25E+07	1.06E+07	9.97E+06	1.07E+07	1.25E+07	1.00E+07	1.28E+07	1.28E+07	1.05E+07
ANAPC1	3.78E+06	3.37E+06	2.49E+06	3.44E+06	4.14E+06	4.69E+06	3.71E+06	5.59E+06	2.90E+06
ANAPC7	9.07E+06	7.20E+06	9.46E+06	9.72E+06	1.15E+07	1.02E+07	9.90E+06	1.10E+07	1.30E+07
ANKFY1	2.35E+07	2.22E+07	2.23E+07	2.60E+07	2.13E+07	2.43E+07	2.26E+07	1.93E+07	2.10E+07
ANKHD1				6.04E+06
ANKRD28		4.51E+06
ANKRD40	2.37E+06	1.33E+06	1.53E+06	1.97E+06	2.15E+06	1.74E+06	2.14E+06	1.82E+06	2.32E+06
ANLN	5.05E+07	5.84E+07	5.79E+07	5.40E+07	5.73E+07	5.86E+07	3.44E+07	3.53E+07	2.89E+07
ANO6	1.46E+06	1.29E+06	1.48E+06	1.36E+06	1.22E+06	1.21E+06	1.66E+06	1.28E+06	1.31E+06
ANP32A	7.59E+07	6.24E+07	6.27E+07	6.34E+07	5.55E+07	6.94E+07	6.28E+07	6.19E+07	6.46E+07
ANP32B	1.16E+08	9.52E+07	1.44E+08	1.26E+08	1.21E+08	1.14E+08	1.55E+08	1.56E+08	1.65E+08
ANP32E	1.85E+07	1.85E+07	2.07E+07	1.73E+07	1.75E+07	1.90E+07	1.75E+07	1.67E+07	1.82E+07
ANXA1	1.81E+08	1.83E+08	1.79E+08	1.84E+08	1.89E+08	1.89E+08	1.98E+08	2.12E+08	2.01E+08
ANXA10	3.25E+06	3.20E+06	4.02E+06	3.41E+06	3.29E+06	3.57E+06	2.89E+06	3.25E+06	4.45E+06
ANXA11	3.02E+07	2.86E+07	2.87E+07	2.65E+07	2.74E+07	3.02E+07	3.01E+07	2.83E+07	3.21E+07
ANXA2	8.05E+08	8.81E+08	8.16E+08	8.17E+08	7.87E+08	8.66E+08	8.08E+08	8.27E+08	8.10E+08
ANXA3	2.60E+07	3.23E+07	3.14E+07	2.87E+07	3.00E+07	3.35E+07	2.68E+07	3.15E+07	3.38E+07
ANXA4	3.18E+07	2.83E+07	2.90E+07	3.29E+07	3.11E+07	2.74E+07	3.58E+07	3.19E+07	2.99E+07
ANXA5	5.90E+08	6.64E+08	7.21E+08	6.41E+08	7.20E+08	7.10E+08	6.33E+08	7.28E+08	6.89E+08
ANXA6	7.68E+07	7.83E+07	8.82E+07	7.94E+07	8.30E+07	8.03E+07	6.84E+07	7.81E+07	7.96E+07
ANXA7	1.96E+07	2.35E+07	2.47E+07	2.36E+07	2.49E+07	2.48E+07	2.51E+07	2.40E+07	2.45E+07
AP1B1	2.20E+07	2.13E+07	1.98E+07	2.02E+07	1.89E+07	1.79E+07	2.27E+07	2.32E+07	2.09E+07
AP1G1	1.66E+07	1.69E+07	1.82E+07	1.90E+07	1.85E+07	1.95E+07	1.83E+07	1.69E+07	1.64E+07
AP1M1	2.85E+07	2.20E+07	3.00E+07	2.70E+07	2.76E+07	2.80E+07	2.66E+07	2.98E+07	2.60E+07
AP1S1	5.76E+06	4.53E+06	5.40E+06	5.25E+06	6.34E+06	5.59E+06	6.72E+06	6.83E+06	6.71E+06
AP2A1	4.61E+07	4.67E+07	4.74E+07	4.68E+07	5.02E+07	4.69E+07	4.91E+07	5.24E+07	4.84E+07
AP2A2	1.07E+07	1.26E+07	1.99E+07	1.63E+07	1.85E+07	1.78E+07	1.10E+07	1.93E+07	1.51E+07
AP2B1	1.05E+08	8.90E+07	1.06E+08	1.08E+08	1.06E+08	1.05E+08	1.07E+08	1.08E+08	1.06E+08
AP2M1	7.31E+07	6.04E+07	6.59E+07	6.92E+07	7.07E+07	7.25E+07	6.92E+07	7.13E+07	6.46E+07
AP2S1			1.56E+06		1.53E+06	1.52E+06		1.40E+06	1.44E+06
AP3B1	1.91E+07	1.90E+07	1.72E+07	1.99E+07	1.81E+07	1.91E+07	1.88E+07	1.71E+07	1.77E+07
AP3D1	2.62E+07	2.71E+07	2.29E+07	2.32E+07	2.20E+07	2.43E+07	2.55E+07	2.34E+07	2.29E+07
AP3M1	7.60E+06	9.42E+06	8.79E+06	9.73E+06	1.02E+07	1.10E+07	6.36E+06	5.35E+06	7.88E+06
AP3S1	1.97E+07	2.47E+07	2.32E+07	2.06E+07	2.15E+07	2.16E+07	2.22E+07	2.41E+07	2.35E+07
AP4M1	909828	1.43E+06	741243	1.11E+06	1.34E+06	1.17E+06	996626	1.21E+06	1.03E+06
AP4S1	3.06E+06	2.18E+06	1.68E+06	1.79E+06	1.93E+06	1.97E+06	2.80E+06	2.74E+06	1.89E+06
APAF1	1.08E+07		1.44E+07			1.19E+07	9.39E+06	1.04E+07	9.46E+06
APEH	4.10E+07	3.71E+07	3.96E+07	4.33E+07	4.08E+07	4.28E+07	4.68E+07	4.83E+07	3.99E+07
APEX1	9.43E+07	8.88E+07	1.01E+08	1.18E+08	1.04E+08	1.02E+08	1.10E+08	1.01E+08	1.02E+08
API5	5.76E+07	5.62E+07	5.72E+07	5.88E+07	5.40E+07	5.83E+07	5.68E+07	5.54E+07	5.30E+07
APIP	3.44E+06	4.95E+06	4.34E+06	3.82E+06	4.00E+06	4.56E+06	2.78E+06	3.54E+06	2.74E+06
APMAP	3.15E+07	3.04E+07	3.34E+07	3.55E+07	3.27E+07	3.39E+07	3.00E+07	2.55E+07	2.82E+07
APOL2	4.65E+07	3.98E+07	4.75E+07	5.53E+07	6.70E+07	5.78E+07	1.14E+08	1.29E+08	1.38E+08
APOOL	3.87E+06	3.76E+06	3.04E+06	3.05E+06	3.71E+06	3.33E+06	3.49E+06	2.25E+06	3.39E+06
APP		2.22E+06	1.87E+06	2.74E+06	2.17E+06
APPL1	1.10E+07	8.80E+06	8.85E+06	8.49E+06	7.33E+06	9.63E+06	9.45E+06	7.24E+06	9.44E+06
APPL2		6.35E+06	7.29E+06		6.90E+06	7.04E+06
APRT	9.38E+07	8.22E+07	7.73E+07	9.04E+07	8.13E+07	7.87E+07	9.15E+07	8.74E+07	7.68E+07
AQR	1.11E+07	1.25E+07	1.24E+07	1.31E+07	1.29E+07	1.30E+07	1.13E+07	1.08E+07	1.10E+07
ARAF	2.14E+06	1.87E+06	1.96E+06	1.67E+06	1.94E+06	1.76E+06		1.86E+06	1.78E+06
ARAP1	1.67E+07	1.27E+07	9.08E+06	1.15E+07	1.14E+07	1.13E+07	1.56E+07	1.28E+07	7.74E+06
ARAP3	2.08E+06	1.84E+06	2.00E+06	1.78E+06	1.73E+06	2.15E+06	1.47E+06	1.87E+06
ARCN1	5.40E+07	5.25E+07	4.90E+07	5.36E+07	5.69E+07	5.46E+07	5.10E+07	5.40E+07	4.90E+07
ARF1	313190		219546	374107		401513		256894
ARF4	1.87E+08	1.71E+08	2.07E+08	1.87E+08	1.90E+08	1.96E+08	1.55E+08	1.72E+08	1.85E+08
ARF6	2.83E+07	2.42E+07	3.12E+07	2.90E+07	3.24E+07	2.97E+07	2.92E+07	3.25E+07	2.85E+07
ARFGAP1	3.42E+07	3.45E+07	2.94E+07	3.36E+07	3.33E+07	3.17E+07	3.15E+07	2.79E+07	2.44E+07
ARFGAP2	6.50E+06	6.18E+06				5.42E+06	5.92E+06		6.40E+06
ARFGAP3	8.25E+06	1.03E+07	1.09E+07	1.04E+07	9.25E+06	1.03E+07	7.72E+06	8.21E+06	6.90E+06
ARFGEF1		3.45E+06	2.47E+06	3.58E+06	2.40E+06	2.83E+06
ARFGEF2	1.70E+07	2.02E+07	1.68E+07	2.08E+07	1.79E+07	1.79E+07	1.89E+07	1.53E+07	1.71E+07
ARFIP1	9.86E+06	7.74E+06	8.78E+06	8.05E+06	9.10E+06	8.41E+06	1.02E+07	1.03E+07	9.64E+06
ARGLU1	6.63E+06	2.17E+06	2.66E+06	2.78E+06	2.96E+06	2.27E+06	5.20E+06	5.21E+06	7.60E+06
ARHGAP1	4.84E+07	4.80E+07	4.20E+07	4.73E+07	4.97E+07	5.00E+07	5.13E+07	4.66E+07	4.40E+07
ARHGAP17	2.05E+07	1.80E+07	1.80E+07	1.90E+07	1.82E+07	1.85E+07	2.05E+07	1.84E+07	1.91E+07
ARHGAP18	1.06E+07	1.09E+07	1.62E+07	1.29E+07	1.23E+07	1.14E+07	1.04E+07	1.29E+07	7.98E+06
ARHGAP23	2.92E+06	4.29E+06	5.40E+06		4.14E+06	5.11E+06	3.76E+06	3.22E+06	2.98E+06
ARHGAP29	786914	725144	814621	855516	681589	669168	607647	709578	623522
ARHGAP35	2.98E+06	2.84E+06	3.68E+06	3.60E+06	2.78E+06	3.20E+06	2.18E+06	2.52E+06	2.94E+06
ARHGDIA	7.60E+07	7.87E+07	9.87E+07	1.00E+08	1.06E+08	1.13E+08	8.53E+07	1.16E+08	8.59E+07
ARHGEF1	2.60E+07	2.83E+07	2.38E+07	2.82E+07	2.47E+07	2.61E+07	2.21E+07	2.21E+07	2.24E+07
ARHGEF10	2.21E+06	3.29E+06	3.34E+06	3.27E+06	3.37E+06	3.13E+06	2.02E+06	2.28E+06	2.50E+06
ARHGEF12	2.40E+06	3.13E+06	2.92E+06	2.46E+06	2.42E+06	2.75E+06	2.89E+06	2.82E+06	2.16E+06
ARHGEF18	2.00E+07	2.02E+07	2.05E+07	2.62E+07	1.82E+07	2.20E+07	1.78E+07	1.56E+07	1.26E+07
ARHGEF2	2.62E+07	3.08E+07	3.57E+07	3.73E+07	3.70E+07	3.57E+07	4.34E+07	4.16E+07	5.16E+07
ARHGEF28	901559	772229	798321	775615	833970	788963	877552	1.08E+06	722234
ARHGEF7		3.75E+06	6.21E+06	4.61E+06	4.59E+06	5.78E+06			5.65E+06
ARID1A	3.47E+06	4.94E+06	4.16E+06	4.87E+06	3.92E+06	3.57E+06	2.39E+06	2.40E+06	2.70E+06
ARID2		1.33E+06		1.11E+06				1.76E+06
ARIH1		787162	909595	1.07E+06	856933	762749			784472
ARIH2	5.88E+06	3.30E+06	3.32E+06	4.01E+06	3.11E+06	3.72E+06	3.84E+06	4.23E+06	3.66E+06
ARL1	7.59E+06	7.87E+06	6.99E+06	7.53E+06	6.57E+06	7.50E+06	6.47E+06	5.49E+06	6.60E+06
ARL2BP	5.75E+06	6.07E+06	5.74E+06	5.08E+06	5.26E+06	5.69E+06	5.11E+06	4.05E+06	4.13E+06
ARL3	3.88E+07	4.16E+07	3.79E+07	3.70E+07	3.07E+07	3.84E+07	3.39E+07	2.77E+07	3.02E+07
ARL6IP1	3.05E+07	2.61E+07	2.60E+07	3.04E+07	2.77E+07	2.83E+07	2.45E+07	2.33E+07	2.84E+07
ARL6IP5	1.50E+07	1.07E+07	1.56E+07	1.64E+07	1.73E+07	1.65E+07	1.43E+07	2.09E+07	1.91E+07
ARL6IP6					7.89E+06		7.02E+06	8.78E+06	8.35E+06
ARL8B		1.14E+06	1.03E+06	1.41E+06	1.50E+06	1.12E+06	1.66E+06		1.01E+06
ARMC6	1.74E+06	1.69E+06		1.94E+06	1.63E+06	1.68E+06	1.60E+06	1.57E+06	1.54E+06
ARMC8	1.13E+07	8.87E+06	9.12E+06	1.17E+07	9.78E+06	9.19E+06	9.26E+06	9.60E+06	9.72E+06
ARMCX3
ARMT1	2.17E+06	2.16E+06	1.74E+06	2.06E+06	2.03E+06	2.10E+06	1.12E+06	1.99E+06	1.67E+06
ARPC1A	6.45E+06	8.03E+06	5.70E+06	8.27E+06	7.41E+06	6.46E+06	8.36E+06	6.15E+06	7.40E+06
ARPC1B	2.75E+07	3.27E+07	3.05E+07	3.46E+07	3.24E+07	3.18E+07	2.81E+07	2.68E+07	2.51E+07
ARPC2	3.69E+07	3.26E+07	3.45E+07	3.54E+07	3.88E+07	3.45E+07	3.24E+07	3.52E+07	4.08E+07
ARPC3	1.12E+08	1.29E+08	1.26E+08	1.38E+08	1.26E+08	1.18E+08	1.11E+08	1.15E+08	9.11E+07
ARPC5	8.62E+06	1.19E+07	1.43E+07	1.14E+07	1.70E+07	1.57E+07	9.78E+06	1.15E+07	1.19E+07
ARPC5L	3.63E+07	3.86E+07	3.58E+07	3.69E+07	3.50E+07	3.21E+07	3.73E+07	3.14E+07	3.21E+07
ARPP19	1.29E+07	2.34E+07	1.62E+07	1.65E+07	1.10E+07	1.41E+07	7.98E+06	7.64E+06	9.16E+06
ARRB1	2.75E+06	2.11E+06					2.44E+06	1.71E+06	2.51E+06
ARSA		1.25E+07	8.67E+06	7.81E+06	8.17E+06	1.03E+07		8.11E+06	8.38E+06
ARSK	1.87E+06	864363	1.64E+06	1.48E+06	1.80E+06	1.51E+06		1.88E+06	1.43E+06
AS3MT	3.81E+06	3.09E+06	4.00E+06	3.32E+06	4.02E+06	2.91E+06	3.52E+06	3.22E+06	2.18E+06
ASAP1	4.30E+06	2.95E+06	3.71E+06	4.71E+06	2.59E+06	2.43E+06	4.75E+06	3.62E+06	1.77E+06
ASB3		2.38E+06	2.30E+06	2.50E+06	2.30E+06	2.20E+06		2.52E+06
ASF1B	2.91E+07		2.98E+07	2.98E+07	2.75E+07	2.73E+07	2.27E+07	2.16E+07	2.31E+07
ASH2L	1.86E+06		2.12E+06		2.66E+06		2.49E+06	2.06E+06	2.49E+06
ASL	1.06E+07		1.07E+07	8.46E+06	5.01E+06	1.07E+07	9.91E+06	8.37E+06	1.09E+07
ASMTL	6.18E+06		4.98E+06	7.53E+06	5.37E+06	6.78E+06	6.04E+06	5.24E+06	4.27E+06
ASNS	2.74E+07	3.03E+07	3.48E+07	3.01E+07	3.60E+07	3.18E+07	5.90E+07	7.05E+07	7.44E+07
ASPH	2.14E+07	2.24E+07	2.61E+07	2.22E+07	2.55E+07	2.52E+07	2.28E+07	2.48E+07	2.61E+07
ASPSCR1	2.57E+07	2.32E+07	2.11E+07	2.20E+07	2.14E+07	2.32E+07	2.59E+07	2.39E+07	2.21E+07
ASS1			5.04E+06	5.45E+06	4.99E+06	3.87E+06	3.30E+06	3.62E+06	6.57E+06
ATAD2	1.85E+06	1.48E+06	1.95E+06		1.32E+06	2.10E+06	1.65E+06	1.53E+06	2.23E+06
ATAD3A	1.34E+07	1.50E+07	1.27E+07	1.42E+07	1.46E+07	1.30E+07	1.55E+07	1.32E+07	1.33E+07
ATAT1	4.13E+06	5.42E+06	4.53E+06	4.70E+06	3.87E+06	4.74E+06	4.21E+06	3.60E+06	3.09E+06
ATF6B	2.12E+06	1.61E+06	1.63E+06	1.41E+06	1.14E+06	1.17E+06	1.32E+06	1.35E+06	798563
ATG3	2.48E+07	2.56E+07	3.06E+07	2.66E+07	3.05E+07	3.22E+07	2.86E+07	3.06E+07	3.17E+07
ATG4B	1.43E+07	1.29E+07	1.48E+07	1.59E+07	1.69E+07	1.62E+07	1.41E+07	1.53E+07	1.33E+07
ATG5		2.53E+06	2.30E+06	2.49E+06	2.27E+06	3.09E+06	2.15E+06	1.58E+06	2.18E+06
ATG9A	1.85E+06	1.69E+06	1.62E+06	1.74E+06	1.34E+06	1.74E+06	1.10E+06	936968	1.23E+06
ATIC	1.00E+08	9.23E+07	9.20E+07	1.01E+08	1.03E+08	9.36E+07	1.07E+08	1.05E+08	9.76E+07
ATL2	7.77E+06	9.53E+06	9.70E+06	9.59E+06	9.83E+06	9.10E+06	9.03E+06	8.45E+06	7.43E+06
ATL3	1.23E+07	9.66E+06	1.29E+07	1.13E+07	1.31E+07	1.24E+07	1.17E+07	1.42E+07	1.40E+07
ATM	4.80E+06	2.71E+06	2.61E+06	3.18E+06	2.60E+06	3.19E+06	3.22E+06	3.87E+06	3.15E+06
ATOX1	2.91E+07	2.55E+07	3.79E+07	3.50E+07	3.64E+07	3.60E+07	2.96E+07	2.89E+07	2.75E+07
ATP13A1	2.93E+06		4.21E+06	3.28E+06	4.22E+06	4.08E+06	2.95E+06	4.37E+06
ATP1A1	3.56E+07	3.33E+07	3.35E+07	3.29E+07	3.13E+07	3.48E+07	3.58E+07	3.73E+07	3.89E+07
ATP1B1	4.26E+07	4.37E+07	4.56E+07	5.42E+07	5.38E+07	5.71E+07	5.36E+07	5.72E+07	5.92E+07
ATP1B3	6.46E+07	5.84E+07	6.43E+07	6.33E+07	6.22E+07	6.38E+07	6.36E+07	6.70E+07	7.14E+07
ATP2A2	3.62E+07	3.64E+07	5.29E+07	4.51E+07	4.74E+07	4.60E+07	3.64E+07	4.66E+07	4.42E+07
ATP2B1	8.71E+06	6.95E+06	7.30E+06	7.56E+06	6.57E+06	7.55E+06	8.73E+06	6.32E+06	7.92E+06
ATP2B4	1.06E+07	1.50E+07	4.17E+07	1.38E+07	1.37E+07	1.36E+07	1.60E+07	1.81E+07	1.52E+07
ATP2C1	3.74E+06		2.43E+06		3.62E+06		3.36E+06	2.43E+06	2.47E+06
ATP5F1A	2.98E+08	3.01E+08	2.89E+08	3.02E+08	3.04E+08	2.81E+08	2.84E+08	3.01E+08	2.63E+08
ATP5F1B	1.67E+08	1.76E+08	2.01E+08	1.82E+08	2.06E+08	1.74E+08	1.81E+08	2.19E+08	2.07E+08
ATP5F1C	3.97E+07	3.66E+07	3.37E+07	3.88E+07	4.41E+07	4.17E+07	3.38E+07	3.03E+07	2.94E+07
ATP5F1D	4.09E+07	6.77E+07	6.23E+07	6.04E+07	4.97E+07	5.42E+07	4.56E+07	4.55E+07
ATP5IF1	5.83E+07	5.55E+07	6.09E+07	3.95E+07	3.23E+07	6.09E+07	4.84E+07	4.67E+07	5.70E+07
ATP5ME	4.75E+07	6.61E+07	3.96E+07	4.39E+07	4.96E+07	4.03E+07	5.96E+07	5.90E+07	5.20E+07
ATP5MG	3.71E+07	5.37E+07	4.38E+07	4.68E+07	4.51E+07	4.69E+07	4.04E+07	4.07E+07	3.73E+07
ATP5MJ		1.45E+07	2.06E+07	1.64E+07	2.01E+07	1.26E+07	1.60E+07	2.38E+07	1.57E+07
ATP5PB	9.10E+06	1.07E+07	9.59E+06	1.44E+07	1.12E+07	1.20E+07	1.06E+07	9.60E+06	9.67E+06
ATP5PD	5.68E+07	5.74E+07	6.82E+07	6.42E+07	6.28E+07	6.56E+07	5.67E+07	5.82E+07	5.52E+07
ATP5PF	7.40E+06	1.27E+07	1.07E+07	9.55E+06	1.13E+07	9.88E+06	1.10E+07	1.47E+07	1.12E+07
ATP5PO	4.91E+07	5.41E+07	4.97E+07	5.66E+07	5.70E+07	5.10E+07	4.89E+07	5.67E+07	5.15E+07
ATP6AP1	1.30E+07	9.30E+06	7.91E+06	9.31E+06	8.86E+06	8.13E+06	1.11E+07	7.91E+06	7.40E+06
ATP6V0A1	4.91E+06	4.68E+06	3.32E+06	4.02E+06	3.04E+06	2.55E+06	4.36E+06	3.34E+06	2.97E+06
ATP6V0C	2.39E+06		5.96E+06	3.07E+06	1.09E+07	5.22E+06	4.00E+06	1.28E+07	1.07E+07
ATP6V0D1		4.26E+06		4.78E+06	5.16E+06
ATP6V1A	3.50E+07	2.89E+07	3.56E+07	3.14E+07	3.81E+07	2.96E+07	4.05E+07	4.26E+07	4.13E+07
ATP6V1B2	2.84E+07	3.17E+07	3.10E+07	2.94E+07	2.85E+07	2.96E+07	2.75E+07	2.87E+07	2.62E+07
ATP6V1C1	9.42E+06	1.03E+07	9.34E+06	1.04E+07	8.63E+06	9.37E+06	1.07E+07	7.97E+06	7.44E+06
ATP6V1D	4.41E+06	3.12E+06	4.84E+06	5.32E+06	4.32E+06	3.99E+06	3.85E+06	4.08E+06	3.73E+06
ATP6V1E1	1.07E+07	1.08E+07	1.18E+07	1.34E+07	1.19E+07	1.08E+07	7.50E+06	8.78E+06	1.07E+07
ATP6V1F			3.17E+06
ATP6V1G1	1.09E+08	1.11E+08	1.14E+08	1.04E+08	9.79E+07	1.08E+08
ATP6V1H	5.32E+06	5.84E+06	6.83E+06	6.24E+06	4.41E+06	4.28E+06
ATPAF2	2.39E+06	1.65E+06	2.20E+06	1.91E+06	2.55E+06	2.30E+06	2.80E+06	3.14E+06	4.08E+06
ATRX	240895	361225	602473	527162	462268	325352	93749.6	121256	287655
ATXN10	2.77E+07	2.75E+07	2.72E+07	2.98E+07	2.87E+07	2.78E+07	2.90E+07	2.82E+07	2.97E+07
ATXN2	6.56E+06	7.48E+06	8.24E+06	6.34E+06	9.45E+06	5.39E+06	6.48E+06	1.00E+07	8.45E+06
ATXN2L	3.71E+07	3.69E+07	3.95E+07	4.20E+07	4.29E+07	3.90E+07	3.96E+07	4.23E+07	3.81E+07
AUP1	4.76E+06	3.71E+06	3.90E+06	4.77E+06	5.25E+06	4.60E+06	4.34E+06	3.98E+06	3.49E+06
AURKA	9.93E+06	1.15E+07	8.62E+06	1.12E+07	9.36E+06	9.26E+06	6.29E+06	4.74E+06	4.51E+06
AURKB	3.13E+06	2.87E+06	2.64E+06	3.23E+06	2.78E+06	2.96E+06	1.67E+06	1.44E+06	1.44E+06
AXL	8.00E+06	4.88E+06	6.17E+06	4.79E+06	4.92E+06	7.73E+06	5.67E+06	5.68E+06	4.63E+06
B2M	8.64E+07	9.00E+07	8.54E+07	1.51E+08	1.38E+08	1.53E+08	1.79E+08	1.80E+08	1.60E+08
B3GALT6	610717	980475	909306	1.09E+06	1.04E+06	959964		458981
B3GAT3	5.60E+06	4.79E+06	3.36E+06	5.07E+06	4.55E+06	4.20E+06	6.52E+06	4.21E+06	3.13E+06
B4GAT1	5.47E+06	4.07E+06	3.13E+06	4.50E+06	4.17E+06	3.69E+06	3.74E+06	2.98E+06
BABAM1	1.45E+07	1.45E+07	1.66E+07	1.25E+07	1.40E+07	1.49E+07	1.22E+07	1.37E+07	1.30E+07
BABAM2	3.35E+06	2.84E+06	3.52E+06	3.59E+06	4.24E+06	3.54E+06	3.78E+06	3.95E+06	3.57E+06
BAD	7.54E+06	6.25E+06	7.26E+06	7.38E+06	7.59E+06	7.08E+06	7.55E+06	7.16E+06	7.20E+06
BAG2	5.33E+07	4.11E+07	4.65E+07	5.14E+07	5.68E+07	4.69E+07	6.46E+07	5.77E+07	5.35E+07
BAG3	7.13E+06	9.08E+06	7.22E+06	8.14E+06	7.30E+06	7.45E+06	5.62E+06	6.05E+06	7.03E+06
BAG4	3.07E+06	4.76E+06	3.41E+06	4.23E+06	3.78E+06	4.29E+06	3.89E+06	3.04E+06	3.25E+06
BAG5	5.49E+06	5.13E+06	3.85E+06	4.70E+06	4.72E+06	4.38E+06	4.43E+06	4.41E+06	4.04E+06
BAG6	1.89E+07	2.08E+07	1.93E+07	2.25E+07	2.23E+07	1.85E+07	1.63E+07	1.40E+07	1.44E+07
BAIAP2	1.34E+07	1.29E+07	1.39E+07	1.30E+07	1.39E+07	1.40E+07	1.02E+07	1.11E+07	1.09E+07
BANF1	1.04E+08	8.72E+07	1.73E+08	1.17E+08	1.50E+08	1.43E+08	1.10E+08	1.41E+08	1.46E+08
BASP1	6.48E+07	8.43E+07	7.64E+07	7.87E+07	6.76E+07	8.00E+07	7.33E+07	6.98E+07	6.82E+07
BAX	3.06E+07	2.72E+07	3.55E+07	3.18E+07	3.47E+07	2.98E+07	3.21E+07	3.90E+07	3.80E+07
BAZ1A	2.46E+07	2.90E+07	2.41E+07	4.08E+07	2.45E+07	2.34E+07	2.71E+07	2.21E+07	2.72E+07
BAZ1B	1.27E+07	1.00E+07	9.71E+06	9.01E+06	9.11E+06	9.62E+06	1.07E+07	9.95E+06	1.26E+07
BAZ2A	2.07E+06		2.14E+06	2.23E+06	2.31E+06		2.10E+06	2.32E+06	2.16E+06
BCAM	2.44E+07	2.00E+07	2.58E+07	2.20E+07	2.46E+07	2.49E+07	2.26E+07	2.45E+07	2.52E+07
BCAP31	1.38E+07	1.11E+07	2.04E+07	1.92E+07	2.12E+07	1.80E+07	1.90E+07	2.30E+07	2.36E+07
BCAR1	5.95E+06	1.40E+07	7.07E+06	7.58E+06	4.74E+06	8.28E+06	6.85E+06	4.95E+06	4.20E+06
BCAS2	3.32E+07	5.30E+07	4.13E+07	3.88E+07	4.74E+07	4.74E+07	3.61E+07	4.64E+07	4.79E+07
BCAT1	3.07E+06				4.10E+06	3.93E+06	2.86E+06	3.72E+06	3.68E+06
BCAT2	6.10E+06	5.45E+06	4.23E+06	5.10E+06	3.51E+06	4.33E+06	2.97E+06	4.48E+06	6.86E+06
BCCIP	3.32E+07	3.15E+07	3.08E+07	3.38E+07	3.19E+07	3.36E+07	3.38E+07	3.32E+07	3.14E+07
BCL2L1	5.84E+06	8.55E+06	1.27E+07	1.16E+07	1.29E+07	9.06E+06	5.67E+06		7.38E+06
BCL2L13	5.72E+06	6.67E+06	4.78E+06	7.13E+06	5.61E+06	5.51E+06	6.21E+06	6.42E+06	4.94E+06
BCL9L		1.86E+06	1.37E+06	1.85E+06		1.19E+06		1.27E+06
BCLAF1	2.44E+07	2.35E+07	2.47E+07	2.31E+07	2.60E+07	2.02E+07	2.34E+07	2.94E+07	2.60E+07
BCS1L			4.60E+06	5.08E+06	5.75E+06	4.56E+06
BDH1		5.15E+06	5.78E+06	7.07E+06	6.50E+06	5.62E+06			4.15E+06
BECN1	6.67E+06	4.63E+06	4.16E+06	4.96E+06	4.64E+06	5.18E+06	5.91E+06	5.48E+06	6.60E+06
BET1	8.41E+06	5.71E+06	1.65E+07	1.44E+07	1.19E+07	1.65E+07	5.59E+06	6.45E+06	6.93E+06
BET1L	4.57E+06	3.84E+06	3.35E+06	3.45E+06	3.69E+06	3.61E+06	4.27E+06	3.56E+06	4.29E+06
BGN	4.86E+06	5.35E+06		4.68E+06	3.65E+06	4.36E+06	3.85E+06	3.12E+06
BID	903987	1.73E+06	1.35E+06	2.67E+06	925799	768937	974016	835210	992611
BIN1	2.04E+07	2.56E+07	2.88E+07	2.42E+07	2.46E+07	2.40E+07	2.33E+07	2.65E+07	2.43E+07
BIRC6	1.77E+06							1.46E+06
BLM			919975	951897	942209	978680
BLMH	2.20E+07	1.92E+07	2.18E+07	1.74E+07	1.87E+07	2.11E+07	2.18E+07	2.16E+07	2.28E+07
BLOC1S3	5.74E+06		4.98E+06	3.32E+06		3.54E+06	5.43E+06	4.11E+06	6.19E+06
BLOC1S4	1.66E+06			1.65E+06			2.12E+06	2.65E+06	2.80E+06
BLTP3A									4.10E+06
BLVRA	2.28E+07	2.16E+07	2.09E+07	2.48E+07	2.07E+07	2.21E+07	2.35E+07	2.06E+07	2.07E+07
BLVRB	6.48E+07	6.88E+07	7.06E+07	7.14E+07	6.76E+07	6.93E+07	6.78E+07	6.88E+07	6.59E+07
BMS1	7.95E+06	7.81E+06	7.33E+06	8.36E+06	8.63E+06	7.85E+06	8.41E+06	9.08E+06	8.71E+06
BNIP3L	3.64E+06	4.53E+06	3.30E+06	2.56E+06	2.29E+06	2.92E+06	2.64E+06	2.79E+06	2.49E+06
BOD1L1	1.70E+06	2.20E+06	1.01E+06	1.21E+06	1.05E+06	1.19E+06		1.19E+06	1.10E+06
BOLA1	2.56E+06			3.84E+06	3.20E+06	3.46E+06		1.97E+06	2.62E+06
BOP1	2.05E+07	1.90E+07	1.61E+07	2.01E+07	1.96E+07	1.64E+07	2.07E+07	2.12E+07	1.76E+07
BPHL	6.08E+06	5.66E+06	4.55E+06	6.23E+06	6.29E+06	4.69E+06	9.43E+06	7.79E+06	5.53E+06
BPNT1			5.02E+06	4.91E+06	5.86E+06	3.71E+06		4.26E+06	5.00E+06
BPTF	4.39E+06	3.47E+06	3.35E+06	3.48E+06	2.81E+06	3.98E+06	3.04E+06	3.23E+06	3.25E+06
BRAP	1.11E+07	7.09E+06	1.25E+07	1.22E+07	9.91E+06	1.43E+07	1.11E+07	1.35E+07	1.87E+07
BRAT1	2.20E+06	1.71E+06	2.63E+06	3.65E+06	1.97E+06	2.03E+06	1.80E+06	967805	1.62E+06
BRD2		2.98E+06	2.73E+06	3.34E+06	3.29E+06	3.29E+06		4.20E+06	3.88E+06
BRD4				3.29E+06	3.72E+06	3.78E+06
BRD8	7.30E+06	1.16E+07	1.28E+07	1.29E+07	9.04E+06	1.16E+07	8.52E+06	6.97E+06	6.19E+06
BRIX1	1.11E+07	1.00E+07	9.73E+06	1.10E+07	1.18E+07	1.10E+07	1.05E+07	1.13E+07	1.09E+07
BRK1		6.58E+06	8.77E+06	7.01E+06	7.75E+06	7.41E+06	6.18E+06	8.19E+06	7.01E+06
BROX	7.00E+06	5.56E+06	6.75E+06	6.31E+06		6.82E+06	6.26E+06	7.44E+06	7.73E+06
BSG	1.13E+08	1.18E+08	1.57E+08	1.33E+08	1.69E+08	1.51E+08	1.44E+08	1.80E+08	1.76E+08
BST2	3.08E+07	3.72E+07	4.31E+07	5.61E+07	5.06E+07	4.76E+07	2.62E+07	2.79E+07	2.92E+07
BTAF1		3.50E+06	4.84E+06	4.99E+06	3.94E+06	5.09E+06		4.04E+06	3.86E+06
BTBD2	1.21E+06	1.34E+06	1.23E+06	1.23E+06	1.46E+06	1.32E+06	793457	1.02E+06	633269
BTF3	5.33E+07	7.14E+07	6.31E+07	5.52E+07	5.47E+07	5.03E+07	4.45E+07	4.97E+07	5.34E+07
BTF3L4	3.80E+07	2.37E+07	2.43E+07	2.60E+07	2.76E+07	1.89E+07	3.21E+07	3.06E+07
BTN3A1			1.02E+07		1.02E+07	1.25E+07		8.13E+06	7.83E+06
BUB3	2.67E+07	2.94E+07	2.75E+07	2.71E+07	2.82E+07	2.79E+07	2.80E+07	2.92E+07	2.82E+07
BUD13	4.23E+06	5.11E+06	5.29E+06	3.62E+06	4.56E+06	4.72E+06	3.49E+06	4.36E+06	4.15E+06
BUD23		2.05E+07	1.62E+07	1.64E+07	1.56E+07	1.63E+07		1.29E+07
BUD31	9.22E+06	1.10E+07	1.09E+07	1.19E+07	9.93E+06	1.06E+07	1.09E+07	1.05E+07	1.20E+07
BYSL	1.45E+07	1.49E+07	1.30E+07	1.39E+07	1.32E+07	1.35E+07	1.28E+07	1.10E+07	1.07E+07
BZW1	4.91E+07	5.01E+07	4.52E+07	5.24E+07	5.23E+07	5.02E+07	4.53E+07	4.23E+07	4.02E+07
BZW2			8.17E+06		9.76E+06		1.41E+07
C11orf54	1.55E+07	1.25E+07	1.07E+07	1.17E+07	1.03E+07	1.17E+07	1.50E+07	1.48E+07	1.23E+07
C11orf68	3.99E+07	3.14E+07	3.95E+07	4.12E+07	3.45E+07	3.80E+07	3.92E+07	4.39E+07	3.70E+07
C11orf98	3.78E+06	1.73E+06	6.47E+06	5.26E+06	8.20E+06	4.86E+06	3.94E+06	7.06E+06	6.51E+06
C12orf29	997135				1.12E+06	1.10E+06	895478	1.08E+06	998490
C12orf57	8.48E+06	9.48E+06	7.95E+06	8.01E+06	7.83E+06	8.06E+06	6.25E+06	6.36E+06	5.00E+06
C17orf75	4.13E+06	3.94E+06	3.61E+06	4.33E+06	1.65E+06	1.22E+06	6.68E+06	3.36E+06	1.09E+06
C18orf21	113074	179542	191798	213691	162524	221584	203221	195382	154678
C19orf25	3.03E+06	3.67E+06	2.49E+06	4.05E+06	3.89E+06	3.17E+06	4.26E+06	2.70E+06	2.80E+06
C19orf47					523929		630028	436314	754743
C1QBP	9.68E+07	9.20E+07	1.02E+08	1.01E+08	9.28E+07	9.93E+07	8.67E+07	9.20E+07	8.42E+07
C1orf52	4.30E+06	4.75E+06	4.53E+06	4.50E+06	4.24E+06	4.83E+06	4.26E+06	4.12E+06	4.86E+06
C6orf47			434240	386971			500511		524673
C7orf50	1.45E+07	1.68E+07	1.75E+07	1.70E+07	1.44E+07	1.82E+07	1.46E+07	1.20E+07	1.38E+07
CAB39	1.16E+07	9.47E+06	1.11E+07	1.17E+07	1.12E+07	9.24E+06	1.01E+07	1.09E+07	1.07E+07
CAB39L	1.32E+07	9.08E+06	9.38E+06	9.51E+06	9.54E+06	9.09E+06	1.43E+07	1.45E+07	1.33E+07
CACNA2D1	2.39E+06		3.14E+06	2.70E+06	3.21E+06	3.25E+06		1.99E+06	2.64E+06
CACTIN	2.90E+06	3.32E+06	2.56E+06	3.00E+06	2.60E+06	2.79E+06	2.57E+06	2.70E+06	2.54E+06
CACYBP	3.90E+07	5.29E+07	5.07E+07	4.94E+07	4.70E+07	4.73E+07	4.44E+07	4.47E+07	4.21E+07
CAD	6.04E+07	5.44E+07	5.14E+07	5.91E+07	5.66E+07	5.39E+07	5.11E+07	5.00E+07	4.54E+07
CALD1	6.08E+07	7.32E+07	7.77E+07	5.72E+07	5.91E+07	7.24E+07	5.20E+07	5.26E+07	6.62E+07
CALR	4.54E+08	4.69E+08	4.93E+08	5.36E+08	4.74E+08	5.42E+08	4.17E+08	4.10E+08	4.03E+08
CALU	1.43E+08	1.25E+08	1.53E+08	1.33E+08	1.37E+08	1.40E+08	1.16E+08	1.23E+08	1.27E+08
CAMK2D	3.41E+07	3.11E+07	4.02E+07	3.35E+07	3.94E+07	3.93E+07	3.90E+07	4.49E+07	4.16E+07
CAMK2G	6.34E+06	6.16E+06	4.54E+06	5.87E+06	4.85E+06	6.58E+06	6.39E+06	4.74E+06	5.32E+06
CAND1	9.13E+07	7.95E+07	8.37E+07	8.82E+07	8.89E+07	8.81E+07	9.50E+07	9.06E+07	8.94E+07
CANX	1.49E+08	1.52E+08	1.64E+08	1.65E+08	1.58E+08	1.72E+08	1.51E+08	1.52E+08	1.67E+08
CAP1	7.86E+07	8.51E+07	8.42E+07	8.65E+07	8.32E+07	8.80E+07	7.90E+07	8.54E+07	7.56E+07
CAP2	1.99E+07	2.13E+07	2.72E+07	2.35E+07	2.47E+07	2.77E+07	1.90E+07	2.21E+07	2.42E+07
CAPG	8.63E+07	7.12E+07	8.08E+07	8.56E+07	8.40E+07	7.70E+07	8.37E+07	9.05E+07	8.29E+07
CAPN1	3.13E+07	2.71E+07	2.53E+07	2.90E+07	2.76E+07	2.92E+07	2.74E+07	2.71E+07	2.66E+07
CAPN2	6.45E+07	7.03E+07	7.07E+07	6.87E+07	6.65E+07	7.13E+07	5.71E+07	6.23E+07	6.37E+07
CAPN5		2.64E+06	3.84E+06	3.70E+06	2.59E+06	2.78E+06		990896	2.00E+06
CAPNS1	4.23E+07	2.08E+07	5.66E+07	4.33E+07	3.53E+07	2.55E+07	3.54E+07	4.92E+07	5.35E+07
CAPRIN1	3.98E+07	4.39E+07	4.85E+07	4.53E+07	4.97E+07	4.35E+07	3.94E+07	4.19E+07	4.21E+07
CAPZA1	7.08E+07	5.54E+07	6.70E+07	5.78E+07	6.01E+07	6.29E+07	5.75E+07	7.18E+07	7.69E+07
CAPZA2	2.86E+07	3.19E+07	3.28E+07	2.86E+07	2.86E+07	3.47E+07	2.29E+07	2.22E+07	3.03E+07
CAPZB	8.25E+07	5.84E+07	8.88E+07	7.51E+07	8.70E+07	8.48E+07	7.87E+07	9.12E+07	9.53E+07
CARD19		7.50E+06
CARHSP1	2.32E+07	2.25E+07	2.64E+07	2.34E+07	2.31E+07	2.60E+07	2.14E+07	1.89E+07	2.75E+07
CARMIL1	2.45E+06	2.92E+06	2.64E+06	2.84E+06	3.18E+06	2.59E+06	2.39E+06	3.11E+06	2.59E+06
CARS1	2.93E+07	2.91E+07	2.88E+07	2.90E+07	3.02E+07	3.03E+07	3.89E+07	3.89E+07	4.01E+07
CASC3	765918		2.84E+06		1.48E+06	1.80E+06	208992	307909	831551
CASKIN2	2.65E+06	3.07E+06	2.87E+06	2.64E+06	2.54E+06	2.38E+06	2.32E+06	2.43E+06	2.68E+06
CASP1							9.68E+06	8.85E+06	6.24E+06
CASP3	2.80E+07	2.30E+07	2.95E+07	3.34E+07	3.19E+07	3.33E+07	2.63E+07	2.32E+07	3.15E+07
CASP7	1.66E+07	1.53E+07	1.79E+07	2.13E+07	1.71E+07	2.03E+07	1.27E+07	1.19E+07	1.59E+07
CAST	4.56E+07	5.25E+07	4.72E+07	5.08E+07	5.18E+07	4.99E+07	5.21E+07	5.17E+07	5.02E+07
CAT	1.65E+07	1.51E+07	1.40E+07	1.53E+07	1.36E+07	1.45E+07	1.42E+07	1.34E+07	1.37E+07
CAV1	1.96E+08	2.60E+08	2.79E+08	2.54E+08	2.16E+08	2.80E+08	2.02E+08	2.01E+08	2.29E+08
CAVIN1	4.95E+07	6.94E+07	6.44E+07	5.50E+07	5.63E+07	6.00E+07	4.54E+07	4.97E+07	5.06E+07
CAVIN3	1.78E+07	1.31E+07	1.43E+07	1.31E+07	1.91E+07	1.41E+07	1.82E+07	2.00E+07	1.96E+07
CBFB	5.89E+06	7.45E+06	5.56E+06	5.27E+06	5.02E+06	5.11E+06	5.22E+06	5.31E+06	6.67E+06
CBL	9.84E+06	1.21E+07	1.40E+07	1.31E+07	1.40E+07	1.48E+07	7.79E+06	8.65E+06	1.21E+07
CBLL1	2.30E+07	2.52E+07				2.73E+07	2.75E+07	2.74E+07	2.24E+07
CBR1	9.00E+07	8.86E+07	9.21E+07	9.88E+07	9.82E+07	8.93E+07	9.58E+07	1.02E+08	9.44E+07
CBR3	7.04E+07	7.00E+07	8.82E+07	9.78E+07	9.90E+07	9.71E+07	8.89E+07	1.07E+08	1.03E+08
CBS	2.40E+07	1.74E+07	2.50E+07	2.80E+07	2.28E+07	2.52E+07	2.48E+07	2.29E+07	2.32E+07
CBX1	1.91E+07	1.27E+07	2.04E+07	1.44E+07	1.44E+07	1.65E+07	1.41E+07	1.50E+07	2.44E+07
CBX3	2.18E+07	2.56E+07	2.16E+07	2.31E+07	1.64E+07	1.15E+07	1.89E+07	1.88E+07	1.40E+07
CBX5	3.32E+07	2.89E+07	4.44E+07	3.77E+07	4.35E+07	3.87E+07	3.38E+07	4.69E+07	4.40E+07
CBX8			903851		1.11E+06	546444	626089	1.28E+06
CC2D1A	1.12E+07	1.24E+07	1.08E+07	1.31E+07	1.21E+07	1.21E+07	1.03E+07	1.30E+07	1.23E+07
CCAR1	6.50E+06	7.98E+06	9.67E+06	7.47E+06	1.05E+07	8.22E+06	7.79E+06	1.03E+07	1.05E+07
CCAR2	4.51E+07	4.57E+07	4.45E+07	4.76E+07	4.49E+07	4.55E+07	4.74E+07	4.42E+07	4.82E+07
CCDC102A			3.47E+06				3.54E+06
CCDC124	4.46E+06	5.99E+06	7.91E+06	7.50E+06	7.24E+06	7.26E+06	4.91E+06	9.89E+06	5.71E+06
CCDC137	2.50E+06	2.61E+06	2.19E+06	2.13E+06	1.66E+06	1.88E+06	3.07E+06	1.92E+06	1.56E+06
CCDC22	5.10E+06	5.37E+06	4.66E+06	5.38E+06	5.29E+06	4.86E+06	6.91E+06	3.50E+06	4.01E+06
CCDC43	3.02E+06	3.20E+06	3.34E+06	2.87E+06	1.95E+06	2.50E+06	2.33E+06	1.78E+06	2.20E+06
CCDC47	9.43E+06	1.21E+07	1.22E+07	1.35E+07	1.41E+07	1.13E+07	8.10E+06	1.35E+07	1.17E+07
CCDC6	1.36E+07	7.55E+06	9.24E+06	1.04E+07	1.01E+07	8.11E+06	8.85E+06	1.61E+07	1.26E+07
CCDC71	6.89E+07	9.58E+07	9.57E+07	7.60E+07	5.90E+07	1.03E+08	6.53E+07	6.48E+07	6.42E+07
CCDC80	1.82E+06	2.25E+06	2.27E+06	1.56E+06	1.94E+06	1.87E+06	818735	700599
CCDC86					7.43E+06			3.97E+06	3.74E+06
CCDC93			4.91E+06	7.18E+06	7.92E+06	6.96E+06	4.81E+06	6.70E+06	6.11E+06
CCDC9B	3.20E+06	3.72E+06	3.76E+06	3.84E+06	4.03E+06	3.86E+06	4.13E+06	4.51E+06	4.59E+06
CCN1	1.24E+07	1.64E+07	1.08E+07	1.82E+07	2.49E+07	1.29E+07	2.12E+07	1.75E+07	1.12E+07
CCN2	5.31E+06	6.72E+06	5.52E+06	8.72E+06	9.76E+06	6.10E+06	6.60E+06	5.42E+06	3.01E+06
CCNA2	1.77E+06	3.10E+06	2.32E+06	2.47E+06	2.18E+06	2.80E+06	1.71E+06	1.11E+06	1.30E+06
CCNB1	6.82E+06	8.26E+06	8.35E+06	7.23E+06	6.38E+06	7.49E+06	5.49E+06	4.22E+06	4.32E+06
CCNB2				3.02E+07				1.90E+07
CCNH	5.21E+06			4.90E+06	6.53E+06	5.05E+06	4.75E+06	5.14E+06	4.44E+06
CCNK	4.01E+06	5.04E+06	4.06E+06	4.40E+06	4.83E+06	4.18E+06	4.07E+06	4.33E+06	2.98E+06
CCNT1	3.28E+06		6.00E+06	5.01E+06	4.45E+06	4.42E+06		3.65E+06
CCS	1.28E+07	2.35E+07	2.17E+07	1.44E+07	1.62E+07	1.50E+07	1.54E+07	1.28E+07	1.70E+07
CCT2	1.38E+08	1.30E+08	1.42E+08	1.40E+08	1.41E+08	1.32E+08	1.30E+08	1.40E+08	1.36E+08
CCT3	7.94E+07	8.33E+07	8.84E+07	8.95E+07	9.68E+07	8.64E+07	8.90E+07	1.03E+08	9.64E+07
CCT4	7.39E+07	6.91E+07	6.68E+07	7.68E+07	7.32E+07	7.30E+07	6.23E+07	6.34E+07	5.99E+07
CCT5	1.17E+08	1.12E+08	1.31E+08	1.25E+08	1.33E+08	1.23E+08	1.01E+08	1.38E+08	1.39E+08
CCT6A	6.90E+07	5.92E+07	6.02E+07	6.40E+07	6.84E+07	6.71E+07	7.31E+07	7.48E+07	6.17E+07
CCT7	1.29E+08	1.14E+08	1.11E+08	1.22E+08	1.20E+08	1.14E+08	1.17E+08	1.18E+08	1.13E+08
CCT8	1.83E+08	1.81E+08	1.83E+08	1.98E+08	1.95E+08	1.96E+08	1.77E+08	1.75E+08	1.67E+08
CD151	5.29E+07	8.82E+07	5.94E+07	7.97E+07	6.94E+07	6.93E+07	6.17E+07	4.74E+07	5.60E+07
CD274		2.82E+08	2.65E+08		2.43E+08	2.52E+08	2.83E+08	2.48E+08
CD276		2.97E+06	2.50E+06
CD2AP	2.67E+07	2.41E+07	2.23E+07	2.50E+07	2.74E+07	2.17E+07	3.29E+07	3.45E+07	3.27E+07
CD2BP2	1.16E+07	1.40E+07	1.29E+07	1.61E+07	1.46E+07	1.35E+07	1.39E+07	1.28E+07	1.09E+07
CD40	9.43E+06	1.80E+07	1.13E+07	1.54E+07	1.47E+07	1.45E+07	1.80E+07	1.93E+07	1.45E+07
CD44	1.44E+08	1.45E+08	1.32E+08	1.76E+08	1.64E+08	1.40E+08	1.47E+08	1.52E+08	1.44E+08
CD46	1.75E+07	1.53E+07	1.58E+07	1.53E+07	1.61E+07	1.71E+07	1.96E+07	1.62E+07	1.62E+07
CD47	8.16E+06	8.32E+06		1.42E+07	1.02E+07	1.25E+07	1.57E+07	1.44E+07	1.12E+07
CD55	2.38E+06	2.90E+06	2.36E+06	3.07E+06	2.68E+06	3.01E+06	2.79E+06	2.43E+06	2.24E+06
CD59	1.02E+08	8.92E+07	9.00E+07	9.31E+07	8.61E+07	9.05E+07	9.36E+07	8.13E+07	9.99E+07
CD63	3.91E+07	1.93E+07	6.18E+07	4.75E+07	6.84E+07	5.43E+07	3.18E+07	4.02E+07	4.13E+07
CD68				3.43E+06	3.00E+06	2.71E+06	5.46E+06	3.20E+06	3.55E+06
CD81	2.32E+07	2.44E+07	2.15E+07	2.17E+07	2.21E+07	2.47E+07	1.57E+07	2.27E+07	2.37E+07
CD82	3.64E+06	3.60E+06	5.61E+06	8.02E+06	1.08E+07	5.41E+06	5.03E+06	1.22E+07	7.55E+06
CD9	1.73E+07	1.63E+07	1.59E+07	1.84E+07	1.77E+07	1.80E+07	1.48E+07	1.56E+07	1.52E+07
CDC27	1.06E+07	7.45E+06	6.18E+06	7.03E+06	6.11E+06	7.70E+06	1.04E+07	5.69E+06	6.21E+06
CDC37	1.26E+08	1.21E+08	1.16E+08	1.28E+08	1.31E+08	1.17E+08	1.29E+08	1.26E+08	1.14E+08
CDC42	4.37E+07	4.39E+07	4.41E+07	4.98E+07	4.07E+07	4.28E+07	2.59E+07	3.82E+07	4.23E+07
CDC42BPB	7.76E+06	6.12E+06	4.96E+06	6.45E+06	6.07E+06	6.14E+06	5.18E+06	5.34E+06	5.69E+06
CDC42EP1	9.71E+06	1.11E+07	1.44E+07	1.32E+07	1.40E+07	9.99E+06	1.09E+07	1.06E+07	1.03E+07
CDC5L	3.72E+07	3.48E+07	3.33E+07	3.72E+07	3.79E+07	3.44E+07	3.72E+07	3.83E+07	3.72E+07
CDC73	8.48E+06	8.01E+06	7.79E+06	7.78E+06	8.03E+06	8.47E+06	7.63E+06	6.68E+06	6.96E+06
CDCA3
CDCA5	1.03E+07	1.08E+07	8.75E+06	1.14E+07	1.12E+07	9.37E+06	9.90E+06	9.11E+06	1.03E+07
CDCP1	4.29E+06	2.79E+06	2.19E+06	5.20E+06	4.04E+06	2.73E+06	6.42E+06	6.39E+06	3.35E+06
CDH13	1.32E+07	1.50E+07	1.53E+07	1.52E+07	1.23E+07	1.51E+07	1.45E+07	1.20E+07	1.72E+07
CDH2	7.66E+06	6.63E+06	8.84E+06	8.09E+06	6.92E+06	7.53E+06	6.15E+06	5.84E+06	8.55E+06
CDIPT	1.45E+07		1.63E+07	1.59E+07	1.79E+07	1.57E+07	1.61E+07	2.08E+07	1.82E+07
CDK1	1.04E+08	8.62E+07	9.99E+07	9.23E+07	1.03E+08	9.99E+07	8.28E+07	9.32E+07	8.13E+07
CDK12	2.29E+06	3.15E+06	2.10E+06	2.87E+06	3.10E+06	2.73E+06	1.99E+06	3.71E+06	2.80E+06
CDK2	1.06E+07	1.09E+07	1.35E+07	1.39E+07	1.58E+07	1.56E+07	8.15E+06	1.12E+07	1.09E+07
CDK3	3.23E+06		2.70E+06	2.82E+06	3.30E+06	2.84E+06	3.06E+06	3.21E+06	2.88E+06
CDK4	1.39E+07	1.46E+07	1.27E+07	1.18E+07	1.19E+07	1.24E+07	1.13E+07	9.74E+06	9.94E+06
CDK5	8.12E+06	7.36E+06	8.59E+06	9.18E+06	7.90E+06	8.73E+06	7.42E+06	6.98E+06	7.17E+06
CDK5RAP1		550747	868524	1.38E+06	813005	760493			381873
CDK5RAP3	2.83E+06	2.83E+06	2.84E+06	2.82E+06	2.68E+06	2.99E+06	2.68E+06	2.77E+06	2.52E+06
CDK6	6.80E+06	4.95E+06	9.21E+06	6.50E+06	8.55E+06	9.02E+06	3.56E+06	4.15E+06
CDK7	1.67E+07	1.86E+07	1.75E+07	1.91E+07	1.49E+07	1.61E+07	1.44E+07	1.22E+07	1.09E+07
CDK9	4.06E+06	4.48E+06	4.45E+06	5.31E+06	4.71E+06	4.28E+06	3.80E+06	3.65E+06	3.03E+06
CDKN1A	7.88E+06	5.32E+06	7.33E+06	7.00E+06	8.94E+06	5.73E+06	9.78E+06	1.24E+07	1.08E+07
CDKN1B	4.26E+06						4.72E+06	4.29E+06	4.18E+06
CDKN2A	5.88E+07	4.97E+07	5.10E+07	4.70E+07	4.90E+07	5.05E+07	3.89E+07	4.77E+07	4.49E+07
CDKN2AIP	8.58E+06	8.14E+06	8.86E+06	8.74E+06	8.83E+06	8.71E+06	9.45E+06	9.73E+06	8.77E+06
CDT1		911705	830028			898448		769560	701712
CDV3	5.75E+07	3.86E+07	4.00E+07	3.93E+07	4.19E+07	4.29E+07	4.70E+07	4.55E+07	4.76E+07
CEBPB	3.48E+06	2.83E+06	2.88E+06	3.88E+06	3.50E+06	2.71E+06	6.45E+06	6.76E+06	7.56E+06
CEBPZ	7.42E+06	6.29E+06	4.53E+06	5.45E+06	6.00E+06	5.08E+06	6.23E+06	5.00E+06	6.41E+06
CELF1	1.43E+07	1.01E+07		1.69E+07	1.70E+07	1.69E+07	1.21E+07	1.32E+07	1.11E+07
CENPB	4.90E+06		3.85E+06	4.74E+06	4.27E+06	3.97E+06	4.93E+06	4.39E+06	5.26E+06
CENPH	3.55E+06	4.85E+06	3.57E+06	4.21E+06	3.57E+06	4.13E+06	3.29E+06	2.87E+06	2.83E+06
CENPK		3.83E+07	3.18E+07		2.88E+07	3.02E+07
CENPV	1.42E+07	5.55E+06	3.65E+06	5.28E+06	7.65E+06	5.64E+06	1.34E+07	1.36E+07	1.47E+07
CENPX		599609						155611
CEP170	1.26E+07	1.20E+07	1.14E+07	1.32E+07	1.40E+07	1.21E+07	1.16E+07	1.24E+07	1.02E+07
CEP41		3.98E+06	6.58E+06
CEP97	3.55E+06						2.41E+06		2.89E+06
CEPT1	1.55E+07	2.66E+07	2.93E+07	2.97E+07	2.69E+07	2.23E+07	1.60E+07	1.57E+07	1.61E+07
CERS2	1.80E+07	2.24E+07	2.55E+07	2.51E+07	2.28E+07	2.70E+07	1.85E+07	1.95E+07	1.96E+07
CERT1	2.50E+06	3.46E+06	5.00E+06	3.07E+06	4.29E+06	5.08E+06	2.39E+06	4.22E+06	3.28E+06
CES2	3.60E+06		1.64E+06	2.54E+06	2.29E+06	1.93E+06	3.73E+06	3.05E+06	3.44E+06
CETN2	1.39E+07	5.34E+06	1.13E+07	9.43E+06	1.17E+07	7.66E+06	8.55E+06	9.34E+06	6.45E+06
CFDP1	2.41E+07	2.54E+07	3.03E+07	2.90E+07	2.35E+07	3.38E+07	2.17E+07	3.38E+07	2.88E+07
CFL1	4.55E+08	4.28E+08	4.97E+08	4.88E+08	4.66E+08	4.94E+08	4.19E+08	4.24E+08	4.60E+08
CFL2	6.45E+07	7.37E+07	7.57E+07	6.40E+07	6.07E+07	6.77E+07	5.74E+07	6.07E+07	5.40E+07
CGGBP1	1.55E+07	1.46E+07	7.87E+06	1.23E+07	1.02E+07		1.07E+07	9.78E+06
CHAF1B	4.01E+06	3.97E+06	3.69E+06	4.44E+06	4.12E+06	4.13E+06	3.89E+06	3.49E+06	2.87E+06
CHAMP1	8.35E+06	9.85E+06	8.40E+06	1.08E+07	1.03E+07	9.45E+06	8.87E+06	9.46E+06	1.07E+07
CHCHD3	2.08E+07	3.54E+07	2.72E+07	2.33E+07	2.47E+07	2.49E+07	2.44E+07	2.36E+07	2.32E+07
CHCHD5	6.44E+06	8.53E+06	7.29E+06	7.66E+06	8.09E+06	7.66E+06	6.46E+06	7.68E+06	5.01E+06
CHCHD6	4.59E+06	3.60E+06	6.02E+06	4.91E+06	5.48E+06	5.25E+06	4.31E+06	5.44E+06	4.88E+06
CHD2	6.51E+06	5.75E+06	4.75E+06	5.99E+06	5.96E+06	6.44E+06	6.48E+06	5.92E+06	5.96E+06
CHD4	4.69E+07	4.92E+07	5.21E+07	5.29E+07	4.98E+07	5.16E+07	4.06E+07	5.03E+07	4.86E+07
CHD8	3.81E+06	3.14E+06		3.69E+06		3.03E+06	2.84E+06		3.13E+06
CHEK1	3.63E+06	3.53E+06	3.53E+06	3.49E+06	3.31E+06	3.46E+06
CHERP	1.42E+07	1.12E+07	1.46E+07	1.56E+07	1.53E+07	1.52E+07	1.52E+07	1.60E+07	1.54E+07
CHID1	1.04E+07	7.23E+06	7.17E+06	8.17E+06	8.52E+06	7.59E+06	1.23E+07	9.58E+06	7.94E+06
CHMP1A	1.79E+07	1.80E+07	2.00E+07	1.61E+07	1.85E+07	1.73E+07	1.84E+07	2.45E+07	1.62E+07
CHMP2A	2.61E+06	1.90E+06	2.72E+06	2.02E+06	2.38E+06	2.37E+06	2.55E+06	2.52E+06	2.24E+06
CHMP2B	2.91E+06	3.99E+06	3.32E+06	3.57E+06	3.67E+06	3.79E+06	3.40E+06	2.45E+06	3.06E+06
CHMP4A	4.71E+06	7.62E+06	7.72E+06	6.07E+06	6.04E+06	6.26E+06	4.18E+06	4.29E+06	4.98E+06
CHMP4B	3.79E+07	3.54E+07	3.96E+07	3.05E+07	3.41E+07	3.43E+07	3.41E+07	3.12E+07	3.77E+07
CHMP5	1.02E+07	9.28E+06	1.03E+07	1.11E+07	1.00E+07	8.24E+06	1.02E+07	9.39E+06	7.84E+06
CHMP6	1.70E+07	1.32E+07	1.42E+07	1.47E+07	1.38E+07	1.38E+07	1.81E+07	1.72E+07	1.78E+07
CHMP7	4.41E+06	3.88E+06	3.72E+06	4.13E+06	3.99E+06	3.81E+06	4.08E+06	4.30E+06	3.31E+06
CHORDC1	2.36E+07	2.65E+07	2.06E+07	2.25E+07	2.33E+07	2.15E+07	1.82E+07	2.09E+07	1.66E+07
CHP1	5.48E+06	4.62E+06	4.24E+06	4.63E+06	8.43E+06	4.76E+06	3.86E+06	3.59E+06	5.37E+06
CHTF18	5.06E+06	5.96E+06	5.79E+06	7.06E+06	7.08E+06	6.46E+06	5.97E+06	6.28E+06	5.18E+06
CHTOP	1.53E+07	1.45E+07	2.25E+07	1.73E+07	2.52E+07	1.98E+07	2.03E+07	2.74E+07	3.08E+07
CHUK	2.91E+06	3.56E+06	5.42E+06	4.21E+06	6.40E+06	6.37E+06			3.32E+06
CIAO1	1.06E+07	2.25E+06	7.35E+06		8.86E+06		9.52E+06		1.61E+07
CIAO2B	1.38E+07	1.71E+07	1.55E+07	2.02E+07	1.79E+07	1.71E+07	1.51E+07	1.20E+07	1.55E+07
CIAPIN1	1.86E+07	1.71E+07	2.01E+07	1.76E+07	1.89E+07	1.95E+07	1.96E+07	2.23E+07	1.99E+07
CIC	4.93E+07	3.82E+07	3.44E+07	3.84E+07	3.85E+07	3.80E+07	5.16E+07	4.97E+07	4.86E+07
CIP2A	1.29E+07	7.37E+06	6.79E+06	6.31E+06		5.66E+06			7.27E+06
CIRBP	1.02E+08	1.03E+08	8.81E+07	9.65E+07	7.83E+07	9.26E+07	9.29E+07	9.90E+07	9.55E+07
CISD1	1.18E+07	8.25E+06	1.01E+07	1.36E+07	1.34E+07	1.04E+07	1.04E+07	1.27E+07	8.69E+06
CISD2	2.06E+07	1.76E+07	2.04E+07	1.81E+07	1.76E+07	2.01E+07	1.69E+07	1.54E+07	1.68E+07
CIT	4.03E+06	5.13E+06	4.60E+06	4.42E+06	4.58E+06	3.97E+06	2.84E+06	4.04E+06	3.72E+06
CIZ1	2.42E+06	2.80E+06	2.38E+06	2.62E+06	3.08E+06	2.16E+06	2.54E+06	2.63E+06	2.18E+06
CKAP2	7.93E+06	6.71E+06	7.02E+06	7.52E+06	8.10E+06	6.22E+06	9.04E+06	8.99E+06	9.11E+06
CKAP4	1.15E+08	1.19E+08	1.27E+08	1.22E+08	1.24E+08	1.28E+08	1.14E+08	1.28E+08	1.30E+08
CKAP5	2.68E+07	2.84E+07	2.90E+07	2.64E+07	3.03E+07	2.81E+07	2.68E+07	2.85E+07	2.60E+07
CKB	1.87E+07	2.42E+07	2.52E+07	2.11E+07	1.92E+07	2.50E+07	2.11E+07	1.89E+07	1.92E+07
CKS1B			1.02E+07		1.13E+07	1.13E+07	7.14E+06	7.49E+06
CKS2	6.06E+06	3.43E+06	5.10E+06	5.98E+06	5.66E+06	5.14E+06		4.38E+06
CLASP1	4.94E+06	6.88E+06	6.59E+06	5.61E+06	6.72E+06	6.23E+06	5.18E+06	5.73E+06	6.12E+06
CLASRP	876423	1.91E+06	2.05E+06	978881	1.30E+06		1.07E+06	1.42E+06	1.04E+06
CLCC1	2.15E+06		2.53E+06	2.19E+06	2.66E+06	2.13E+06	2.08E+06	2.34E+06	2.68E+06
CLDN1	1.18E+07	1.49E+07	1.65E+07	1.52E+07	1.50E+07	1.62E+07	9.11E+06	1.06E+07	8.49E+06
CLIC1	5.04E+08	5.35E+08	5.15E+08	5.49E+08	5.40E+08	5.39E+08	5.51E+08	5.55E+08	5.06E+08
CLIC3		7.49E+06	9.49E+06	7.64E+06	7.51E+06	9.47E+06		8.09E+06
CLIC4	1.35E+08	1.35E+08	1.70E+08	1.38E+08	1.47E+08	1.55E+08	1.43E+08	1.64E+08	1.74E+08
CLINT1	2.30E+07	2.07E+07	2.41E+07	2.29E+07	2.36E+07	2.07E+07	2.18E+07	2.24E+07	2.21E+07
CLIP1	8.82E+06	8.39E+06	8.31E+06	8.13E+06	7.00E+06	8.45E+06	8.33E+06	7.15E+06	8.44E+06
CLIP2	1.03E+06	1.03E+06	917902	855490	597373	914951	768763	798448	883319
CLNS1A	3.58E+07	3.30E+07	3.03E+07	3.37E+07	2.72E+07	2.95E+07	2.59E+07	2.44E+07	2.07E+07
CLPB	3.89E+06	4.99E+06	3.58E+06	3.45E+06	3.48E+06	3.74E+06	3.67E+06	3.17E+06	4.02E+06
CLPTM1	8.82E+06	7.92E+06	6.31E+06	9.05E+06	8.49E+06	8.87E+06	7.35E+06	6.05E+06	5.76E+06
CLPX	6.97E+06	5.47E+06	7.29E+06	7.19E+06	7.03E+06	7.33E+06	5.48E+06	5.65E+06	4.76E+06
CLSPN		1.45E+06	3.06E+06	3.17E+06	4.22E+06	4.60E+06			6.08E+06
CLTA	6.51E+07	5.08E+07	5.93E+07	5.20E+07	6.66E+07	5.65E+07	7.09E+07	7.55E+07	6.32E+07
CLTB	3.21E+07	5.53E+07	4.56E+07	4.69E+07	3.86E+07	4.42E+07	3.20E+07	3.00E+07	4.35E+07
CLTC	1.41E+08	1.41E+08	1.29E+08	1.40E+08	1.33E+08	1.32E+08	1.24E+08	1.24E+08	1.22E+08
CLUH	2.75E+07	2.60E+07	3.11E+07	3.45E+07	3.81E+07	3.29E+07	2.85E+07	2.54E+07	2.54E+07
CMAS	7.71E+06	8.75E+06	7.98E+06	9.42E+06	8.58E+06	9.25E+06	9.53E+06	8.57E+06	8.88E+06
CMC2	3.77E+06	3.70E+06	3.03E+06	3.36E+06	2.94E+06	3.10E+06	3.45E+06	3.35E+06	3.58E+06
CMPK1	7.35E+07	7.96E+07	8.76E+07	9.07E+07	8.29E+07	8.21E+07	6.41E+07	6.34E+07	5.84E+07
CMTR1	1.93E+07	2.07E+07	1.94E+07	2.50E+07	2.44E+07	2.30E+07	2.52E+07	2.63E+07	2.44E+07
CNBP	3.53E+07	4.05E+07	3.53E+07	4.02E+07	3.49E+07	3.82E+07	3.28E+07	2.42E+07	2.52E+07
CNDP2	1.31E+07	1.32E+07	1.41E+07	1.58E+07	1.43E+07	1.51E+07	1.45E+07	1.38E+07	1.38E+07
CNIH4	4.73E+06		9.94E+06	5.63E+06	1.66E+07	1.02E+07	6.16E+06	9.40E+06	1.03E+07
CNN1	4.93E+07	4.29E+07	9.20E+07	5.59E+07	7.66E+07	7.58E+07	4.73E+07	7.57E+07	8.00E+07
CNN2	1.51E+08	1.48E+08	1.98E+08	1.47E+08	1.65E+08	1.68E+08	1.41E+08	1.56E+08	1.71E+08
CNN3	9.66E+07	7.58E+07	1.26E+08	1.01E+08	1.18E+08	1.13E+08	9.06E+07	1.07E+08	1.23E+08
CNOT1	1.60E+07	1.53E+07	1.57E+07	1.55E+07	1.45E+07	1.55E+07	1.56E+07	1.42E+07	1.44E+07
CNOT11		4.46E+06	5.86E+06	5.56E+06	5.16E+06	4.77E+06		4.45E+06	3.28E+06
CNOT2	2.43E+06	2.05E+06	2.87E+06	1.90E+06	2.79E+06	2.42E+06	2.36E+06	3.01E+06	2.78E+06
CNOT3	1.60E+07	1.37E+07	1.37E+07	1.53E+07	1.22E+07	1.33E+07	1.60E+07	1.30E+07	1.38E+07
CNOT7	4.68E+06	4.52E+06	3.46E+06	4.51E+06	3.74E+06	4.60E+06	4.98E+06	3.80E+06	3.71E+06
CNOT9	3.93E+06	3.68E+06	3.32E+06	3.47E+06	3.45E+06	3.48E+06	3.49E+06	3.28E+06	3.58E+06
CNP	3.92E+07	4.18E+07	4.53E+07	4.80E+07	4.89E+07	5.19E+07	5.03E+07	5.31E+07	4.77E+07
CNPY2	2.63E+07	2.98E+07	3.10E+07	2.99E+07	2.92E+07	3.29E+07	2.97E+07	3.11E+07	2.55E+07
CNPY3	1.42E+07	2.69E+07	2.35E+07	1.99E+07	1.50E+07	1.30E+07
CNPY4	1.36E+07	1.41E+07	1.27E+07	1.34E+07	1.11E+07	1.37E+07	1.32E+07		1.47E+07
CNRIP1	4.05E+06	3.52E+06	3.19E+06	3.60E+06	3.01E+06	3.58E+06	3.71E+06	3.09E+06	3.74E+06
CNTNAP1	7.09E+06	6.68E+06	7.41E+06	7.96E+06	9.05E+06	9.12E+06	4.23E+06	6.58E+06	6.05E+06
COA3			9.25E+06	1.09E+07	1.62E+07	8.72E+06		1.45E+07
COA4	1.65E+07	1.49E+07	1.35E+07	1.75E+07	1.51E+07	1.38E+07	1.63E+07	1.35E+07	1.51E+07
COA6	7.01E+06	5.63E+06	5.10E+06			5.22E+06	6.11E+06	3.89E+06	5.03E+06
COA7							1.90E+07
COASY	2.94E+07	2.87E+07	2.79E+07	2.97E+07	2.94E+07	2.94E+07	2.93E+07	2.58E+07	2.80E+07
COG1	8.04E+06	7.86E+06	8.57E+06	7.05E+06	9.56E+06	9.55E+06	8.83E+06	8.01E+06
COG3	3.57E+06	2.69E+06	2.15E+06	3.38E+06	1.81E+06	1.86E+06	5.20E+06	2.70E+06	1.87E+06
COG4	2.97E+06	3.30E+06	2.93E+06	2.94E+06	2.76E+06	3.31E+06	3.24E+06	2.70E+06	3.08E+06
COG8	4.14E+06	4.21E+06	3.87E+06	4.42E+06	4.47E+06	4.38E+06	4.05E+06	3.80E+06	3.25E+06
COIL	4.13E+06	4.38E+06	3.85E+06	4.29E+06	4.44E+06	4.40E+06	3.92E+06	3.54E+06	3.45E+06
COL11A1		1.85E+06
COL18A1	2.86E+07	2.69E+07	3.17E+07	2.45E+07	2.99E+07	3.12E+07	2.38E+07	2.60E+07	3.23E+07
COL1A1	1.36E+07	1.64E+07	1.82E+07	1.26E+07	1.41E+07	1.43E+07	1.18E+07	1.13E+07	1.08E+07
COL1A2	6.14E+06	3.98E+06	5.29E+06	4.43E+06	3.88E+06	4.18E+06	5.72E+06	4.04E+06	3.30E+06
COL4A2	1.11E+07	8.42E+06	1.02E+07	9.49E+06	1.04E+07	1.08E+07	1.18E+07	1.01E+07	1.08E+07
COL6A1	8.30E+06	5.02E+06	4.35E+06	5.45E+06	5.75E+06	4.86E+06	5.83E+06	3.30E+06	3.92E+06
COL8A1	1.53E+07	2.82E+07	2.79E+07	1.93E+07	1.76E+07	2.00E+07	7.17E+06	7.75E+06	1.24E+07
COLGALT1	2.01E+07	2.27E+07	2.50E+07	2.43E+07	2.39E+07	2.35E+07	1.95E+07	2.22E+07	2.02E+07
COMMD3	1.05E+06		1.35E+06	1.50E+06					1.12E+06
COMMD5			3.57E+06				4.46E+06		6.16E+06
COMMD6	2.79E+06		5.53E+06	4.59E+06	6.44E+06	4.86E+06	3.65E+06	5.17E+06	6.80E+06
COMMD8	2.49E+06			1.36E+06		2.05E+06	2.75E+06		2.42E+06
COMMD9	5.11E+06	6.04E+06	4.75E+06	5.18E+06	4.43E+06	5.07E+06	5.63E+06	4.42E+06	3.56E+06
COMT	1.08E+07	8.65E+06	1.33E+07	1.13E+07	1.10E+07	1.17E+07	9.12E+06	1.11E+07	1.44E+07
COPA	8.05E+07	8.08E+07	7.63E+07	8.22E+07	7.77E+07	7.79E+07	7.00E+07	6.89E+07	6.74E+07
COPB1	3.09E+07	3.07E+07	3.73E+07	3.85E+07	4.37E+07	3.96E+07	3.32E+07	3.58E+07	3.87E+07
COPB2	4.78E+07	4.25E+07	4.33E+07	4.88E+07	4.91E+07	4.80E+07	4.39E+07	4.24E+07	4.13E+07
COPE	2.35E+07	3.24E+07	3.07E+07	2.82E+07	3.01E+07	3.00E+07	2.55E+07	2.68E+07	2.96E+07
COPG1	6.49E+07	6.51E+07	6.64E+07	6.93E+07	7.20E+07	7.34E+07	6.41E+07	6.30E+07	5.85E+07
COPG2	9.31E+06	1.45E+07	1.51E+07	1.22E+07	1.72E+07	1.70E+07	1.33E+07	1.23E+07	1.27E+07
COPS2	2.02E+07	1.98E+07	2.33E+07	2.15E+07	2.13E+07	2.29E+07	2.04E+07	2.16E+07	2.06E+07
COPS3	2.35E+07	2.30E+07	2.49E+07	2.15E+07	2.55E+07	2.21E+07	1.99E+07	2.42E+07	2.38E+07
COPS4	5.16E+07	5.36E+07	6.21E+07	5.86E+07	6.35E+07	6.34E+07	5.69E+07	6.22E+07	5.78E+07
COPS5	1.01E+07	9.42E+06	9.53E+06	1.00E+07	9.25E+06	9.86E+06	9.61E+06	8.64E+06	9.54E+06
COPS6	1.55E+07	1.43E+07	1.64E+07	1.44E+07	1.75E+07	1.57E+07	1.64E+07	1.63E+07	1.38E+07
COPS7A				5.68E+06	5.67E+06		4.27E+06	4.49E+06
COPS7B	2.46E+06	1.42E+06	2.03E+06	2.10E+06	2.83E+06	3.11E+06	3.05E+06	2.72E+06	2.51E+06
COPS8	3.43E+07	3.62E+07	3.29E+07	3.63E+07	3.19E+07	3.57E+07	3.38E+07	3.18E+07	3.01E+07
COPZ1	4.96E+07	5.83E+07	5.17E+07	5.38E+07	5.13E+07	5.37E+07	4.54E+07	4.48E+07	4.01E+07
COQ6	1.30E+08	1.29E+08	1.13E+08	1.22E+08	1.34E+08	1.26E+08	1.27E+08	1.34E+08	1.03E+08
CORO1A	3.19E+06	4.23E+06	2.97E+06	3.71E+06	4.07E+06	2.60E+06	3.47E+06	3.33E+06	2.69E+06
CORO1B	3.91E+07	4.35E+07	4.30E+07	4.30E+07	4.22E+07	4.31E+07	3.61E+07	3.86E+07	3.54E+07
CORO1C	6.47E+07	6.46E+07	6.55E+07	6.60E+07	6.28E+07	6.45E+07	6.23E+07	5.89E+07	5.98E+07
COTL1	1.19E+08	1.11E+08	1.24E+08	1.12E+08	1.21E+08	1.32E+08	1.29E+08	1.46E+08	1.24E+08
COX15		1.95E+06		1.65E+06
COX17	6.13E+06	6.48E+06	6.52E+06	6.25E+06	5.84E+06	6.51E+06	5.80E+06	5.51E+06	5.26E+06
COX20	1.03E+07	1.03E+07	9.71E+06	9.23E+06	1.01E+07	1.07E+07	9.60E+06	8.95E+06	1.02E+07
COX4I1	7.02E+07	4.64E+07	6.67E+07	6.69E+07	6.94E+07	6.13E+07	5.78E+07	6.14E+07	6.20E+07
COX5A	2.52E+07	2.07E+07	2.48E+07	2.54E+07	2.69E+07	2.34E+07	2.49E+07	2.30E+07	2.49E+07
COX5B	7.65E+07	7.73E+07	7.52E+07	7.40E+07	7.13E+07	6.83E+07	7.93E+07	7.03E+07	7.39E+07
COX6B1	2.54E+07	2.60E+07	2.79E+07	2.52E+07	2.18E+07	2.67E+07	2.26E+07	2.26E+07	2.54E+07
COX6C	2.52E+07	2.75E+07	2.43E+07	2.42E+07	2.47E+07	2.11E+07	2.67E+07	2.57E+07	3.17E+07
COX7A2	2.27E+07	2.01E+07	2.10E+07	2.14E+07	1.98E+07	1.95E+07	2.44E+07	2.25E+07	2.32E+07
CPA4	1.06E+07	3.24E+06	2.83E+06	1.06E+07	3.47E+06	2.24E+06
CPD			2.10E+06
CPNE1	1.27E+08	1.08E+08	1.20E+08	1.20E+08	1.23E+08	1.26E+08	1.29E+08	1.26E+08	1.24E+08
CPNE3	3.75E+07	4.23E+07	3.94E+07	4.09E+07	3.66E+07	4.01E+07	3.51E+07	3.71E+07	3.25E+07
CPOX	1.90E+07	1.67E+07	1.50E+07	1.85E+07	1.68E+07	1.68E+07	1.70E+07	1.42E+07	1.20E+07
CPPED1	1.53E+07	1.28E+07	1.45E+07	1.60E+07	1.46E+07	1.27E+07	1.25E+07	1.56E+07	1.48E+07
CPSF1	8.30E+06	8.94E+06	8.54E+06	9.70E+06	8.15E+06	9.49E+06	9.55E+06	8.82E+06	6.32E+06
CPSF2	6.05E+06	6.13E+06	5.36E+06	5.82E+06	5.88E+06	5.04E+06	5.06E+06	4.84E+06	4.23E+06
CPSF3	9.33E+06	7.00E+06	6.72E+06	7.89E+06	7.62E+06	7.77E+06	8.69E+06	7.37E+06	8.44E+06
CPSF4	1.93E+06	2.51E+06	4.16E+06	2.40E+06	4.33E+06	3.17E+06	1.89E+06	2.66E+06	2.12E+06
CPSF6	2.68E+07	2.82E+07	3.11E+07	2.85E+07	3.02E+07	3.09E+07	3.17E+07	3.18E+07	3.22E+07
CPSF7	1.65E+07	1.39E+07	1.56E+07	1.54E+07	1.59E+07	1.53E+07	1.65E+07	1.53E+07	1.48E+07
CPT2	8.98E+06				3.43E+06		5.10E+06
CRAT	1.03E+07	8.16E+06	1.44E+07	1.22E+07	1.23E+07	1.02E+07	7.55E+06	1.09E+07	1.10E+07
CRELD2					2.62E+06
CRIM1	3.24E+06	3.24E+06	2.88E+06	3.36E+06	1.95E+06	2.79E+06
CRIP2	2.98E+07	2.81E+07	3.49E+07	2.88E+07	2.88E+07	3.34E+07	3.22E+07	3.25E+07	4.10E+07
CRK	1.77E+07	2.05E+07	2.06E+07	2.07E+07	1.81E+07	2.13E+07	1.64E+07	1.74E+07	1.70E+07
CRKL	4.39E+07	4.23E+07	4.68E+07	4.25E+07	4.54E+07	4.62E+07	4.70E+07	4.66E+07	4.80E+07
CRLF3			3.50E+06	4.30E+06	4.86E+06	4.02E+06		4.32E+06	5.88E+06
CRNKL1	5.01E+06	6.80E+06	8.02E+06	6.58E+06	7.49E+06	7.99E+06	6.45E+06	6.78E+06	6.39E+06
CRTAP	7.63E+06	5.70E+06	6.09E+06	6.51E+06	6.20E+06	7.02E+06	6.06E+06	5.72E+06	6.62E+06
CRTC2	2.53E+06	2.23E+06	2.30E+06	2.35E+06	1.96E+06	2.24E+06		1.82E+06	1.68E+06
CRYZ	3.94E+07	3.35E+07	3.03E+07	3.58E+07	3.56E+07	3.34E+07	3.36E+07	3.21E+07	2.74E+07
CRYZL1			9.06E+06			8.09E+06	3.21E+07
CS	8.87E+07	8.74E+07	8.69E+07	8.59E+07	8.04E+07	8.73E+07	8.60E+07	8.33E+07	8.25E+07
CSDE1	1.26E+07	1.51E+07	1.45E+07	1.39E+07	1.08E+07	1.41E+07	1.17E+07	9.51E+06	9.52E+06
CSE1L	2.16E+08	2.04E+08	2.15E+08	2.14E+08	2.12E+08	2.21E+08	2.16E+08	2.05E+08	2.07E+08
CSK	2.30E+07	2.03E+07	2.61E+07	2.41E+07	2.65E+07	2.76E+07	2.57E+07	2.66E+07	2.28E+07
CSNK1A1	6.63E+06	8.93E+06	8.40E+06	9.21E+06	8.42E+06	8.11E+06	5.26E+06	4.95E+06	4.51E+06
CSNK2A1			7.30E+06					6.28E+06
CSNK2A2	1.07E+07	1.03E+07	9.16E+06	1.11E+07	1.21E+07	1.03E+07	1.05E+07	1.33E+07	1.42E+07
CSNK2B	3.03E+07	2.25E+07	2.67E+07	2.86E+07	3.05E+07	2.89E+07	2.86E+07	2.69E+07	3.21E+07
CSPG4	3.92E+07	5.43E+07	4.33E+07	4.34E+07	4.14E+07	4.30E+07	3.27E+07	3.98E+07	3.60E+07
CSRP1	1.11E+08	1.12E+08	1.55E+08	1.13E+08	1.19E+08	1.45E+08	1.10E+08	1.25E+08	1.46E+08
CSRP2	1.11E+07	7.10E+06	1.40E+07	1.13E+07	1.55E+07	1.32E+07	1.24E+07	1.54E+07	1.66E+07
CSTB	3.63E+07	3.25E+07	4.00E+07	4.28E+07	4.01E+07	3.88E+07	3.91E+07	4.43E+07	4.77E+07
CSTF1	1.49E+07	1.27E+07	1.20E+07	1.23E+07	1.43E+07	1.35E+07	1.52E+07	1.52E+07	1.42E+07
CSTF2	1.79E+07	1.74E+07	1.72E+07	2.01E+07	2.12E+07	1.82E+07	2.01E+07	1.94E+07	2.20E+07
CSTF2T	970339	1.40E+06	1.24E+06	1.67E+06	1.21E+06	1.88E+06	1.90E+06	1.60E+06	1.63E+06
CSTF3	6.36E+06	6.19E+06	5.46E+06	5.79E+06	5.78E+06	5.43E+06	6.00E+06	5.91E+06	4.63E+06
CTBP1	1.72E+07	1.49E+07	1.53E+07	1.44E+07	1.53E+07	1.48E+07	1.46E+07	1.73E+07	1.70E+07
CTBP2	1.16E+07	1.21E+07	9.57E+06	1.07E+07	1.01E+07	1.11E+07	8.09E+06	1.13E+07	1.20E+07
CTCF		3.71E+06	5.22E+06	4.22E+06	5.22E+06	5.01E+06
CTNNA1	2.85E+07	2.76E+07	2.86E+07	2.92E+07	2.90E+07	2.82E+07	2.93E+07	3.03E+07	2.93E+07
CTNNA2	5.19E+06	5.53E+06	5.52E+06	5.06E+06	5.28E+06	5.05E+06
CTNNB1	9.02E+06	7.43E+06	8.41E+06	8.07E+06	9.31E+06	9.19E+06	9.39E+06	1.03E+07	1.15E+07
CTNNBL1	2.90E+07	2.38E+07	3.09E+07	2.85E+07	3.45E+07	3.11E+07	3.29E+07	4.03E+07	3.42E+07
CTNND1	1.34E+08	1.42E+08	1.41E+08	1.48E+08	1.36E+08	1.45E+08	1.31E+08	1.32E+08	1.45E+08
CTPS1	6.94E+07	6.24E+07	6.26E+07	7.24E+07	6.58E+07	7.06E+07	6.78E+07	6.77E+07	6.56E+07
CTPS2	8.13E+06	9.51E+06	8.18E+06	8.10E+06	7.15E+06	8.05E+06		4.84E+06	6.07E+06
CTR9	7.30E+06	8.99E+06	8.97E+06	9.77E+06	8.18E+06	7.72E+06	6.47E+06	4.33E+06	7.00E+06
CTSA	2.60E+07	3.00E+07	2.44E+07	2.82E+07	2.49E+07	2.78E+07	2.35E+07	2.22E+07	1.84E+07
CTSB	1.71E+08	1.68E+08	1.72E+08	1.83E+08	1.78E+08	1.67E+08	1.85E+08	1.65E+08	1.73E+08
CTSC	3.78E+07	3.54E+07	2.99E+07	3.51E+07	2.38E+07	3.11E+07	3.77E+07	2.94E+07	4.08E+07
CTSD	1.09E+08	9.57E+07	1.20E+08	1.17E+08	1.35E+08	1.04E+08	1.42E+08	1.60E+08	1.10E+08
CTSL	7.49E+06	1.43E+07	7.27E+06	8.40E+06	7.67E+06	7.64E+06	7.40E+06	6.54E+06	5.98E+06
CTSZ	1.52E+07	1.64E+07	1.47E+07	1.56E+07	1.46E+07	1.57E+07	1.34E+07	1.28E+07	1.15E+07
CTTN	1.37E+08	1.29E+08	1.35E+08	1.34E+08	1.30E+08	1.33E+08	1.29E+08	1.26E+08	1.28E+08
CTTNBP2NL	2.24E+06		2.82E+06	3.52E+06	2.81E+06	3.28E+06	2.88E+06	3.15E+06	3.37E+06
CTU1	1.51E+06		1.52E+06	1.42E+06	2.29E+06	1.90E+06	960724	1.76E+06	1.78E+06
CUL1	5.24E+06		4.91E+06	7.04E+06	3.98E+06		4.81E+06	3.54E+06	3.81E+06
CUL2	2.24E+06	1.06E+06	4.42E+06	3.16E+06	5.80E+06	2.99E+06	3.76E+06	4.89E+06	4.12E+06
CUL3	8.59E+06	9.11E+06	8.85E+06	8.95E+06	8.55E+06	9.18E+06	9.21E+06	7.97E+06	9.72E+06
CUL4A	2.63E+06	3.50E+06	3.40E+06	3.11E+06	2.36E+06	3.28E+06	2.81E+06	2.45E+06	2.64E+06
CUL4B	1.98E+07	2.43E+07	2.34E+07	2.42E+07	2.37E+07	2.34E+07	2.11E+07	2.18E+07	2.19E+07
CUL5	1.13E+07	1.03E+07	9.98E+06	1.02E+07	1.05E+07	1.23E+07	1.05E+07	9.69E+06	8.80E+06
CUL7	3.68E+06	4.65E+06	3.76E+06	4.09E+06	3.64E+06	4.55E+06		2.74E+06	2.28E+06
CUTA	3.30E+08	2.90E+08	2.86E+08	3.00E+08	2.79E+08	3.09E+08	3.36E+08	3.01E+08	2.58E+08
CUX1					1.89E+06
CWC22	1.38E+06	1.66E+06	1.28E+06	1.94E+06	1.42E+06	1.63E+06		711192	1.38E+06
CWC27	4.42E+06	3.30E+06	3.17E+06	3.03E+06	3.04E+06	3.23E+06	3.54E+06	2.94E+06	3.06E+06
CWF19L1	8.70E+06		7.41E+06	8.87E+06	7.01E+06	6.62E+06	8.33E+06	7.74E+06	6.71E+06
CYB5A	1.14E+07	7.12E+06	1.12E+07	1.12E+07	1.14E+07	1.13E+07			8.98E+06
CYB5B	1.22E+07	2.03E+07	2.00E+07	2.42E+07	1.49E+07	1.74E+07	6.89E+06	4.91E+06	9.10E+06
CYB5R1	1.49E+08	1.68E+07	3.37E+07	2.62E+07	6.17E+07	3.71E+07	1.42E+08	8.36E+07	4.95E+07
CYB5R3	8.17E+07	8.55E+07	1.01E+08	8.85E+07	9.68E+07	9.57E+07	8.63E+07	1.07E+08	9.67E+07
CYC1	5.96E+07	6.66E+07	6.80E+07	6.47E+07	6.12E+07	6.16E+07	5.65E+07	5.38E+07	5.99E+07
CYCS	8.93E+07	8.29E+07	7.91E+07	8.97E+07	9.03E+07	9.16E+07	7.75E+07	7.69E+07	7.91E+07
CYFIP1	2.29E+07	2.39E+07	2.21E+07	2.21E+07	2.15E+07	2.26E+07	1.94E+07	2.22E+07	2.33E+07
CYFIP2	992766	1.39E+06	1.19E+06	1.74E+06	1.37E+06	1.10E+06	842470	1.15E+06	1.04E+06
CYP2S1	1.54E+06	1.48E+06	1.43E+06		1.40E+06		1.24E+06	1.24E+06	1.30E+06
CYP51A1		5.57E+07	5.46E+07	5.39E+07	4.41E+07	5.18E+07	5.97E+07
CYRIA	5.07E+06	2.72E+06	5.25E+06	5.33E+06	3.85E+06	2.55E+06	6.91E+06	4.93E+06	4.80E+06
CYRIB	1.42E+07	1.26E+07	1.18E+07	1.33E+07	1.32E+07	1.35E+07	1.50E+07	1.43E+07	1.38E+07
CZIB	1.46E+07	1.43E+07	1.66E+07	1.68E+07	1.38E+07	1.67E+07	1.47E+07	1.41E+07	1.75E+07
DAB2	1.59E+07	1.96E+07	2.45E+07	1.98E+07	1.44E+07	2.04E+07	1.67E+07	1.80E+07	1.10E+07
DAD1	6.69E+07	9.30E+07	8.59E+07	8.16E+07	7.61E+07	8.48E+07	5.90E+07	5.78E+07	6.01E+07
DAG1	4.75E+06	6.18E+06	7.31E+06	7.28E+06	6.04E+06	7.49E+06	2.91E+06	3.82E+06	5.34E+06
DAP3	1.28E+07	1.10E+07	9.32E+06	1.11E+07	9.42E+06	9.33E+06	1.04E+07	8.62E+06	7.33E+06
DARS1	8.30E+07	8.19E+07	7.45E+07	8.90E+07	9.15E+07	8.64E+07	8.29E+07	8.29E+07	7.32E+07
DARS2	1.32E+07	1.04E+07	1.18E+07	1.22E+07	1.07E+07	1.19E+07	1.35E+07	1.26E+07	1.44E+07
DAXX	8.47E+06	1.24E+07	1.22E+07	9.50E+06	8.96E+06	1.08E+07	8.87E+06	7.44E+06	8.49E+06
DAZAP1	5.97E+07	6.09E+07	5.78E+07	6.43E+07	6.55E+07	6.13E+07	7.27E+07	6.96E+07	6.16E+07
DBI	7.27E+07	5.66E+07	8.21E+07	9.33E+07	9.16E+07	9.22E+07	8.89E+07	1.07E+08	8.47E+07
DBN1	3.60E+07	3.64E+07	4.02E+07	3.29E+07	3.55E+07	3.65E+07	3.27E+07	3.37E+07	3.71E+07
DBNL	3.80E+07	3.51E+07	3.47E+07	3.84E+07	3.37E+07	3.57E+07	3.53E+07	3.40E+07	3.58E+07
DBR1	3.71E+06	3.84E+06	1.87E+06	3.35E+06	2.28E+06	2.45E+06	3.03E+06	2.22E+06	2.14E+06
DBT			3.80E+06	3.54E+06	6.31E+06	4.44E+06	6.15E+06	5.97E+06	5.76E+06
DCAF12L1	3.14E+06	2.56E+06	3.34E+06	3.43E+06	3.73E+06	3.33E+06	1.77E+06	1.82E+06	1.47E+06
DCAF13	7.68E+06	7.20E+06	5.91E+06	7.20E+06	8.03E+06	6.68E+06	7.24E+06	9.09E+06	1.12E+07
DCAF16	2.86E+06	3.54E+06	3.11E+06	3.81E+06	3.64E+06	3.39E+06	2.68E+06	3.33E+06	2.23E+06
DCAF7	1.03E+07	1.41E+07	1.40E+07	1.41E+07	1.39E+07	1.38E+07	1.29E+07	1.46E+07
DCAF8	2.41E+06	1.72E+06	2.14E+06	2.32E+06	2.96E+06	2.33E+06	2.28E+06	2.47E+06	2.47E+06
DCBLD2	1.39E+07	1.33E+07	1.21E+07	1.30E+07	1.32E+07	1.14E+07	1.28E+07	1.14E+07	8.86E+06
DCK	1.75E+07	1.43E+07	1.58E+07	1.58E+07	1.48E+07	1.57E+07	1.56E+07	1.42E+07	1.44E+07
DCP1A	4.95E+06	3.59E+06	4.03E+06	4.38E+06	4.65E+06	4.49E+06	4.05E+06	4.14E+06	4.77E+06
DCPS	1.71E+07	1.70E+07	1.78E+07	1.72E+07	1.63E+07	1.60E+07	1.93E+07	1.87E+07	1.61E+07
DCTD	5.38E+06	4.43E+06	6.30E+06	6.09E+06	6.63E+06	6.51E+06	5.67E+06	6.00E+06	7.12E+06
DCTN1	2.44E+07	2.52E+07	2.64E+07	2.69E+07	2.57E+07	2.67E+07	2.61E+07	2.40E+07	2.44E+07
DCTN2	5.03E+07	5.45E+07	5.17E+07	5.42E+07	4.94E+07	5.09E+07	4.91E+07	4.62E+07	4.20E+07
DCTN3	3.42E+07	2.59E+07	2.87E+07	2.74E+07	3.03E+07	2.69E+07	3.40E+07	3.33E+07	2.95E+07
DCTN4	1.48E+07	1.10E+07	1.12E+07	1.02E+07	1.15E+07	1.19E+07	1.44E+07	1.15E+07	1.14E+07
DCTN5	4.91E+06	4.68E+06	4.98E+06	4.39E+06	5.60E+06	4.44E+06	5.33E+06	4.99E+06	5.05E+06
DCTN6		1.24E+07	1.41E+07		1.26E+07	1.39E+07	1.28E+07	1.44E+07	1.55E+07
DCTPP1	2.33E+07	2.59E+07	2.23E+07	2.72E+07	2.51E+07	2.46E+07	2.15E+07	1.85E+07	1.86E+07
DCUN1D1	1.10E+07	1.40E+07	1.03E+07	1.35E+07	1.22E+07	1.25E+07	1.10E+07	1.06E+07	1.07E+07
DCUN1D5			2.53E+06		2.69E+06	3.14E+06	2.77E+06	2.04E+06	2.38E+06
DCXR	1.74E+07	1.20E+07	1.47E+07	1.55E+07	1.58E+07	1.70E+07	1.26E+07	1.40E+07	1.39E+07
DDAH1	5.38E+07	4.04E+07	4.40E+07	4.60E+07	4.22E+07	4.52E+07	4.86E+07	3.75E+07	4.81E+07
DDAH2	3.78E+07	3.92E+07	3.67E+07	3.37E+07	3.28E+07	3.76E+07	3.68E+07	3.69E+07	3.94E+07
DDB1	7.38E+07	7.41E+07	7.98E+07	8.08E+07	8.34E+07	7.95E+07	6.46E+07	7.11E+07	6.57E+07
DDB2	3.76E+07	2.91E+07	2.94E+07	3.52E+07	3.10E+07	2.37E+07	4.65E+07	4.17E+07	3.44E+07
DDOST	8.05E+07	8.57E+07	1.02E+08	9.52E+07	9.86E+07	9.72E+07	6.99E+07	7.29E+07	7.72E+07
DDRGK1	1.31E+07	5.34E+06	9.18E+06	6.88E+06	6.98E+06	8.30E+06		7.40E+06	6.74E+06
DDT	1.36E+08	1.37E+08	1.29E+08	1.45E+08	1.22E+08	1.39E+08	1.34E+08	1.22E+08	1.20E+08
DDX1	6.83E+07	6.74E+07	7.36E+07	7.47E+07	7.62E+07	6.92E+07	7.64E+07	7.70E+07	8.26E+07
DDX10	8.31E+06	8.19E+06	7.88E+06	9.21E+06	8.24E+06	7.07E+06	8.32E+06	7.07E+06	5.61E+06
DDX17	8.42E+07	7.85E+07	9.13E+07	8.30E+07	9.06E+07	8.41E+07	7.93E+07	8.72E+07	8.67E+07
DDX18	2.29E+07	2.53E+07	3.04E+07	2.97E+07	3.00E+07	2.67E+07	2.31E+07	2.68E+07	2.58E+07
DDX19A		4.69E+06	4.64E+06	3.55E+06	4.60E+06	4.69E+06		3.09E+06	2.70E+06
DDX20	5.36E+06	5.14E+06	3.96E+06	5.93E+06	5.07E+06	5.20E+06	4.07E+06	5.04E+06	5.38E+06
DDX21	5.64E+07	5.46E+07	4.60E+07	5.35E+07	5.47E+07	4.79E+07	5.52E+07	5.25E+07	4.92E+07
DDX23	1.97E+07	1.64E+07	1.48E+07	1.71E+07	1.78E+07	1.62E+07	2.01E+07	1.87E+07	1.86E+07
DDX24	1.68E+07	1.81E+07	1.88E+07	2.06E+07	1.98E+07	1.96E+07	1.64E+07	1.64E+07	1.51E+07
DDX27	9.04E+07	9.03E+07	8.28E+07	9.58E+07	9.20E+07	8.82E+07	9.81E+07	8.77E+07	8.19E+07
DDX39A	8.27E+06	1.17E+07	1.05E+07	1.26E+07	1.10E+07	1.07E+07	8.66E+06	9.34E+06	8.27E+06
DDX39B	3.98E+07	4.68E+07	5.99E+07	4.87E+07	6.91E+07	4.90E+07	4.17E+07	6.25E+07	7.25E+07
DDX3X	5.22E+07	6.30E+07	6.22E+07	5.55E+07	5.30E+07	5.78E+07	4.80E+07	4.77E+07	4.92E+07
DDX42	2.34E+07	2.24E+07	2.09E+07	2.45E+07	2.28E+07	2.02E+07	1.98E+07	1.79E+07	2.06E+07
DDX46	5.37E+07	4.48E+07	4.82E+07	4.78E+07	5.12E+07	4.98E+07	5.27E+07	5.46E+07	5.60E+07
DDX47	2.49E+07	2.35E+07	2.41E+07	2.51E+07	2.15E+07	2.42E+07	2.20E+07	2.11E+07	2.17E+07
DDX49		4.18E+06				4.45E+06	5.08E+06	5.22E+06
DDX5	7.20E+07	7.08E+07	6.73E+07	6.83E+07	6.85E+07	6.67E+07	5.55E+07	5.20E+07	4.65E+07
DDX50	7.04E+06	6.10E+06	4.41E+06	5.24E+06	5.36E+06	4.98E+06	6.00E+06	5.13E+06	5.14E+06
DDX52	1.27E+07	1.65E+07	1.52E+07	1.97E+07	1.74E+07	1.61E+07	1.41E+07	1.57E+07	1.63E+07
DDX54	1.21E+07	1.37E+07	1.07E+07	1.26E+07	1.28E+07	1.00E+07	1.14E+07	1.11E+07	9.33E+06
DDX55				2.72E+06				2.64E+06
DDX56	1.21E+07	1.39E+07	9.73E+06	1.19E+07	1.06E+07	1.11E+07	1.34E+07	1.09E+07	1.04E+07
DDX6	2.92E+07	3.10E+07	3.62E+07	3.13E+07	3.40E+07	3.42E+07	2.82E+07	3.25E+07	3.13E+07
DDX60	1.27E+07	1.52E+07	1.22E+07	1.56E+07	1.41E+07	1.45E+07	1.78E+07	1.77E+07	1.77E+07
DECR1	2.48E+07	2.09E+07	2.25E+07	2.20E+07	2.05E+07	2.26E+07	2.65E+07	2.73E+07	2.28E+07
DECR2					912613				942064
DEK	9.29E+07	8.82E+07	1.09E+08	9.08E+07	9.89E+07	9.87E+07	8.73E+07	9.31E+07	9.94E+07
DENND2A	1.43E+06		1.70E+06	1.90E+06	2.53E+06	1.68E+06			1.23E+06
DENND4A	440020	434291	400699	433713	371626	417643	419915	404616	400646
DENR	3.07E+07	4.08E+07	4.10E+07	3.44E+07	3.72E+07	4.01E+07	3.26E+07	4.04E+07	3.51E+07
DERA	1.49E+07	1.74E+07	1.75E+07	1.62E+07	1.67E+07	1.64E+07	1.27E+07	1.47E+07	1.40E+07
DERL1	1.67E+07	1.31E+07	1.06E+07	1.34E+07	1.28E+07	1.33E+07	1.40E+07	1.15E+07	9.22E+06
DERPC	4.13E+06		8.22E+06	4.98E+06	7.42E+06	8.72E+06	3.90E+06	8.26E+06	1.08E+07
DFFA	3.95E+07	3.39E+07	3.35E+07	3.71E+07	3.30E+07	3.22E+07	3.87E+07	3.40E+07	3.45E+07
DGKA	1.15E+07	1.04E+07	9.03E+06	1.05E+07	1.12E+07	9.57E+06	1.39E+07	1.27E+07	1.09E+07
DHCR24	6.19E+07	5.49E+07	7.16E+07	5.57E+07	5.66E+07	7.13E+07	4.60E+07	4.55E+07	4.74E+07
DHCR7	6.07E+07	5.87E+07	6.41E+07	5.98E+07	5.87E+07	6.56E+07	4.57E+07	4.54E+07	4.62E+07
DHFR	1.94E+07	1.82E+07	1.77E+07	1.44E+07	1.43E+07	1.53E+07	1.36E+07
DHODH	7.54E+06	5.08E+06	5.54E+06	6.39E+06	5.90E+06	5.97E+06	7.77E+06	5.68E+06	5.43E+06
DHPS	1.07E+07	9.31E+06	8.18E+06	8.71E+06	8.31E+06	8.76E+06	8.05E+06	5.10E+06	5.87E+06
DHRS1	5.61E+06	4.89E+06	4.67E+06	6.50E+06	5.24E+06	5.98E+06	5.38E+06	3.94E+06	3.47E+06
DHRS4	2.51E+06	2.41E+06	2.68E+06	2.72E+06	2.50E+06	2.29E+06	3.58E+06
DHRS7	2.09E+07	1.92E+07	1.58E+07	1.87E+07	1.83E+07	1.65E+07	2.23E+07	2.33E+07	2.49E+07
DHRS7B	2.97E+06	3.51E+06	3.37E+06	3.99E+06	3.30E+06	3.83E+06	4.82E+06	2.91E+06	3.12E+06
DHX15	4.28E+07	4.15E+07	4.77E+07	5.11E+07	5.37E+07	4.91E+07	4.83E+07	4.95E+07	5.10E+07
DHX16	2.46E+07	2.41E+07	3.01E+07	3.01E+07	3.54E+07	2.98E+07	2.25E+07	3.05E+07	2.33E+07
DHX29	4.19E+06	4.69E+06	4.31E+06	3.81E+06	4.35E+06	4.06E+06	3.83E+06	3.37E+06	3.89E+06
DHX30	1.45E+07	1.31E+07	1.45E+07	1.51E+07	1.57E+07	1.48E+07	1.10E+07	1.13E+07	1.09E+07
DHX36	4.45E+06	4.02E+06	4.07E+06	4.72E+06	4.11E+06	4.07E+06	4.20E+06	4.70E+06	3.79E+06
DHX37		1.83E+06	796441	1.29E+06	1.26E+06	1.17E+06		661444	1.11E+06
DHX38	6.19E+06	6.47E+06	6.98E+06	5.72E+06	5.99E+06	6.20E+06	4.76E+06	5.55E+06	4.48E+06
DHX57	3.12E+06	3.37E+06	1.82E+06	2.45E+06	2.15E+06	2.49E+06		3.61E+06	2.66E+06
DHX8	2.33E+06	1.43E+06	1.65E+06	1.85E+06	1.54E+06	1.52E+06	1.91E+06	1.03E+06	1.10E+06
DHX9	1.11E+08	1.04E+08	1.05E+08	1.12E+08	1.11E+08	1.13E+08	1.13E+08	1.13E+08	1.21E+08
DIABLO		1.65E+07	1.71E+07	1.88E+07	1.72E+07	1.89E+07	2.48E+07	2.24E+07	2.18E+07
DIAPH1	3.73E+07	3.59E+07	3.99E+07	3.82E+07	3.53E+07	3.63E+07	3.46E+07	3.42E+07	3.85E+07
DIDO1	1.78E+07	1.51E+07	1.62E+07	1.68E+07	1.77E+07	1.67E+07	2.02E+07	1.67E+07	2.25E+07
DIMT1	2.83E+06					2.31E+06	2.04E+06	2.01E+06	2.50E+06
DIP2B	2.38E+06	2.85E+06	2.62E+06	2.78E+06	3.24E+06	2.59E+06	2.54E+06	2.63E+06	2.10E+06
DIS3	7.55E+06	6.48E+06	6.75E+06	6.77E+06	7.40E+06	6.89E+06	7.74E+06	6.96E+06	7.42E+06
DKC1	4.03E+07	3.75E+07	3.36E+07	3.77E+07	3.63E+07	3.46E+07	4.43E+07	4.29E+07	4.20E+07
DKK1	2.41E+06	2.48E+06		2.62E+06	3.06E+06		2.63E+06	2.46E+06	1.42E+06
DLAT	4.38E+07	4.29E+07	4.54E+07	4.25E+07	5.23E+07	4.61E+07	4.76E+07	5.09E+07	5.22E+07
DLC1	1.64E+06	1.83E+06	1.55E+06	1.94E+06	1.83E+06	1.72E+06	1.39E+06	1.94E+06	1.40E+06
DLD	2.90E+07	2.48E+07	2.60E+07	2.73E+07	2.24E+07	2.35E+07	2.56E+07	2.34E+07	2.40E+07
DLG1	1.15E+07	1.28E+07	1.16E+07	1.19E+07	1.07E+07	1.07E+07	1.03E+07	9.53E+06	1.04E+07
DLGAP4	5.82E+06	5.44E+06	4.59E+06	5.42E+06	4.81E+06	4.92E+06	4.38E+06	3.53E+06	3.59E+06
DLGAP5	5.03E+06	4.27E+06	4.45E+06	4.36E+06	4.17E+06	3.99E+06	2.93E+06	2.88E+06	2.86E+06
DLST	7.06E+07	7.34E+07	7.33E+07	7.45E+07	7.06E+07	7.10E+07	7.82E+07	7.55E+07	6.91E+07
DMAC2	2.21E+06		1.80E+06				2.12E+06	2.29E+06	1.75E+06
DMAC2L	3.13E+06		2.80E+06	3.16E+06	2.89E+06	3.00E+06	3.81E+06	3.29E+06	2.64E+06
DMAP1	1.21E+07	1.28E+07	1.25E+07	1.33E+07	1.31E+07	1.21E+07	1.26E+07	1.38E+07	1.37E+07
DNAAF5	1.63E+06	1.31E+06	1.77E+06	2.55E+06	1.44E+06	1.43E+06	2.11E+06	1.10E+06	1.39E+06
DNAJA1	3.98E+07	3.67E+07	3.54E+07	4.01E+07	3.58E+07	3.69E+07	3.34E+07	3.32E+07	3.55E+07
DNAJA2	5.29E+07	4.89E+07	4.75E+07	5.30E+07	5.13E+07	4.89E+07	5.09E+07	5.33E+07	5.57E+07
DNAJA3	1.83E+07	2.08E+07	2.09E+07	1.89E+07	2.45E+07	1.94E+07	1.95E+07	2.10E+07	1.79E+07
DNAJB1	2.12E+07	2.01E+07	1.84E+07	1.95E+07	1.90E+07	1.94E+07	1.98E+07	1.82E+07	1.75E+07
DNAJB11	2.39E+07	2.75E+07	3.06E+07	2.92E+07	2.97E+07	2.87E+07	2.48E+07	2.75E+07	2.46E+07
DNAJB12	216296	472571	628360	636035	765248	684789	705272	615206	678154
DNAJB2	3.32E+06	3.76E+06		3.60E+06	3.85E+06	3.99E+06	3.98E+06	3.99E+06	3.93E+06
DNAJB4	1.02E+07	8.69E+06	8.31E+06	9.35E+06	1.33E+07	8.73E+06		1.11E+07	9.43E+06
DNAJB6	2.24E+07		2.21E+07	2.20E+07	2.94E+07	2.55E+07	2.10E+07
DNAJC10	8.10E+06	7.72E+06	7.17E+06	8.25E+06	8.93E+06	7.82E+06	6.73E+06	7.53E+06	5.55E+06
DNAJC11	7.32E+06	7.41E+06	7.26E+06	9.10E+06	7.94E+06	6.66E+06	6.87E+06	5.72E+06	5.69E+06
DNAJC13	5.93E+06	8.10E+06	7.73E+06	6.99E+06	7.39E+06	8.30E+06	5.08E+06	5.87E+06	6.47E+06
DNAJC19		1.35E+07	1.18E+07	1.26E+07	1.15E+07		1.32E+07	1.14E+07
DNAJC2	8.29E+06	7.18E+06	7.98E+06	9.15E+06	8.87E+06	8.46E+06	8.46E+06	8.74E+06	8.22E+06
DNAJC21	223093	483640	491557	460490	483250	359688	317412	407406	248020
DNAJC5	1.25E+07	1.01E+07	1.59E+07	1.63E+07	1.61E+07	1.73E+07	1.19E+07	1.09E+07	1.23E+07
DNAJC6	2.29E+06			1.85E+06	2.02E+06	1.96E+06		1.35E+06	1.54E+06
DNAJC7	2.14E+07	1.99E+07	2.00E+07	2.15E+07	2.22E+07	2.09E+07	2.25E+07	2.26E+07	2.41E+07
DNAJC8	3.98E+07	4.38E+07	5.19E+07	4.87E+07	5.53E+07	4.54E+07	4.23E+07	4.43E+07	3.82E+07
DNAJC9	5.24E+07	4.52E+07	4.94E+07	4.95E+07	5.05E+07	5.14E+07	5.54E+07	5.05E+07	5.36E+07
DNM1	3.56E+06		6.04E+06	4.64E+06	4.83E+06	3.71E+06	2.83E+06	4.76E+06	4.74E+06
DNM1L	3.65E+07	3.12E+07	3.24E+07	3.28E+07	3.23E+07	3.10E+07	3.05E+07	3.20E+07	3.37E+07
DNM2	2.46E+07	2.73E+07	2.66E+07	2.92E+07	2.73E+07	2.90E+07	2.66E+07	2.86E+07	2.77E+07
DNMBP	4.99E+06	3.52E+06		4.94E+06	4.75E+06	4.53E+06	5.75E+06	6.28E+06	5.48E+06
DNMT1	1.87E+07	1.73E+07	1.79E+07	1.79E+07	1.80E+07	1.67E+07	1.43E+07	1.44E+07	1.21E+07
DNPEP	3.52E+07	4.42E+07	3.79E+07	4.80E+07	4.23E+07	4.39E+07	4.73E+07	4.78E+07	4.58E+07
DNPH1	1.90E+07	2.39E+07	2.36E+07	2.34E+07	1.54E+07	2.38E+07	1.70E+07	2.02E+07	2.31E+07
DNTTIP2	4.82E+06	5.21E+06	4.45E+06	5.44E+06	6.63E+06	4.32E+06	4.33E+06	5.61E+06	5.36E+06
DOCK1	1.42E+06		1.18E+06					2.08E+06	1.98E+06
DOCK4	6.86E+07	5.43E+07	5.71E+07	5.11E+07	6.82E+07	4.57E+07	5.15E+07	7.58E+07	8.35E+07
DOCK7	7.13E+06	6.46E+06	5.66E+06	5.75E+06	5.91E+06	5.86E+06	6.19E+06	6.23E+06	7.08E+06
DOHH	2.63E+07	2.72E+07	2.71E+07	3.01E+07	2.58E+07	2.90E+07	2.33E+07	2.33E+07	2.53E+07
DOP1B	943800		1.22E+06	957120	1.06E+06	878297		644022	743246
DPCD	5.28E+06	5.21E+06	4.16E+06	3.83E+06	3.88E+06	4.18E+06	4.66E+06	4.30E+06	3.51E+06
DPF3	1.98E+06	1.51E+06	884945	1.16E+06	1.11E+06	939943	1.71E+06	1.50E+06	2.57E+06
DPH2			546735	1.06E+06	892964	850905
DPM1	2.93E+07	3.36E+07	3.39E+07	3.08E+07	3.13E+07	3.38E+07	3.10E+07	3.11E+07	2.90E+07
DPM3	1.82E+07	1.70E+07	2.19E+07	1.87E+07	2.20E+07	2.05E+07	1.93E+07	2.17E+07	2.10E+07
DPP3	2.73E+07	2.28E+07	2.48E+07	2.22E+07	2.54E+07	2.08E+07	2.60E+07	2.57E+07	1.98E+07
DPP7		6.93E+06	7.03E+06	6.79E+06	7.54E+06	7.59E+06
DPP9	1.38E+07	1.12E+07	1.13E+07	1.16E+07	1.27E+07	1.11E+07	1.13E+07	1.22E+07	1.29E+07
DPY30	3.14E+07	3.24E+07	2.81E+07	3.46E+07	3.04E+07	2.89E+07	2.99E+07	2.72E+07	2.32E+07
DPYSL2	5.15E+07	5.17E+07	5.22E+07	4.61E+07	4.45E+07	4.63E+07	4.66E+07	4.48E+07	4.56E+07
DPYSL3	3.18E+07	3.17E+07	3.76E+07	2.97E+07	3.49E+07	3.36E+07	3.28E+07	3.72E+07	3.38E+07
DR1	3.65E+07	3.19E+07	3.02E+07	3.04E+07	2.72E+07	3.27E+07	3.35E+07	2.78E+07	3.35E+07
DRAP1	3.48E+07	4.24E+07	4.07E+07	3.85E+07	3.50E+07	3.79E+07	3.32E+07	3.28E+07	2.92E+07
DRG1	1.69E+07	1.79E+07	1.43E+07	1.66E+07	1.58E+07	1.60E+07	1.48E+07	1.34E+07	1.18E+07
DRG2		1.20E+07	1.22E+07	1.25E+07	1.36E+07	1.53E+07	1.62E+07	1.32E+07
DSCC1	347188	321328	387722	532032	402824	228866		180397	276589
DSP	9.66E+06	8.87E+06	7.40E+06	7.22E+06	1.01E+07	8.81E+06	6.50E+06	8.17E+06	5.77E+06
DST	848798
DSTN	4.94E+07	6.02E+07	6.68E+07	5.29E+07	5.26E+07	6.01E+07	3.31E+07	3.35E+07	4.34E+07
DTD1	1.19E+07	1.03E+07	8.90E+06	9.21E+06	8.70E+06	1.06E+07	9.53E+06	9.28E+06	1.09E+07
DTNBP1	801483	987323	1.25E+06	1.29E+06	1.16E+06	1.23E+06	1.21E+06	1.24E+06	1.04E+06
DTX3L	1.42E+07	2.01E+07	1.67E+07	1.75E+07	1.83E+07	1.76E+07	1.75E+07	1.90E+07	1.80E+07
DTYMK	5.08E+07	5.14E+07	5.65E+07	5.15E+07	4.97E+07	5.08E+07	4.96E+07	4.98E+07	4.84E+07
DUS3L	5.26E+06	6.56E+06	5.44E+06	5.77E+06	6.29E+06	6.02E+06		6.42E+06	5.98E+06
DUSP3	1.41E+07	1.28E+07	1.46E+07	1.56E+07	1.79E+07	1.65E+07	1.65E+07	1.61E+07	1.54E+07
DUT	4.76E+07	5.38E+07	5.92E+07	4.55E+07	4.53E+07	5.37E+07	3.92E+07	4.03E+07	4.08E+07
DVL2	5.09E+06	4.40E+06	5.08E+06	4.77E+06	5.12E+06	5.17E+06	3.58E+06	4.71E+06	5.18E+06
DYNC1H1	8.69E+07	8.24E+07	8.28E+07	8.65E+07	8.69E+07	8.70E+07	8.13E+07	8.19E+07	8.02E+07
DYNC1I2	2.92E+07	2.98E+07	3.11E+07	2.51E+07	2.67E+07	2.80E+07	2.52E+07	2.67E+07	2.65E+07
DYNC1LI1	1.57E+07	1.46E+07	1.20E+07	1.33E+07	1.15E+07	1.15E+07	1.48E+07	1.21E+07	1.51E+07
DYNC1LI2	2.68E+07	3.05E+07	3.18E+07	3.05E+07	3.30E+07	3.00E+07	2.74E+07	2.90E+07	2.70E+07
DYNLL1	6.54E+07	6.06E+07	6.34E+07	6.29E+07	4.62E+07	6.84E+07	6.21E+07	6.10E+07	6.92E+07
DYNLL2		3.12E+07	2.28E+07	2.82E+07	2.85E+07		1.29E+07	5.50E+07	3.96E+07
DYNLRB1	5.07E+06	2.40E+06	1.75E+07	8.28E+06	2.02E+07	1.55E+07		1.22E+07	1.55E+07
DYNLT1	6.63E+06	7.35E+06	5.98E+06	6.74E+06	6.87E+06	7.94E+06	7.73E+06	1.01E+07	5.98E+06
DYRK1A	6.92E+06	6.50E+06	6.51E+06	6.08E+06	7.60E+06	7.10E+06	7.98E+06	7.78E+06	8.91E+06
DYSF	5.16E+06		3.87E+06	4.04E+06	4.43E+06	4.74E+06	3.39E+06	3.84E+06	4.91E+06
EARS2	1.63E+06	1.52E+06	1.23E+06	1.96E+06	1.35E+06	1.68E+06	712066	1.10E+06	1.17E+06
EBNA1BP2	8.46E+06	7.28E+06	6.36E+06	5.35E+06	7.01E+06	5.33E+06	7.93E+06	8.67E+06	8.93E+06
EBP	5.69E+07	4.08E+07	4.53E+07	5.88E+07	5.79E+07	5.79E+07	5.29E+07	2.05E+07	5.03E+07
ECE1	1.07E+07	1.18E+07	1.07E+07	1.33E+07	1.09E+07	1.21E+07	8.69E+06	7.58E+06	1.02E+07
ECH1	1.81E+07	2.10E+07	2.37E+07	1.77E+07	1.94E+07	2.06E+07	2.10E+07	2.26E+07	1.97E+07
ECHS1	4.25E+07	3.99E+07	4.94E+07	4.17E+07	5.13E+07	4.89E+07	4.72E+07	5.55E+07	5.18E+07
ECI1	3.03E+07	3.31E+07	3.57E+07	3.25E+07	3.23E+07	3.67E+07	4.00E+07	3.93E+07	4.11E+07
ECI2	1.67E+07	1.74E+07	1.55E+07	1.91E+07	1.61E+07	1.49E+07	1.46E+07	1.52E+07	1.16E+07
ECPAS	1.74E+07	1.80E+07	1.94E+07	2.03E+07	2.18E+07	2.13E+07	1.95E+07	1.89E+07	2.00E+07
ECT2	2.25E+06	2.43E+06	2.57E+06	3.09E+06	2.44E+06	2.53E+06	1.38E+06	1.04E+06	1.50E+06
EDC3	2.62E+06	3.30E+06	2.89E+06	4.42E+06	4.31E+06	3.03E+06	3.93E+06	2.85E+06	2.52E+06
EDC4	2.01E+07	2.27E+07	2.29E+07	2.38E+07	2.57E+07	2.46E+07	2.07E+07	2.19E+07	2.07E+07
EDF1	6.42E+07	7.36E+07	7.10E+07	6.87E+07	6.48E+07	6.59E+07	6.07E+07	6.87E+07	6.60E+07
EDIL3	5.74E+07	5.06E+07	5.73E+07	5.11E+07	4.88E+07	5.63E+07	4.99E+07	4.70E+07	4.62E+07
EEA1	4.53E+06	3.46E+06	3.21E+06	3.10E+06	2.94E+06	3.55E+06	4.33E+06	3.64E+06	3.82E+06
EED	5.08E+06	3.75E+06	5.05E+06	5.05E+06	5.31E+06	3.99E+06	4.89E+06	5.93E+06	4.80E+06
EEF1A2	1.83E+08	1.60E+08	1.82E+08	1.90E+08	1.63E+08	1.73E+08	1.08E+08	1.53E+08	1.55E+08
EEF1B2	2.63E+08	2.57E+08	2.59E+08	2.63E+08	2.56E+08	2.62E+08	2.85E+08	2.68E+08	2.83E+08
EEF1D	2.85E+08	2.86E+08	3.13E+08	3.04E+08	3.14E+08	3.09E+08	3.07E+08	3.04E+08	2.85E+08
EEF1E1	1.54E+07		2.06E+07	2.13E+07	1.57E+07	1.91E+07	1.56E+07	1.31E+07	1.32E+07
EEF1G	2.44E+08	2.55E+08	2.40E+08	2.46E+08	2.40E+08	2.42E+08	2.41E+08	2.33E+08	2.34E+08
EEF2	2.98E+08	2.77E+08	3.12E+08	2.91E+08	3.00E+08	2.99E+08	2.58E+08	2.81E+08	2.84E+08
EEFSEC				1.44E+06		1.55E+06
EFHD2	1.31E+08	1.33E+08	1.27E+08	1.41E+08	1.23E+08	1.34E+08	1.29E+08	1.24E+08	1.18E+08
EFL1	1.20E+07	1.17E+07	1.45E+07	1.56E+07	1.11E+07	1.09E+07	1.22E+07	1.22E+07	1.46E+07
EFTUD2	4.98E+07	4.82E+07	4.99E+07	5.21E+07	5.31E+07	4.85E+07	4.71E+07	4.76E+07	4.55E+07
EGFR	7.20E+06	6.08E+06	5.47E+06	6.36E+06	6.78E+06	5.58E+06	6.75E+06	6.68E+06	7.51E+06
EGLN1	1.43E+06	1.52E+06	1.51E+06	1.36E+06	1.57E+06	1.66E+06		1.99E+06	1.64E+06
EHD1	3.29E+07	3.60E+07	4.18E+07	4.18E+07	4.58E+07	4.01E+07	4.10E+07	4.59E+07	4.09E+07
EHD2	3.88E+07	4.46E+07	4.97E+07	3.29E+07	3.59E+07	3.99E+07	3.51E+07	3.71E+07	3.93E+07
EHD4	4.76E+07	4.79E+07	5.42E+07	6.09E+07	6.30E+07	5.89E+07	5.60E+07	6.21E+07	5.57E+07
EHMT1	6.24E+06	5.22E+06	5.57E+06	5.62E+06	5.82E+06	6.26E+06	6.20E+06	5.48E+06	5.02E+06
EHMT2	6.89E+06	4.15E+06	5.01E+06	6.80E+06	5.25E+06	6.23E+06	7.09E+06	6.87E+06	5.22E+06
EIF1AX	8.39E+06		1.46E+07	1.11E+07	1.65E+07	1.20E+07	1.60E+07	3.26E+07	1.50E+07
EIF2A	4.41E+07	4.40E+07	4.10E+07	4.23E+07	4.25E+07	4.39E+07	4.07E+07	3.98E+07	3.90E+07
EIF2AK2	2.84E+07	3.15E+07	3.10E+07	3.04E+07	3.09E+07	3.32E+07	2.83E+07	2.80E+07	2.61E+07
EIF2B1	1.00E+07	1.09E+07	9.28E+06	8.66E+06	9.81E+06	1.19E+07	1.04E+07	1.12E+07	1.06E+07
EIF2B2	4.87E+06	5.65E+06	6.83E+06	7.08E+06	7.36E+06	7.09E+06	6.12E+06	7.57E+06	8.57E+06
EIF2B3	9.23E+06	8.36E+06	8.26E+06	8.90E+06	8.32E+06	9.04E+06	9.70E+06	9.95E+06	1.05E+07
EIF2B4	1.06E+07	1.23E+07	1.00E+07	1.18E+07	1.07E+07	1.13E+07	1.02E+07	1.04E+07	9.42E+06
EIF2B5	9.99E+06	9.63E+06	9.73E+06	1.04E+07	1.01E+07	1.13E+07	1.08E+07	1.03E+07	9.67E+06
EIF2D	7.90E+06	9.43E+06	9.34E+06	9.81E+06	9.30E+06	9.73E+06	8.35E+06	8.37E+06	8.32E+06
EIF2S1	8.09E+07	8.81E+07	9.31E+07	9.32E+07	9.62E+07	9.51E+07	9.20E+07	9.06E+07	8.71E+07
EIF2S2	6.76E+07	5.47E+07	7.00E+07	6.46E+07	7.23E+07	6.56E+07	7.79E+07	8.20E+07	8.38E+07
EIF2S3	4.66E+07	4.26E+07	5.07E+07	5.04E+07	5.02E+07	5.35E+07	4.28E+07	4.61E+07	4.24E+07
EIF3A	3.62E+07	3.80E+07	3.46E+07	3.76E+07	3.59E+07	3.53E+07	3.48E+07	3.45E+07	3.29E+07
EIF3B	3.38E+07	3.49E+07	3.39E+07	3.81E+07	3.89E+07	3.77E+07	3.09E+07	3.26E+07	3.40E+07
EIF3D	4.32E+07	4.28E+07	3.93E+07	4.36E+07	3.69E+07	3.87E+07	3.58E+07	3.23E+07	3.48E+07
EIF3E	3.18E+07	2.94E+07	2.72E+07	3.06E+07	3.02E+07	2.80E+07	2.76E+07	2.64E+07	2.59E+07
EIF3F	3.45E+07	2.80E+07	3.50E+07	3.05E+07	3.75E+07	3.07E+07	3.53E+07	3.81E+07	3.58E+07
EIF3G	7.41E+07	8.05E+07	8.38E+07	8.60E+07	8.14E+07	7.97E+07	6.70E+07	6.86E+07	6.28E+07
EIF3H	6.38E+07	5.82E+07	6.33E+07	6.28E+07	6.54E+07	6.52E+07	6.00E+07	6.92E+07	5.33E+07
EIF3I	3.71E+07	3.91E+07	4.05E+07	4.05E+07	3.95E+07	3.96E+07	4.37E+07	4.25E+07	3.91E+07
EIF3J	4.33E+07	4.29E+07	4.13E+07	4.39E+07	3.77E+07	4.14E+07	4.39E+07	4.24E+07	4.07E+07
EIF3K	2.48E+07	2.25E+07	2.88E+07	2.22E+07	2.87E+07	2.40E+07	2.02E+07	2.60E+07	2.17E+07
EIF3L	3.89E+07	3.87E+07	3.78E+07	3.74E+07	3.89E+07	3.54E+07	3.90E+07	3.82E+07	3.76E+07
EIF3M	4.07E+07	5.05E+07	3.88E+07	4.67E+07	4.17E+07	4.63E+07	3.79E+07	3.16E+07	3.44E+07
EIF4A1	1.67E+08	1.57E+08	2.56E+08	1.96E+08	2.62E+08	2.36E+08	2.11E+08	2.62E+08	2.88E+08
EIF4A2	4.47E+07	2.79E+07	3.91E+07	5.14E+07	4.74E+07	4.26E+07	3.91E+07	3.17E+07	2.75E+07
EIF4A3	5.62E+07	4.63E+07	4.97E+07	5.66E+07	6.14E+07	5.44E+07	5.52E+07	5.73E+07	5.79E+07
EIF4B	6.79E+07	6.57E+07	6.46E+07	6.28E+07	6.42E+07	6.05E+07	6.33E+07	6.73E+07	6.25E+07
EIF4E	2.94E+07	3.16E+07	3.61E+07	3.55E+07	2.83E+07	3.06E+07	3.46E+07	3.40E+07	3.05E+07
EIF4EBP1	1.81E+07	1.63E+07	3.62E+07	2.23E+07	3.58E+07	3.26E+07	3.19E+07	5.71E+07	6.28E+07
EIF4ENIF1	1.76E+06	1.37E+06	1.40E+06	1.47E+06	1.80E+06	1.21E+06	1.42E+06	1.33E+06	1.14E+06
EIF4G1	7.95E+07	8.60E+07	7.82E+07	8.11E+07	7.63E+07	8.11E+07	7.74E+07	7.43E+07	7.11E+07
EIF4G2	2.77E+07	2.95E+07	3.29E+07	2.78E+07	3.29E+07	3.08E+07	2.60E+07	3.25E+07	3.04E+07
EIF4G3	9.03E+06	8.55E+06	1.13E+07	9.58E+06	1.07E+07	9.87E+06	9.14E+06	1.01E+07	1.16E+07
EIF4H	1.45E+08	1.42E+08	1.51E+08	1.38E+08	1.33E+08	1.47E+08	1.45E+08	1.38E+08	1.36E+08
EIF5	3.61E+07	2.83E+07	3.58E+07	3.36E+07	3.21E+07	3.34E+07	3.86E+07	4.10E+07	4.81E+07
EIF5A	2.07E+08	1.76E+08	2.19E+08	2.08E+08	2.03E+08	2.39E+08	2.29E+08	2.00E+08	2.26E+08
EIF5B	2.80E+07	2.97E+07	2.95E+07	3.30E+07	3.13E+07	2.80E+07	2.98E+07	3.09E+07	3.40E+07
EIF6	6.27E+07	6.87E+07	6.35E+07	7.25E+07	6.77E+07	6.38E+07	6.62E+07	6.12E+07	5.85E+07
ELAC2	8.80E+06	9.04E+06	8.52E+06	1.08E+07	1.16E+07	9.18E+06	1.11E+07	8.15E+06	8.16E+06
ELAVL1	6.92E+07	7.64E+07	7.39E+07	7.12E+07	6.82E+07	7.33E+07	6.78E+07	6.62E+07	6.59E+07
ELL	2.52E+06	2.01E+06	1.70E+06	1.99E+06	2.00E+06	1.90E+06	1.91E+06	1.99E+06	1.82E+06
ELMO2	6.17E+06	5.40E+06	4.75E+06	5.21E+06	5.26E+06	4.96E+06	5.42E+06	5.39E+06	4.97E+06
ELOB	8.32E+07	7.24E+07	8.05E+07	7.59E+07	7.58E+07	7.85E+07	7.29E+07	6.45E+07	6.81E+07
ELOC	4.13E+07	4.13E+07	4.64E+07	4.18E+07	4.61E+07	4.37E+07	3.83E+07	4.81E+07	4.36E+07
ELOVL5		8.25E+06	7.31E+06			7.45E+06
ELP1	5.05E+06	4.02E+06	4.57E+06	4.68E+06	5.49E+06	4.99E+06	5.12E+06	5.16E+06	4.21E+06
ELP3	8.01E+06	8.06E+06	7.51E+06	7.43E+06	4.57E+06	5.70E+06	8.05E+06	7.17E+06	6.19E+06
ELP6		4.30E+06	2.27E+06	3.84E+06	2.19E+06	3.08E+06			2.68E+06
EMC1	2.05E+07	1.86E+07	1.94E+07	2.15E+07	1.83E+07	1.93E+07	1.89E+07	1.88E+07	1.31E+07
EMC2	8.79E+06	7.36E+06	1.04E+07	1.06E+07	1.31E+07	9.88E+06	1.06E+07	1.19E+07	1.04E+07
EMC3	2.50E+06		1.81E+06		3.00E+06	2.66E+06	2.64E+06	2.52E+06	1.96E+06
EMC4	1.50E+06	1.12E+06	1.02E+06	1.21E+06	1.35E+06	1.21E+06	1.27E+06	1.17E+06	973378
EMC7	1.48E+07	1.85E+07	2.21E+07	2.36E+07	2.37E+07	2.15E+07	1.29E+07	2.01E+07	1.60E+07
EMC8	2.38E+06	1.88E+06	3.02E+06	2.66E+06	2.30E+06	2.95E+06	2.82E+06	2.83E+06	2.31E+06
EMD	2.15E+07	2.02E+07	2.17E+07	2.28E+07	1.89E+07	2.21E+07	2.23E+07	2.11E+07	2.11E+07
EMG1	4.93E+07	5.07E+07	5.15E+07	6.71E+07	5.86E+07	5.29E+07	4.41E+07	4.51E+07	4.88E+07
EML2	2.34E+06	2.82E+06	3.07E+06	2.67E+06	2.56E+06	3.41E+06	2.49E+06	2.31E+06	2.15E+06
EML4	3.32E+07	3.19E+07	3.30E+07	3.05E+07	2.99E+07	3.13E+07	3.51E+07	3.64E+07	3.57E+07
EMSY	668920	756853	760192	748626	678523	729202	685793	751312	707458
ENAH	9.51E+06	6.11E+06	1.56E+07	7.95E+06	1.36E+07	1.37E+07	9.17E+06	1.30E+07	1.79E+07
ENG	3.93E+06			4.01E+06	3.02E+06		2.85E+06	2.91E+06	2.63E+06
ENO1	3.23E+09	3.18E+09	3.53E+09	3.10E+09	3.18E+09	3.26E+09	3.00E+09	3.30E+09	3.28E+09
ENO2	7.44E+07	6.48E+07	7.09E+07	6.88E+07	7.00E+07	7.23E+07	6.66E+07	6.95E+07	7.36E+07
ENO3	6.58E+07	3.74E+07	5.00E+07	5.36E+07	4.21E+07	5.20E+07	5.21E+07	2.34E+07	3.80E+07
ENOPH1	2.02E+07	2.41E+07	1.51E+07	2.35E+07	2.23E+07	2.28E+07	1.85E+07	1.83E+07	1.75E+07
ENPP4	3.76E+06	3.71E+06	3.41E+06	4.19E+06	3.55E+06	3.77E+06	2.37E+06	2.17E+06	2.91E+06
ENSA	2.45E+07	2.16E+07	2.59E+07	2.26E+07	2.05E+07	2.45E+07	2.12E+07	2.37E+07	2.48E+07
ENY2	1.44E+07	2.54E+07	1.64E+07	2.02E+07	1.49E+07	1.67E+07	1.25E+07	1.21E+07	1.40E+07
EPB41	1.03E+06						1.21E+06		1.23E+06
EPB41L1	6.88E+06	5.08E+06	5.63E+06	5.25E+06	5.26E+06	5.34E+06	7.36E+06	7.42E+06	8.37E+06
EPB41L2	3.23E+07	3.21E+07	3.15E+07	3.26E+07	3.09E+07	3.26E+07	3.38E+07	3.49E+07	3.58E+07
EPHA2	5.79E+07	6.05E+07	5.79E+07	5.92E+07	6.08E+07	5.92E+07	6.51E+07	6.60E+07	5.97E+07
EPHX1	1.07E+07	8.60E+06	1.02E+07	1.09E+07	8.34E+06	1.05E+07	9.48E+06	8.47E+06	5.41E+06
EPN1	5.32E+06	5.57E+06	6.31E+06	5.52E+06	5.63E+06	5.33E+06	4.63E+06	6.60E+06	6.43E+06
EPN2	5.33E+06	4.90E+06	4.52E+06	4.84E+06	4.51E+06	4.61E+06	5.30E+06	4.72E+06	4.55E+06
EPPK1		6.80E+06	6.65E+06	8.15E+06	6.19E+06	6.93E+06
EPRS1	3.37E+07	3.26E+07	3.63E+07	3.47E+07	3.56E+07	3.47E+07	3.16E+07	3.26E+07	3.54E+07
EPS15L1	9.98E+06	8.14E+06	7.34E+06	7.91E+06	8.02E+06	7.94E+06	9.74E+06	8.75E+06	8.43E+06
EPS8	6.74E+06	6.13E+06	6.03E+06	6.23E+06	6.22E+06	6.06E+06	5.78E+06	5.89E+06	5.30E+06
EPS8L2	4.51E+07	5.13E+07	5.20E+07	4.19E+07	4.92E+07	4.72E+07	5.00E+07	5.83E+07	4.87E+07
ERAP1	1.49E+07	1.28E+07	1.27E+07	1.60E+07	1.57E+07	1.56E+07	1.88E+07	1.84E+07	1.70E+07
ERAP2	2.35E+07	1.96E+07	1.97E+07	2.41E+07	2.31E+07	2.27E+07	3.30E+07	3.40E+07	3.06E+07
ERBIN	2.19E+07	2.36E+07	2.68E+07	2.65E+07	2.18E+07	2.79E+07	1.64E+07	1.72E+07	1.80E+07
ERC1		3.24E+06	2.73E+06			2.61E+06
ERCC1	2.58E+06	2.89E+06			942069	1.83E+06	1.53E+06	544613	577119
ERCC2	1.92E+07	1.35E+07	1.47E+07	1.75E+07	1.67E+07	1.44E+07	1.55E+07	1.47E+07	1.50E+07
ERCC3					5.57E+06
ERCC4	3.13E+06	3.48E+06	4.37E+06	4.73E+06	5.58E+06	4.68E+06		2.66E+06	6.49E+06
ERCC6L	7.67E+06		7.70E+06	9.02E+06	8.92E+06	8.67E+06	5.23E+06	7.05E+06	6.87E+06
ERGIC1	6.53E+06	1.37E+07	1.39E+07	1.26E+07	1.03E+07	1.04E+07	7.47E+06	8.88E+06	7.79E+06
ERGIC2	2.95E+06	1.70E+06	1.67E+06	1.44E+06	785487	1.22E+06	1.10E+06	1.25E+06	1.22E+06
ERGIC3	1.29E+07	1.33E+07	1.26E+07	1.39E+07	1.27E+07	1.31E+07	9.49E+06	1.12E+07	1.18E+07
ERH	9.75E+07	9.79E+07	1.04E+08	9.79E+07	1.04E+08	1.02E+08	1.07E+08	1.08E+08	1.16E+08
ERI1	3.81E+06		3.15E+06		3.55E+06	3.78E+06	3.68E+06	3.45E+06	3.86E+06
ERI3	5.47E+06	4.96E+06	5.61E+06	5.38E+06	4.38E+06	5.81E+06	5.88E+06	5.17E+06	5.87E+06
ERLIN2	4.19E+07		3.34E+07	3.76E+07	3.39E+07		3.96E+07	3.47E+07	3.39E+07
ERO1A	1.47E+08	1.65E+08	1.44E+08	1.65E+08	1.60E+08	1.57E+08	1.62E+08	1.55E+08	1.70E+08
ERP29	6.83E+07	6.19E+07	6.34E+07	7.13E+07	6.47E+07	7.20E+07	6.31E+07	7.18E+07	6.73E+07
ERP44	3.63E+07	3.54E+07	3.88E+07	4.16E+07	3.90E+07	4.07E+07	4.20E+07	4.10E+07	3.98E+07
ERVK3-1	1.46E+06	1.32E+06	1.42E+06	1.58E+06	1.56E+06	1.50E+06	1.27E+06	1.21E+06	1.06E+06
ESD	2.59E+07	2.39E+07	2.64E+07	2.81E+07	2.54E+07	2.67E+07	2.57E+07	2.57E+07	2.62E+07
ESYT1	4.42E+07	4.65E+07	4.66E+07	4.12E+07	4.04E+07	4.62E+07	3.67E+07	3.81E+07	4.07E+07
ESYT2	1.67E+07	1.48E+07	1.56E+07	1.43E+07	1.48E+07	1.49E+07	1.52E+07	1.50E+07	1.70E+07
ETF1	3.97E+07	3.36E+07	2.84E+07	3.90E+07	2.90E+07	3.01E+07	3.70E+07	3.22E+07	3.22E+07
ETFA	4.74E+07	4.70E+07	4.60E+07	4.81E+07	4.54E+07	4.39E+07	5.84E+07	4.97E+07	4.57E+07
ETFB	5.41E+07	5.08E+07	6.59E+07	5.99E+07	5.87E+07	5.95E+07	5.87E+07	6.14E+07	6.07E+07
ETHE1	1.72E+07	1.40E+07	1.04E+07	1.11E+07	1.03E+07	1.14E+07	1.46E+07	1.93E+07	1.75E+07
EWSR1	1.48E+07	1.41E+07	1.54E+07	2.08E+07	1.37E+07	1.68E+07	1.25E+07	1.40E+07	1.57E+07
EXD2	398515	433125	475415	423395	389747	406184	380094	402492	318669
EXOC2	6.20E+06	1.24E+07		9.55E+06	5.02E+06	5.45E+06	6.02E+06	5.84E+06	7.18E+06
EXOC3	1.70E+06		2.73E+06	3.13E+06		2.54E+06	2.28E+06	2.87E+06	1.33E+06
EXOC4	1.63E+07	1.83E+07	1.90E+07	2.13E+07	1.84E+07	1.81E+07	1.65E+07	1.58E+07	1.76E+07
EXOC5	9.96E+06	7.77E+06	7.78E+06	8.20E+06	7.28E+06	7.87E+06	7.08E+06	6.63E+06	8.99E+06
EXOC6B	599905	681309	1.86E+06	778469	2.23E+06	1.36E+06	1.20E+06	1.72E+06	1.43E+06
EXOC7	3.35E+06	7.66E+06	5.96E+06		6.73E+06	5.35E+06	5.34E+06	5.82E+06	6.25E+06
EXOG			1.10E+06			1.33E+06
EXOSC1	8.31E+06	8.65E+06	7.54E+06	8.61E+06	7.93E+06	8.37E+06	7.94E+06	7.71E+06	7.16E+06
EXOSC10	2.94E+07	3.21E+07	3.54E+07	3.46E+07	3.59E+07	3.40E+07	3.11E+07	3.35E+07	2.98E+07
EXOSC2	6.28E+06	7.22E+06	3.71E+06	4.84E+06	3.84E+06	4.11E+06	3.79E+06	3.68E+06	3.56E+06
EXOSC3	2.50E+07	3.80E+07	3.04E+07	2.90E+07	2.49E+07	2.72E+07	3.01E+07	2.54E+07	2.27E+07
EXOSC4	2.42E+07	2.59E+07	2.42E+07	2.50E+07	2.57E+07	2.44E+07	2.05E+07	2.43E+07	2.21E+07
EXOSC5	5.99E+06	9.99E+06	7.09E+06	8.89E+06	9.96E+06	8.86E+06	5.71E+06	5.71E+06	6.50E+06
EXOSC6	1.87E+07	2.00E+07	2.04E+07	1.94E+07	2.13E+07	1.62E+07	1.70E+07	2.24E+07	1.79E+07
EXOSC7	8.32E+06	7.73E+06	6.68E+06	7.80E+06	7.85E+06	7.80E+06	8.82E+06	8.25E+06	1.03E+07
EXOSC8	2.64E+07	2.21E+07	3.14E+07	2.57E+07	3.56E+07	3.09E+07	2.87E+07	3.71E+07	3.12E+07
EXOSC9	2.03E+07	1.99E+07	1.74E+07	2.29E+07	2.15E+07	2.20E+07	1.92E+07	1.50E+07	1.76E+07
EZH2	1.17E+06	1.36E+06	1.38E+06	1.38E+06	1.40E+06	1.30E+06	1.18E+06	1.13E+06	1.03E+06
EZR	9.51E+07	9.54E+07	1.10E+08	9.24E+07	1.07E+08	1.07E+08	1.06E+08	1.08E+08	1.12E+08
FABP5	4.81E+07	4.13E+07	5.14E+07	5.15E+07	6.46E+07	4.91E+07	5.19E+07	6.19E+07	5.33E+07
FADD	628435	2.07E+06	1.68E+06	1.78E+06	1.56E+06	1.77E+06	962572	548664	674783
FADS2	2.20E+07	1.96E+07	2.65E+07	1.93E+07	1.76E+07	2.20E+07	3.00E+06	3.65E+06	3.00E+06
FADS3	6.23E+06				8.08E+06		6.06E+06	5.49E+06	5.07E+06
FAF1	1.28E+07	1.33E+07	1.17E+07	1.05E+07	1.08E+07	1.09E+07	1.08E+07	9.59E+06	1.03E+07
FAF2	1.66E+07	1.43E+07	1.41E+07	1.56E+07	1.53E+07	1.59E+07	1.67E+07	1.66E+07	1.73E+07
FAH	1.60E+07	1.70E+07	1.56E+07	1.28E+07	1.54E+07	1.45E+07	1.65E+07	1.96E+07	1.37E+07
FAHD1	1.76E+07	2.02E+07	2.10E+07	2.23E+07	2.15E+07	2.17E+07	1.93E+07	1.88E+07	1.75E+07
FAHD2A	1.09E+07	1.18E+07	7.91E+06	1.02E+07	7.35E+06	8.65E+06	1.13E+07	9.88E+06	8.52E+06
FAM111A								2.71E+06
FAM114A1	2.11E+07	2.01E+07	2.23E+07	1.95E+07	2.21E+07	2.34E+07	1.85E+07	1.60E+07	1.78E+07
FAM114A2	7.38E+06	7.96E+06	7.03E+06	5.20E+06	7.71E+06	8.16E+06	5.32E+06	6.09E+06	7.83E+06
FAM120A	1.91E+07	1.73E+07	1.88E+07	1.71E+07	1.86E+07	1.81E+07	1.89E+07	1.73E+07	1.80E+07
FAM136A	2.41E+07	2.00E+07	2.16E+07	2.06E+07	2.14E+07	2.16E+07	2.49E+07	2.09E+07	2.24E+07
FAM162A	5.48E+07	6.08E+07	5.23E+07	5.09E+07	5.02E+07	5.43E+07	5.48E+07	5.17E+07	4.46E+07
FAM3C	8.43E+06	1.15E+07	1.38E+07	8.87E+06	1.05E+07	1.14E+07	9.68E+06	1.07E+07	9.59E+06
FAM50A	2.13E+07	1.49E+07	2.00E+07	2.06E+07	1.94E+07	1.78E+07	1.63E+07	1.70E+07	2.09E+07
FAM76B	1.93E+06	2.50E+06		2.55E+06	2.99E+06		2.74E+06	2.94E+06	2.54E+06
FAM91A1	4.09E+06				4.31E+06		2.26E+06	2.37E+06	2.36E+06
FAM98A	2.92E+07		1.19E+07		1.24E+07	1.41E+07	1.19E+07		8.86E+06
FAM98B	4.55E+07	3.50E+07	4.98E+07	3.87E+07	4.97E+07	3.88E+07	5.09E+07	5.94E+07	5.91E+07
FANCA	4.56E+06	3.17E+06	4.39E+06	3.29E+06	3.39E+06	3.27E+06		3.96E+06	4.09E+06
FANCD2	2.80E+06		3.12E+06	2.75E+06	2.72E+06	3.50E+06		2.27E+06	1.78E+06
FANCG	1.21E+06	1.21E+06	1.58E+06	1.58E+06	1.42E+06	1.35E+06		919181	1.23E+06
FANCI	5.11E+06	6.10E+06	5.96E+06	5.87E+06	6.28E+06	6.70E+06	3.52E+06	5.46E+06	6.25E+06
FARP1		1.92E+06	1.96E+06	2.10E+06	1.78E+06	2.18E+06			1.49E+06
FARSA	6.92E+07	7.40E+07	6.98E+07	6.89E+07	7.10E+07	6.46E+07	7.21E+07	7.36E+07	7.22E+07
FARSB	4.70E+07	4.58E+07	3.85E+07	4.75E+07	4.08E+07	4.11E+07	4.64E+07	4.50E+07	4.54E+07
FASN	1.75E+08	1.89E+08	2.30E+08	1.78E+08	1.96E+08	2.30E+08	1.00E+08	1.14E+08	1.20E+08
FASTKD2	3.66E+06	2.15E+06	1.87E+06	2.38E+06	3.61E+06	3.11E+06	764016	1.09E+06
FAU	1.17E+08	1.34E+08	8.55E+07	9.38E+07	8.88E+07	8.99E+07	9.16E+07	8.14E+07	6.90E+07
FBL	1.15E+08	1.29E+08	1.19E+08	1.25E+08	1.19E+08	1.14E+08	1.27E+08	1.33E+08	1.28E+08
FBLIM1	7.54E+06	1.06E+07	1.11E+07	8.62E+06	1.08E+07	9.60E+06	8.51E+06	1.12E+07	1.17E+07
FBLL1	1.72E+08	1.67E+08	1.44E+08	1.49E+08	1.56E+08	1.51E+08	2.00E+08	1.73E+08	1.50E+08
FBLN1	1.17E+07	1.16E+07	1.10E+07	1.26E+07	1.14E+07	1.36E+07	5.47E+06	7.15E+06	1.29E+07
FBXL18	2.46E+06	1.85E+06	3.29E+06	2.91E+06	2.68E+06			2.05E+06	1.62E+06
FBXL20	2.43E+06		2.25E+06	1.91E+06	1.85E+06	2.14E+06	2.22E+06	2.54E+06	2.36E+06
FBXL8	304358	351244	371637	409952	486942	485693	411718	370651	359735
FBXO22	1.72E+07	1.63E+07	1.04E+07	1.43E+07	1.41E+07	1.17E+07	1.91E+07	1.80E+07	1.65E+07
FBXO7	3.86E+06	2.04E+06	1.38E+06	2.45E+06	2.07E+06	1.86E+06	2.44E+06	2.98E+06	2.43E+06
FDFT1	3.80E+07	4.25E+07	5.29E+07	4.06E+07	4.40E+07	4.30E+07	1.42E+07	2.30E+07	1.25E+07
FDPS	1.14E+08	1.18E+08	1.32E+08	1.01E+08	9.78E+07	1.23E+08	7.29E+07	7.14E+07	7.45E+07
FDXR	8.70E+07	7.36E+07	5.87E+07	7.95E+07	7.62E+07	5.56E+07	1.08E+08	9.19E+07	6.32E+07
FEN1	4.81E+07	8.16E+07	7.70E+07	8.10E+07	7.51E+07	7.35E+07	5.62E+07	6.93E+07	5.92E+07
FERMT2	1.65E+07	1.84E+07	2.40E+07	1.81E+07	2.08E+07	2.30E+07	1.55E+07	1.90E+07	2.36E+07
FGD6		54375.1		68943.4
FGF1	8.68E+06	8.04E+06	5.33E+06	9.00E+06	5.06E+06	4.86E+06	1.12E+07	4.62E+06	3.96E+06
FGF2	1.81E+07	1.41E+07	2.24E+07	2.30E+07	3.02E+07	2.45E+07	2.70E+07	4.35E+07	4.49E+07
FH	5.16E+07	5.19E+07	6.38E+07	5.41E+07	5.84E+07	5.83E+07	5.25E+07	6.00E+07	5.94E+07
FHIP2A	8.70E+06		1.32E+07	1.36E+07	1.21E+07	1.47E+07	9.59E+06	7.88E+06
FHL1	2.95E+07	3.21E+07	4.11E+07	3.83E+07	3.12E+07	4.02E+07	3.37E+07	3.29E+07	3.63E+07
FHL2	7.41E+07	7.92E+07	7.57E+07	7.28E+07	7.34E+07	7.74E+07	6.90E+07	7.03E+07	7.07E+07
FHOD1	4.36E+07		5.70E+07	4.27E+07	6.14E+07	6.10E+07	4.37E+07	5.18E+07	5.48E+07
FIP1L1	7.74E+06	7.29E+06	1.01E+07		7.37E+06	5.74E+06	8.37E+06	1.06E+07	9.86E+06
FIS1	4.63E+06	6.51E+06	7.25E+06	7.48E+06	6.76E+06	6.78E+06	5.75E+06	6.88E+06	6.58E+06
FKBP10	2.99E+07	3.35E+07	3.45E+07	3.59E+07	3.43E+07	3.36E+07	2.89E+07	3.50E+07	3.14E+07
FKBP11	3.40E+07	3.37E+07	3.82E+07	4.09E+07	4.53E+07	3.97E+07	3.32E+07	3.42E+07	3.48E+07
FKBP15	2.60E+06	1.86E+06	1.69E+06	2.93E+06	2.74E+06	2.05E+06	2.64E+06	2.40E+06	2.37E+06
FKBP1A	2.09E+08	1.54E+08	2.61E+08	2.08E+08	2.44E+08	2.49E+08	2.53E+08	2.63E+08	2.82E+08
FKBP2	4.17E+07	3.67E+07	3.89E+07	3.39E+07	3.74E+07	3.67E+07	3.95E+07	3.90E+07	3.67E+07
FKBP3	1.62E+08	1.47E+08	1.53E+08	1.63E+08	1.55E+08	1.48E+08	1.55E+08	1.53E+08	1.50E+08
FKBP4	4.59E+07	4.23E+07	4.12E+07	4.32E+07	4.42E+07	4.25E+07	3.92E+07	4.56E+07	4.00E+07
FKBP5	3.34E+07	3.77E+07	3.81E+07	3.92E+07	4.45E+07	3.69E+07	4.04E+07	4.79E+07	4.53E+07
FKBP8	1.66E+07	2.22E+07	2.02E+07	1.66E+07	1.62E+07	1.99E+07	1.46E+07	1.62E+07	1.26E+07
FLAD1	2.97E+06	3.88E+06	4.00E+06	4.25E+06	3.85E+06	3.56E+06		3.51E+06	2.63E+06
FLII	1.41E+07	1.40E+07	1.22E+07	1.30E+07	1.44E+07	1.41E+07	1.21E+07	1.32E+07	1.15E+07
FLNA	5.87E+08	6.40E+08	7.24E+08	5.82E+08	5.97E+08	6.56E+08	5.71E+08	6.04E+08	6.55E+08
FLNB	7.59E+07	7.86E+07	8.49E+07	7.54E+07	7.91E+07	8.00E+07	7.89E+07	8.52E+07	8.73E+07
FLNC	1.74E+08	1.96E+08	1.86E+08	1.80E+08	1.78E+08	1.81E+08	1.82E+08	1.85E+08	1.77E+08
FLOT1	1.72E+07	4.68E+07	3.98E+07	3.67E+07	3.24E+07	3.30E+07	2.58E+07	2.72E+07	2.99E+07
FLOT2	1.03E+07	1.07E+07	1.15E+07	1.16E+07	1.07E+07	1.02E+07	1.09E+07	1.12E+07	1.23E+07
FLYWCH2	5.37E+06	6.67E+06	5.67E+06	5.35E+06	4.28E+06	4.43E+06	5.43E+06	4.67E+06	5.32E+06
FMR1	1.07E+07	1.19E+07	9.33E+06	1.09E+07	9.52E+06	1.05E+07	1.16E+07	1.14E+07	1.13E+07
FN1	4.90E+08	5.84E+08	6.47E+08	4.66E+08	5.46E+08	5.43E+08	4.09E+08	4.52E+08	4.99E+08
FN3KRP	1.36E+07	1.48E+07	2.15E+07	2.21E+07	2.02E+07	2.05E+07	1.42E+07	1.89E+07	1.76E+07
FNBP4	4.86E+06	6.04E+06	5.28E+06	5.68E+06	4.24E+06	5.55E+06	3.64E+06	4.50E+06	4.29E+06
FNDC3A	3.29E+06	3.40E+06	3.43E+06		3.23E+06	3.98E+06	3.14E+06	3.59E+06	2.97E+06
FNDC3B	3.16E+06	3.88E+06	3.50E+06	3.63E+06	2.89E+06	4.25E+06	3.22E+06	2.81E+06	2.96E+06
FNTA	1.12E+07	9.02E+06	8.39E+06	8.86E+06	8.95E+06	9.90E+06	1.26E+07	1.08E+07	1.03E+07
FOSL1	9.48E+06	8.08E+06	6.36E+06	1.14E+07	1.11E+07	7.22E+06		6.80E+06
FOXC2	3.77E+06		3.53E+06		3.15E+06		3.11E+06	2.92E+06
FOXJ2	1.15E+06	1.44E+06	1.22E+06	1.19E+06	1.51E+06	1.21E+06	901768	892015	794680
FOXK2			1.24E+06	1.51E+06		1.55E+06
FOXP1	1.49E+06		923764	1.10E+06	912952	1.23E+06		830352	1.07E+06
FPGS					856256			661187	746058
FRG1	9.30E+06	5.34E+06	8.36E+06	9.79E+06	8.54E+06	8.00E+06	8.91E+06	8.51E+06	9.74E+06
FRMD8	6.01E+06	3.09E+06	4.96E+06	7.39E+06	5.97E+06	5.35E+06	6.19E+06	7.92E+06	4.99E+06
FRYL	1.22E+07	1.15E+07	8.87E+06	1.02E+07	8.21E+06	8.43E+06	1.02E+07	8.39E+06	8.69E+06
FSCN1	4.00E+07	4.44E+07	4.80E+07	3.57E+07	4.11E+07	4.61E+07	3.47E+07	3.88E+07	3.84E+07
FSD1	7.86E+06	6.46E+06	6.24E+06	5.78E+06	4.95E+06	6.72E+06	5.73E+06	4.69E+06	5.01E+06
FSTL1	1.57E+07	1.45E+07	1.42E+07	1.30E+07	1.21E+07	1.28E+07		4.33E+06	6.86E+06
FTH1		1.08E+07	1.09E+07	1.20E+07	1.01E+07	1.05E+07	1.59E+07	1.30E+07	1.11E+07
FTO	1.76E+06	1.61E+06	1.87E+06	2.14E+06	1.58E+06	2.45E+06	1.63E+06	1.48E+06	1.29E+06
FTSJ1	4.99E+06	4.68E+06	4.54E+06	5.38E+06		4.79E+06			4.57E+06
FTSJ3	2.46E+07	2.57E+07	2.24E+07	2.62E+07	2.60E+07	2.27E+07	2.65E+07	2.74E+07	2.46E+07
FUBP1	9.88E+07	9.75E+07	1.13E+08	1.02E+08	1.12E+08	1.07E+08	1.07E+08	1.14E+08	1.22E+08
FUBP3	3.43E+07	3.55E+07	4.02E+07	3.58E+07	3.93E+07	3.65E+07	3.82E+07	4.33E+07	3.73E+07
FUS	6.19E+07	7.88E+07	1.18E+08	8.01E+07	9.96E+07	1.02E+08	8.72E+07	9.38E+07	1.24E+08
FXR1	2.06E+07	1.80E+07	2.08E+07	2.26E+07	2.21E+07	2.09E+07	1.90E+07	2.35E+07	2.33E+07
FXR2	1.50E+07	1.42E+07	1.04E+07	1.19E+07	1.38E+07	1.18E+07	1.56E+07	1.44E+07	1.29E+07
FZD2	1.29E+07	9.13E+06	1.35E+07	1.27E+07	1.28E+07	1.31E+07	1.39E+07	1.42E+07	1.32E+07
G3BP1	5.95E+07	5.24E+07	7.39E+07	6.35E+07	7.76E+07	6.54E+07	5.39E+07	8.62E+07	7.31E+07
G3BP2	1.58E+07	1.78E+07	1.85E+07	1.68E+07	2.03E+07	1.55E+07	1.51E+07	1.75E+07	1.71E+07
G6PD	4.68E+07	4.71E+07	4.70E+07	4.54E+07	4.32E+07	4.98E+07	4.25E+07	4.10E+07	4.06E+07
GAA	2.38E+07	2.14E+07	2.23E+07	2.07E+07	2.21E+07	1.98E+07	2.57E+07	2.51E+07	2.20E+07
GABARAP		1.84E+06	2.12E+06	2.38E+06	1.59E+06	2.48E+06
GABARAPL2	7.32E+06	6.27E+06	5.72E+06	6.91E+06	5.69E+06	6.26E+06
GABPA			875121	877595	794932				956875
GADD45GIP1	7.92E+06	6.91E+06	5.04E+06	6.37E+06	5.87E+06	4.89E+06	7.55E+06	6.82E+06	5.44E+06
GAK	752998	921044	853499	1.12E+06	866780	754844		348597	594300
GALE	2.23E+07	1.27E+07	2.06E+07	2.14E+07	2.32E+07	2.02E+07	2.58E+07	2.43E+07	2.45E+07
GALK1	6.91E+07	6.80E+07	6.77E+07	6.18E+07	5.82E+07	6.42E+07	5.74E+07	6.31E+07	6.27E+07
GALNT2	1.16E+07	1.01E+07	1.19E+07	1.11E+07	1.21E+07	1.15E+07	8.71E+06	8.68E+06	9.45E+06
GALNT3			9.85E+06		9.34E+06
GALNT7	985287
GALT	3.81E+06	2.38E+06	2.68E+06	4.10E+06	3.36E+06	3.48E+06	4.00E+06	3.23E+06	3.40E+06
GAMT	2.06E+07	1.80E+07	2.07E+07	2.04E+07	2.10E+07	1.30E+07	1.99E+07	2.38E+07	2.16E+07
GANAB	2.21E+08	2.15E+08	2.37E+08	2.34E+08	2.20E+08	2.37E+08	2.11E+08	2.06E+08	2.17E+08
GAPDH	9.03E+09	8.44E+09	9.54E+09	9.62E+09	9.54E+09	8.96E+09	9.57E+09	9.61E+09	9.31E+09
GAPVD1	4.99E+06	4.81E+06	5.69E+06	5.63E+06	5.78E+06	6.36E+06	5.19E+06	5.54E+06	5.37E+06
GAR1	1.66E+07	1.72E+07	1.43E+07	1.77E+07	1.73E+07	1.46E+07	1.59E+07	1.93E+07	1.89E+07
GARS1	1.67E+07	1.91E+07	1.83E+07	1.75E+07	1.80E+07	1.82E+07	2.26E+07	2.43E+07	2.59E+07
GART	6.56E+07	6.16E+07	5.81E+07	6.64E+07	6.55E+07	6.57E+07	5.95E+07	6.15E+07	5.89E+07
GATAD2A	9.56E+06	1.05E+07	9.14E+06	1.05E+07	1.31E+07	8.99E+06	9.67E+06	9.23E+06	9.46E+06
GATAD2B	2.55E+07	2.47E+07	2.71E+07	2.62E+07	2.98E+07	2.64E+07	2.27E+07	2.49E+07	2.68E+07
GATD1	6.64E+06	8.71E+06	6.68E+06	7.97E+06	7.23E+06	8.58E+06	1.02E+07	8.58E+06	8.49E+06
GBA1	6.15E+06		5.18E+06		6.14E+06	4.02E+06	6.86E+06	9.18E+06	8.08E+06
GBE1	2.80E+07	2.65E+07	2.45E+07	2.45E+07	2.21E+07	2.54E+07	2.09E+07	2.11E+07	2.24E+07
GBF1	1.42E+07	1.20E+07	1.18E+07	1.39E+07	1.50E+07	1.30E+07	1.41E+07	1.35E+07	1.24E+07
GBP1	2.50E+07	3.27E+07	3.90E+07	4.52E+07	5.92E+07	4.62E+07	1.38E+08	2.04E+08	2.10E+08
GBP2							2.03E+07	2.23E+07	2.32E+07
GBP4							3.03E+06	3.14E+06	3.48E+06
GCA	8.31E+06	9.44E+06	6.03E+06	6.93E+06	5.99E+06	7.03E+06	9.22E+06	9.78E+06	7.56E+06
GCC2	2.86E+06		2.14E+06	2.35E+06	3.00E+06	1.82E+06	2.41E+06	3.05E+06	2.84E+06
GCLC	5.33E+06						4.79E+06	5.27E+06	4.00E+06
GCLM						6.93E+06	8.81E+06
GCN1	3.58E+07	3.71E+07	3.41E+07	3.58E+07	3.54E+07	3.58E+07	3.51E+07	3.48E+07	3.26E+07
GDI1	3.21E+07	3.98E+07	4.12E+07	3.83E+07	4.34E+07	4.35E+07	3.88E+07	3.95E+07	3.90E+07
GDI2	4.83E+07	3.68E+07	4.13E+07	3.98E+07	4.04E+07	4.37E+07	4.61E+07	4.24E+07	4.19E+07
GEMIN2	5.18E+06	3.95E+06	4.94E+06	4.95E+06	4.01E+06	4.32E+06
GEMIN4	1.08E+08	1.09E+08	8.75E+07	1.11E+08	9.28E+07	1.01E+08	1.03E+08	8.50E+07	7.92E+07
GEMIN5	1.59E+07	1.26E+07	1.35E+07	1.41E+07	1.57E+07	1.31E+07	1.41E+07	1.27E+07	1.44E+07
GET3	6.26E+07	5.67E+07	5.32E+07	6.31E+07	4.89E+07	5.44E+07	5.62E+07	4.85E+07	5.09E+07
GFM1	1.42E+07	1.53E+07	1.33E+07	1.26E+07	1.25E+07	1.19E+07	1.39E+07	1.30E+07	1.15E+07
GFM2	4.91E+06	3.79E+06	3.14E+06	3.60E+06	3.30E+06	3.82E+06	5.31E+06	4.82E+06	4.19E+06
GFPT1	3.12E+07	3.00E+07	2.57E+07	3.04E+07	2.77E+07	2.99E+07	2.59E+07	2.53E+07	2.26E+07
GGA1	2.07E+06	1.91E+06		1.99E+06	2.00E+06	2.23E+06	2.22E+06	1.91E+06	2.02E+06
GGCT	6.81E+06	8.45E+06	9.84E+06	8.54E+06	1.14E+07	1.09E+07	7.91E+06	1.34E+07	1.09E+07
GGH	2.76E+07	2.32E+07	2.65E+07	2.71E+07	2.43E+07	2.61E+07	2.45E+07	2.28E+07	2.62E+07
GGT7			1.75E+06	1.67E+06	1.57E+06	1.94E+06		857558	1.39E+06
GHITM	5.38E+06	1.01E+07	8.76E+06	7.71E+06	9.16E+06	8.55E+06	4.91E+06	7.15E+06	6.46E+06
GID8	3.86E+06	3.89E+06	4.78E+06	4.59E+06	5.51E+06	5.27E+06	4.98E+06	5.73E+06	5.06E+06
GIGYF2	9.78E+06	6.39E+06	7.60E+06	7.45E+06	7.90E+06	5.67E+06	8.93E+06	8.65E+06	7.05E+06
GINS2	1.12E+07	1.02E+07	1.14E+07	9.79E+06	9.17E+06	9.76E+06	7.82E+06	1.12E+07	9.33E+06
GINS3	7.75E+06	7.86E+06	7.48E+06	9.88E+06	7.32E+06	8.95E+06	6.89E+06	7.21E+06	6.57E+06
GINS4	1.90E+07			1.17E+07		9.23E+06	1.64E+07		9.35E+06
GIPC1		1.18E+07	1.02E+07			1.09E+07
GIT1	2.92E+06	3.20E+06	3.20E+06	3.21E+06	2.86E+06	3.67E+06	2.77E+06	2.69E+06	3.45E+06
GLB1	1.22E+07	1.20E+07	1.15E+07	1.22E+07	1.12E+07	8.85E+06	1.27E+07	1.16E+07	8.91E+06
GLG1	4.37E+06	4.30E+06	5.41E+06	4.56E+06	4.54E+06	4.93E+06	2.60E+06	3.29E+06	3.95E+06
GLIPR1	1.03E+07	3.61E+06	4.20E+06	5.12E+06	1.52E+07	4.78E+06	1.34E+07	1.99E+07
GLIPR2	6.08E+06	4.13E+06	4.41E+06	5.23E+06	4.96E+06	5.58E+06	6.69E+06	5.92E+06	6.30E+06
GLO1	3.05E+08	2.84E+08	3.50E+08	3.14E+08	3.59E+08	3.20E+08	3.06E+08	3.38E+08	3.09E+08
GLOD4	4.60E+07	3.84E+07	5.07E+07	4.59E+07	5.59E+07	5.02E+07	5.52E+07	6.17E+07	5.54E+07
GLRX	1.21E+07	1.31E+07	9.13E+06	1.39E+07	1.13E+07	1.03E+07	1.30E+07	1.13E+07	9.42E+06
GLRX3	6.49E+07	6.31E+07	6.30E+07	6.48E+07	5.38E+07	6.39E+07	4.87E+07	5.94E+07	6.37E+07
GLRX5	2.35E+07	2.32E+07	2.15E+07	2.29E+07	2.08E+07	2.33E+07	2.16E+07	2.15E+07	2.06E+07
GLS	3.51E+07	3.71E+07	3.62E+07	3.44E+07	3.29E+07	3.41E+07	2.67E+07	2.54E+07	2.47E+07
GLT8D1	4.48E+06	3.97E+06	3.50E+06	4.02E+06	3.85E+06	3.54E+06	4.06E+06	3.15E+06	2.59E+06
GLTP	1.18E+07	1.23E+07	1.03E+07	1.18E+07	1.00E+07	1.07E+07	7.39E+06	9.72E+06	8.99E+06
GLUD1	4.33E+07	4.26E+07	3.76E+07	3.86E+07	3.78E+07	4.15E+07	4.18E+07	4.82E+07	4.91E+07
GLYR1	8.15E+06	1.60E+07	1.41E+07	1.75E+07	1.45E+07	1.43E+07	6.13E+06	6.44E+06	8.00E+06
GMDS	1.52E+07	1.68E+07	2.42E+07	1.57E+07	1.69E+07	2.24E+07	1.46E+07	1.72E+07	1.63E+07
GMFB	1.06E+07	1.14E+07	9.95E+06	8.11E+06	8.85E+06	1.03E+07	1.28E+07	1.02E+07	8.07E+06
GMPPA	1.59E+07	9.71E+06	1.15E+07	1.59E+07	1.18E+07	1.10E+07	2.11E+07	1.08E+07	1.15E+07
GMPPB	3.61E+07	3.95E+07	3.89E+07	3.91E+07	4.53E+07	4.04E+07	3.66E+07	3.73E+07	3.50E+07
GMPR2	2.91E+06	3.23E+06	2.93E+06	3.21E+06	2.45E+06	3.00E+06	3.14E+06	2.68E+06	3.31E+06
GMPS	8.15E+07	7.70E+07	8.01E+07	8.67E+07	7.80E+07	8.84E+07	7.75E+07	7.35E+07	7.65E+07
GNA11	2.41E+07	2.41E+07	3.03E+07	2.66E+07	2.81E+07	2.91E+07	2.83E+07	2.51E+07	2.89E+07
GNA13	9.21E+06	9.83E+06	1.10E+07	9.61E+06	1.18E+07	1.09E+07	1.19E+07	1.39E+07	1.46E+07
GNAI2	4.08E+07	3.85E+07	3.91E+07	3.79E+07	3.76E+07	4.31E+07	3.83E+07	4.03E+07	4.30E+07
GNAI3	6.27E+07	6.10E+07	6.73E+07	6.65E+07		7.12E+07	6.69E+07		6.27E+07
GNAQ	1.02E+07		7.00E+06		7.19E+06		9.00E+06	7.50E+06	8.94E+06
GNAS	2.92E+07	3.15E+07	3.07E+07	2.93E+07	2.62E+07	3.13E+07	2.84E+07	2.79E+07	3.54E+07
GNB1	6.62E+07	6.59E+07	6.87E+07	5.88E+07	6.03E+07	6.85E+07	6.58E+07	6.50E+07	6.87E+07
GNB2	1.45E+07	1.86E+07	2.16E+07	1.75E+07	1.94E+07	2.21E+07	1.99E+07	1.97E+07	1.94E+07
GNB4	1.30E+07	1.22E+07	1.38E+07	1.15E+07	1.28E+07	1.41E+07	1.19E+07	1.42E+07	1.37E+07
GNE	1.10E+07	1.07E+07	1.16E+07	1.21E+07	1.10E+07	1.18E+07	9.83E+06	1.03E+07	9.72E+06
GNG12	5.00E+07	4.86E+07	5.44E+07	4.45E+07	4.63E+07	4.75E+07	4.67E+07	4.70E+07	5.13E+07
GNL1	2.85E+07	2.83E+07	2.68E+07	2.87E+07	2.81E+07	2.74E+07	2.79E+07	2.69E+07	2.71E+07
GNL2	7.51E+06	5.75E+06	5.81E+06	7.03E+06	6.27E+06	7.02E+06	6.80E+06	5.69E+06	4.75E+06
GNL3	2.95E+07	2.93E+07	2.81E+07	2.76E+07	2.79E+07	2.73E+07	3.05E+07	2.64E+07	2.33E+07
GNPDA1	1.93E+07	1.91E+07	1.79E+07	1.97E+07	1.91E+07	1.82E+07	1.82E+07	1.60E+07	1.39E+07
GNPNAT1	1.41E+07	1.62E+07	1.65E+07	1.70E+07	1.69E+07	1.58E+07	1.14E+07	1.62E+07	1.63E+07
GNS	2.53E+07	3.02E+07	3.37E+07	3.14E+07	2.80E+07	2.88E+07	2.72E+07	2.65E+07	2.17E+07
GOLGA1	2.20E+06	830952	1.98E+06	2.10E+06	2.33E+06	1.63E+06	2.59E+06	2.75E+06	3.35E+06
GOLGA2	7.66E+06	7.13E+06	7.61E+06	6.93E+06	7.46E+06	7.36E+06	6.13E+06	6.60E+06	6.25E+06
GOLGA3	4.81E+06	4.14E+06	3.25E+06	2.40E+06	2.55E+06	2.79E+06	3.18E+06	2.20E+06	1.88E+06
GOLGA4				4.31E+06
GOLGB1	5.58E+06	5.97E+06	5.65E+06	5.49E+06	4.54E+06	4.33E+06	4.87E+06	4.41E+06	5.91E+06
GOLIM4	8.30E+06	6.11E+06	5.19E+06	8.10E+06	4.82E+06	5.31E+06	5.96E+06	5.16E+06	5.07E+06
GOLPH3	8.30E+06	8.13E+06	1.34E+07	9.47E+06	1.38E+07	1.20E+07	9.43E+06	8.99E+06	8.40E+06
GOLT1B	2.41E+06	2.68E+06	5.40E+06	6.65E+06	6.74E+06	4.48E+06	163969	4.32E+06	4.94E+06
GON7	5.40E+06	3.44E+06	5.40E+06	5.77E+06	4.71E+06	4.52E+06	4.10E+06	2.94E+06	5.87E+06
GORASP2	2.02E+07	1.93E+07	2.06E+07	1.87E+07	2.15E+07	2.04E+07	1.78E+07	1.86E+07	1.83E+07
GOSR1	6.55E+06	6.91E+06	6.22E+06	8.32E+06	7.68E+06	5.68E+06	6.07E+06	6.15E+06	5.27E+06
GOSR2	1.97E+06			1.81E+06	2.21E+06	1.73E+06	1.86E+06	2.42E+06	2.52E+06
GOT1	4.97E+07	5.23E+07	4.82E+07	5.03E+07	4.97E+07	4.95E+07	5.11E+07	5.59E+07	4.80E+07
GOT2	8.37E+07	6.81E+07	7.23E+07	7.95E+07	7.74E+07	7.48E+07	8.37E+07	7.70E+07	8.23E+07
GPALPP1	3.11E+06	3.64E+06	2.86E+06	2.72E+06	3.08E+06	3.04E+06	3.23E+06	2.78E+06	2.95E+06
GPATCH11	4.37E+06	4.50E+06	2.00E+06	3.63E+06	1.88E+06	2.72E+06	3.53E+06		1.84E+06
GPATCH8	6.73E+06	5.84E+06	6.19E+06	6.98E+06	7.17E+06	5.81E+06	7.63E+06	7.11E+06	7.02E+06
GPC1	1.57E+06	2.35E+06	1.45E+06	1.66E+06		473965	986712
GPD2	9.58E+06	1.19E+07	1.16E+07	1.28E+07	1.18E+07	1.34E+07	1.06E+07	1.31E+07	1.39E+07
GPHN	8.31E+06	6.79E+06	7.84E+06	8.29E+06	8.07E+06	7.85E+06	7.69E+06	7.94E+06	7.78E+06
GPI	1.27E+08	1.40E+08	1.59E+08	1.36E+08	1.46E+08	1.42E+08	1.08E+08	1.31E+08	1.36E+08
GPKOW	4.35E+06	5.12E+06	5.66E+06	4.71E+06	4.67E+06	5.00E+06	3.09E+06	4.27E+06	3.90E+06
GPN1	3.47E+06	3.33E+06	3.30E+06	2.65E+06	3.16E+06	3.18E+06	3.60E+06	2.79E+06	2.40E+06
GPR107	7.16E+06	9.53E+06	1.01E+07	9.21E+06	9.68E+06	1.01E+07	7.59E+06	8.70E+06	6.02E+06
GPR180	1.06E+06	1.66E+06	1.15E+06	2.12E+06	1.40E+06	1.45E+06	1.44E+06	847122	859647
GPRC5A	3.03E+06		2.61E+06	2.38E+06	2.96E+06	2.72E+06			4.94E+06
GPRIN1	4.55E+06	4.23E+06	4.41E+06	4.59E+06	4.91E+06	4.23E+06	4.64E+06	4.93E+06	4.18E+06
GPS1	1.46E+07	1.54E+07	1.79E+07	1.72E+07	1.72E+07	1.99E+07	1.22E+07	1.23E+07	1.26E+07
GPSM1		2.84E+06	2.84E+06		2.48E+06	2.53E+06		1.64E+06	2.98E+06
GPX1	1.35E+07	1.47E+07	1.09E+07	1.80E+07	1.36E+07	1.23E+07	1.56E+07	1.49E+07	1.42E+07
GPX4	3.16E+07	2.48E+07	2.12E+07	3.27E+07	2.60E+07	2.67E+07	4.35E+07	3.44E+07	3.52E+07
GPX8	1.86E+07	1.84E+07	1.78E+07	1.80E+07	1.85E+07	1.81E+07	1.68E+07	1.31E+07	1.30E+07
GRB2	5.17E+07	5.04E+07	4.60E+07	4.92E+07	4.49E+07	5.12E+07	4.15E+07	3.67E+07	3.65E+07
GRHPR	5.42E+07	4.63E+07	6.11E+07	5.83E+07	5.25E+07	5.73E+07	4.78E+07	5.70E+07	5.57E+07
GRIPAP1	7.74E+06		7.81E+06	5.67E+06	6.10E+06	9.11E+06	7.04E+06	5.86E+06	6.79E+06
GRK4	641598	331254	782013	559848	657957	564760	353985	1.07E+06	415946
GRM1	3.56E+06	3.61E+06	2.95E+06	4.02E+06	3.81E+06	4.13E+06	2.91E+06	2.52E+06	3.29E+06
GRN	2.95E+07	2.29E+07	2.69E+07	3.02E+07	2.67E+07	2.23E+07	2.08E+07	1.92E+07	1.67E+07
GRPEL1	2.62E+07	2.36E+07	2.27E+07	2.69E+07	2.73E+07	2.20E+07	2.80E+07	3.01E+07	2.29E+07
GRSF1	2.28E+07	1.98E+07	1.80E+07	1.90E+07	1.82E+07	1.61E+07	2.08E+07	1.68E+07	1.38E+07
GRWD1	1.82E+07	1.98E+07	1.88E+07	2.14E+07	1.81E+07	1.87E+07	2.02E+07	1.80E+07	1.84E+07
GSDMD	1.87E+07	3.11E+07	1.85E+07	2.20E+07	1.97E+07	2.16E+07	2.08E+07	1.96E+07	2.04E+07
GSDME	9.16E+06	1.09E+07	7.96E+06	1.12E+07	1.00E+07	9.33E+06	8.89E+06	8.75E+06	8.54E+06
GSK3A	5.01E+06	4.77E+06	6.21E+06	5.02E+06	5.19E+06	6.02E+06	4.23E+06	5.07E+06	5.92E+06
GSK3B	1.42E+07	1.23E+07	1.22E+07	1.30E+07	1.17E+07	1.24E+07	1.32E+07	1.08E+07	1.21E+07
GSN	3.57E+07	3.26E+07	2.92E+07	3.12E+07	2.96E+07	3.11E+07	3.24E+07	2.91E+07	2.57E+07
GSPT1	2.72E+07	2.96E+07	3.05E+07	3.04E+07	3.17E+07	3.09E+07	2.94E+07	2.98E+07	2.87E+07
GSPT2	2.29E+06	1.81E+06		1.07E+07	4.89E+06	5.45E+06		909393
GSR	2.16E+07	2.17E+07	2.11E+07	2.45E+07	2.47E+07	2.19E+07	2.70E+07	2.51E+07	2.46E+07
GSS	7.24E+07	6.01E+07	6.38E+07	6.76E+07	6.70E+07	6.49E+07	7.97E+07	7.56E+07	6.76E+07
GSTK1	1.52E+07	1.42E+07	1.91E+07	1.93E+07	2.13E+07	1.93E+07	2.43E+07	2.88E+07	2.94E+07
GSTM3	7.34E+06	8.82E+06	7.19E+06	7.84E+06	7.89E+06	7.41E+06	6.92E+06	7.49E+06	7.09E+06
GSTO1	2.69E+08	1.99E+08	2.02E+08	2.62E+08	2.67E+08	2.16E+08	3.05E+08	3.12E+08	2.69E+08
GSTP1	2.41E+08	2.40E+08	2.41E+08	2.29E+08	2.47E+08	2.41E+08	2.39E+08	2.53E+08	2.30E+08
GSTZ1	1.92E+06	2.78E+06	2.98E+06	5.56E+06	3.42E+06	3.07E+06	419308	3.70E+06	2.70E+06
GTF2B	1.75E+06	1.75E+06			2.73E+06	2.69E+06	1.59E+06	2.45E+06	2.98E+06
GTF2E1	4.41E+06	3.03E+06	3.73E+06	3.26E+06	3.79E+06	3.93E+06	4.07E+06	3.42E+06	3.30E+06
GTF2E2			2.85E+06	1.85E+06	3.98E+06	1.79E+06	3.72E+06	3.13E+06	3.01E+06
GTF2F1	7.74E+06	9.36E+06	7.68E+06	9.40E+06	8.78E+06	8.14E+06	8.54E+06	7.90E+06	7.96E+06
GTF2F2	6.60E+06	7.86E+06	7.64E+06	7.55E+06	7.56E+06	6.23E+06	7.01E+06	7.56E+06	5.04E+06
GTF2H1	652395	1.40E+06	1.35E+06	1.45E+06	1.43E+06	1.61E+06	1.26E+06	1.38E+06	1.03E+06
GTF2H3				4.26E+06	5.09E+06		6.96E+06	8.03E+06	6.48E+06
GTF2I	4.03E+07	3.74E+07	4.34E+07	3.88E+07	3.98E+07	4.22E+07	3.46E+07	3.58E+07	3.56E+07
GTF3C1	2.67E+06	2.05E+06	3.88E+06	2.76E+06	3.23E+06	4.36E+06	2.02E+06	2.45E+06	2.11E+06
GTF3C3	4.19E+06		5.54E+06	4.41E+06	5.86E+06	4.86E+06	4.01E+06	5.63E+06	4.36E+06
GTF3C4	1.01E+07	1.13E+07	9.74E+06	1.16E+07	1.07E+07	1.13E+07	1.12E+07	9.12E+06	8.79E+06
GTF3C5	4.86E+06	5.98E+06	3.74E+06	4.99E+06	4.68E+06	3.66E+06	5.70E+06	3.56E+06	4.40E+06
GTPBP1	2.61E+07	3.06E+07	2.81E+07	2.77E+07	2.65E+07	3.08E+07	2.68E+07	3.19E+07	3.52E+07
GTPBP10	1.10E+06	683167	757127	786017	709629	826832	777057	694319	919012
GTPBP4	3.31E+07	2.26E+07	2.27E+07	2.92E+07	2.59E+07	2.41E+07	3.24E+07	2.72E+07	2.49E+07
GTSE1			1.41E+06			1.14E+06	1.03E+06
GUSB	2.14E+07	2.25E+07	2.22E+07	2.47E+07	2.00E+07	2.05E+07	2.22E+07	1.91E+07	1.64E+07
GXYLT1	6.69E+06	5.14E+06		4.94E+06	4.94E+06		6.02E+06
GYG1	8.47E+06	1.23E+07	9.69E+06	1.30E+07	1.13E+07	1.06E+07	1.28E+07	1.25E+07	1.09E+07
GYS1			1.50E+06	1.93E+06	2.59E+06		745211	4.38E+06	2.71E+06
H1-0	2.45E+08	2.42E+08	2.30E+08	3.33E+08	3.61E+08	3.20E+08	3.51E+08	3.87E+08	3.04E+08
H1-10	3.93E+07	4.33E+07	3.85E+07	4.69E+07	3.97E+07	5.12E+07	5.08E+07	5.16E+07	6.39E+07
H1-2		6.24E+08		5.38E+08	3.58E+09		2.95E+08
H1-3	3.59E+07	3.85E+07	3.83E+07	2.68E+07	2.62E+07	3.90E+07	3.56E+07	3.34E+07	3.97E+07
H1-4	2.06E+08	2.11E+08	2.40E+08	2.03E+08	1.83E+08	2.52E+08	2.30E+08	2.17E+08	2.95E+08
H1-5	4.53E+08	4.86E+08	5.57E+08	4.57E+08	4.45E+08	5.51E+08	4.67E+08	4.57E+08	5.48E+08
H3-7	2.54E+08	2.28E+08	2.36E+08	2.35E+08	2.14E+08	2.43E+08	2.67E+08	2.59E+08	2.97E+08
H4C1	5.02E+09	5.02E+09	5.54E+09	5.00E+09	5.33E+09	5.50E+09	4.76E+09	5.22E+09	5.74E+09
HACD3	1.23E+07	1.39E+07	1.21E+07	1.44E+07	1.51E+07	1.56E+07	1.20E+07	1.27E+07	1.32E+07
HACL1	2.20E+06	2.01E+06	2.74E+06	3.20E+06	3.29E+06	2.67E+06		1.54E+06
HADH	1.58E+07	1.24E+07	2.30E+07	2.17E+07	1.79E+07	1.82E+07	1.49E+07	1.49E+07	1.85E+07
HADHA	5.33E+07	5.24E+07	5.96E+07	6.03E+07	6.64E+07	5.77E+07	6.17E+07	7.01E+07	5.47E+07
HADHB	9.52E+07	8.17E+07	8.20E+07	9.81E+07	8.71E+07	8.40E+07	9.51E+07	9.39E+07	7.92E+07
HAGH	2.37E+07	1.69E+07	2.34E+07	2.64E+07	2.74E+07	2.33E+07	3.03E+07	3.30E+07	2.96E+07
HAPLN1	1.16E+07		8.22E+06	8.08E+06	6.94E+06	8.12E+06	9.84E+06	7.15E+06	1.14E+07
HARS1	5.94E+07	6.50E+07	7.74E+07	8.18E+07	7.09E+07	6.94E+07	6.04E+07	7.18E+07	6.39E+07
HARS2	2.92E+06		3.00E+06	3.25E+06	3.45E+06		2.11E+06
HAT1	1.25E+07	2.05E+07	2.05E+07	1.50E+07	1.78E+07	1.86E+07	1.00E+07	1.29E+07	1.47E+07
HAUS4	2.04E+06		1.69E+06	1.86E+06	1.78E+06	1.90E+06	1.98E+06	1.56E+06	2.05E+06
HAUS5	6.97E+06						6.56E+06	4.96E+06	3.37E+06
HAUS6	8.18E+06	6.51E+06	6.84E+06	7.80E+06	8.32E+06	6.58E+06	8.07E+06	7.16E+06	6.72E+06
HAUS7	1.89E+06		1.89E+06			1.68E+06	1.75E+06		1.51E+06
HAX1									1.05E+06
HBS1L	9.63E+06	5.48E+06	7.74E+06	6.39E+06	7.03E+06	6.41E+06	5.55E+06	6.69E+06	4.73E+06
HCCS	1.19E+07	1.66E+07	1.33E+07	1.31E+07	1.49E+07	1.55E+07	1.46E+07	1.40E+07	1.26E+07
HCFC1	3.04E+07	3.32E+07	3.56E+07	3.35E+07	3.47E+07	3.38E+07	3.30E+07	3.30E+07	3.46E+07
HDAC1	1.94E+07	2.08E+07	2.25E+07	2.21E+07	2.21E+07	2.22E+07	2.00E+07	2.06E+07	2.05E+07
HDAC2	7.00E+06	1.24E+07	1.25E+07	7.52E+06	1.37E+07	1.22E+07	7.21E+06	1.01E+07	1.00E+07
HDAC6	3.68E+06	4.00E+06	3.85E+06	3.87E+06	4.45E+06	3.82E+06	3.34E+06	3.52E+06	2.69E+06
HDDC3	9.15E+06	1.30E+07	1.15E+07	1.03E+07	1.26E+07	1.13E+07	1.46E+07	1.27E+07	1.50E+07
HDGF	2.27E+07	1.88E+07	2.37E+07	1.91E+07	1.99E+07	2.35E+07	2.26E+07	1.91E+07	2.25E+07
HDGFL2	1.52E+07	1.36E+07	1.21E+07	1.37E+07	1.34E+07	1.18E+07	1.49E+07	1.40E+07	1.49E+07
HDHD2	1.40E+06						1.63E+06	1.60E+06	1.27E+06
HDHD5	5.93E+06	4.41E+06	5.07E+06	4.37E+06	5.28E+06	5.61E+06	6.23E+06	5.58E+06	6.72E+06
HDLBP	4.11E+07	4.23E+07	4.45E+07	4.06E+07	4.25E+07	4.11E+07	3.34E+07	3.64E+07	3.69E+07
HEATR1	3.16E+07	3.06E+07	2.31E+07	2.94E+07	2.74E+07	2.60E+07	2.99E+07	2.84E+07	2.65E+07
HEATR3	3.88E+06	5.14E+06	6.07E+06	5.66E+06	6.59E+06	6.84E+06	6.78E+06	7.77E+06	6.55E+06
HEATR6	3.76E+06	4.17E+06	4.72E+06	3.99E+06	4.08E+06	5.28E+06	3.70E+06	4.40E+06	3.15E+06
HEBP1	3.40E+07	3.39E+07	2.97E+07	3.39E+07	3.20E+07	3.15E+07	3.31E+07	3.19E+07	2.83E+07
HEBP2		2.27E+06	3.40E+06	2.60E+06	2.34E+06	2.80E+06	3.14E+06	2.88E+06	3.54E+06
HECTD1	768076	1.10E+06	858142	988416	976777	960850		538689	459855
HELLS	5.34E+06	4.14E+06	2.92E+06
HELZ2	1.78E+07	1.85E+07	1.93E+07	2.33E+07	2.56E+07	2.43E+07	2.36E+07	2.66E+07	2.53E+07
HERC2	799890			954923				532850
HERC4	1.66E+06		1.55E+06	1.61E+06			1.84E+06
HERC5	8.32E+06	7.56E+06	6.86E+06	9.87E+06	1.13E+07	9.46E+06	8.03E+06	1.08E+07	1.10E+07
HEXA	4.41E+07	4.88E+07	4.37E+07	4.79E+07	4.28E+07	4.53E+07	4.58E+07	4.31E+07	3.87E+07
HEXB	7.48E+07	5.85E+07	6.72E+07	7.86E+07	7.21E+07	6.65E+07	7.74E+07	6.99E+07	6.13E+07
HEXIM1	7.01E+06	6.86E+06	7.18E+06	8.17E+06	7.64E+06	7.76E+06	7.60E+06	7.99E+06	8.02E+06
HGH1	1.20E+07	1.20E+07	1.13E+07	1.28E+07	1.22E+07	1.26E+07	1.09E+07	1.05E+07	1.04E+07
HGS	2.06E+07	1.83E+07	1.91E+07	2.11E+07	2.11E+07	2.05E+07	2.08E+07	2.18E+07	2.15E+07
HIBADH	7.77E+06	6.51E+06	7.81E+06	8.36E+06	7.33E+06	7.59E+06	5.89E+06	7.53E+06	7.65E+06
HIBCH	1.11E+07		8.13E+06	6.69E+06	8.80E+06	7.83E+06	9.39E+06	1.07E+07	8.67E+06
HIKESHI	3.89E+06	3.43E+06	2.38E+06	3.04E+06	2.25E+06	2.88E+06	3.52E+06	2.43E+06	2.76E+06
HINT1	5.67E+07	6.88E+07	7.20E+07	6.53E+07	6.85E+07	7.39E+07	6.93E+07	7.20E+07	7.09E+07
HINT2	2.23E+07	1.75E+07	2.00E+07	2.02E+07	1.99E+07	1.87E+07	2.52E+07	2.38E+07	2.35E+07
HIP1	1.50E+07	1.47E+07	1.02E+07	1.30E+07	1.08E+07	1.15E+07	1.23E+07	1.20E+07	1.04E+07
HIP1R	1.12E+06	1.20E+06	956772	1.31E+06	1.10E+06	1.14E+06	578599	999038	1.35E+06
HK1	4.61E+07	5.41E+07	5.02E+07	4.94E+07	5.72E+07	5.13E+07	5.24E+07	6.24E+07	5.59E+07
HK2	2.33E+07	1.90E+07	1.83E+07	2.22E+07	2.56E+07	1.83E+07	1.99E+07	2.23E+07	1.86E+07
HLA-A	1.00E+08	7.41E+07	7.14E+07	1.55E+08	1.45E+08	1.34E+08	2.19E+08	2.09E+08	2.15E+08
HLA-B	4.50E+07	3.54E+07	4.81E+07	6.47E+07	7.45E+07	7.29E+07	8.05E+07	8.98E+07	8.53E+07
HLA-C	3.11E+07	3.75E+07	3.73E+07	5.80E+07	5.41E+07	5.69E+07	5.25E+07	5.78E+07	5.87E+07
HLA-E	4.94E+06				4.03E+06	4.05E+06	6.69E+06	7.75E+06	6.96E+06
HLTF	1.89E+07	2.08E+07	1.88E+07	1.88E+07	1.57E+07	1.85E+07	8.13E+06	1.02E+07	1.11E+07
HM13	7.51E+07	7.02E+07	9.23E+07	9.93E+07	1.12E+08	1.02E+08	8.69E+07	1.08E+08	8.62E+07
HMBS	7.15E+06	7.49E+06	1.02E+07	9.34E+06	1.06E+07	1.01E+07	7.02E+06	1.04E+07	9.64E+06
HMGA1	3.57E+08	3.78E+08	3.14E+08	4.15E+08	3.51E+08	3.23E+08	4.33E+08	3.84E+08	3.42E+08
HMGA2	1.15E+07	1.20E+07	6.21E+06	1.36E+07	1.29E+07	6.82E+06	1.38E+07	1.31E+07	7.98E+06
HMGB1	2.05E+07	1.76E+07	2.97E+07	2.34E+07	3.10E+07	2.42E+07	2.51E+07	3.88E+07	4.10E+07
HMGB2	8.56E+07	8.80E+07	1.29E+08	9.25E+07	1.00E+08	1.08E+08	9.38E+07	9.99E+07	1.18E+08
HMGB3	7.33E+07	6.85E+07	8.72E+07	6.76E+07	7.58E+07	7.72E+07	7.98E+07	8.50E+07	9.22E+07
HMGCL	1.05E+07	1.43E+07	1.32E+07	1.32E+07	1.28E+07	1.37E+07	1.10E+07	1.20E+07	1.26E+07
HMGCS1	3.14E+07	3.27E+07	3.33E+07	2.83E+07	2.90E+07	2.80E+07		1.47E+07	1.19E+07
HMGN1	1.24E+07	2.16E+07	1.52E+07	2.01E+07	1.70E+07	1.84E+07	2.25E+07	1.51E+07	1.83E+07
HMGN2		7.84E+06
HMGN4	4.78E+06	7.51E+06	6.02E+06	9.48E+06	6.57E+06	6.70E+06	7.02E+06	6.99E+06
HMOX2	8.21E+06	9.93E+06	1.05E+07	1.08E+07	1.32E+07	1.19E+07	9.25E+06	1.11E+07	1.36E+07
HNF4A	1.30E+07	9.01E+06	1.81E+07	1.21E+07	1.71E+07	1.78E+07	1.78E+07	1.87E+07	1.86E+07
HNRNPA0	5.60E+07	4.93E+07	5.95E+07	5.32E+07	4.94E+07	5.16E+07	5.72E+07	5.41E+07	5.85E+07
HNRNPA1	3.03E+08	3.88E+08	3.66E+08	3.54E+08	3.19E+08	3.74E+08	3.34E+08	3.51E+08	3.18E+08
HNRNPA2B1	4.05E+08	3.41E+08	4.23E+08	3.94E+08	3.81E+08	4.00E+08	4.28E+08	4.11E+08	4.53E+08
HNRNPA3	1.77E+08	1.44E+08	2.00E+08	1.84E+08	1.82E+08	1.42E+08	2.05E+08	2.40E+08	2.01E+08
HNRNPAB	2.47E+08	2.69E+08	3.40E+08	2.76E+08	3.15E+08	3.06E+08	2.84E+08	3.19E+08	3.21E+08
HNRNPC	3.01E+08	3.35E+08	3.97E+08	3.19E+08	3.90E+08	3.06E+08	3.10E+08	4.09E+08	3.68E+08
HNRNPD	3.83E+08	3.70E+08	4.25E+08	3.80E+08	4.00E+08	4.12E+08	4.12E+08	4.55E+08	4.58E+08
HNRNPDL	6.70E+07	6.01E+07	6.42E+07	6.69E+07	6.08E+07	5.98E+07	6.65E+07	7.69E+07	7.45E+07
HNRNPF	1.22E+08	1.24E+08	1.47E+08	1.36E+08	1.34E+08	1.43E+08	1.42E+08	1.42E+08	1.54E+08
HNRNPH1	1.02E+08	7.97E+07	1.26E+08	1.13E+08	1.30E+08	1.06E+08	1.15E+08	1.27E+08	1.41E+08
HNRNPH2	3.38E+07	2.73E+07	5.04E+07	3.72E+07	4.93E+07	4.18E+07	4.19E+07	6.07E+07	6.08E+07
HNRNPH3	3.59E+07	3.61E+07	3.50E+07	3.54E+07	3.71E+07	3.54E+07	3.98E+07	3.86E+07	3.40E+07
HNRNPK	4.87E+08	5.34E+08	5.49E+08	4.99E+08	4.92E+08	5.00E+08	4.90E+08	4.84E+08	5.05E+08
HNRNPL	7.48E+07	8.00E+07	9.31E+07	8.05E+07	8.85E+07	8.10E+07	7.93E+07	9.43E+07	9.97E+07
HNRNPLL	7.98E+06	9.84E+06	9.79E+06	1.03E+07	1.03E+07	1.11E+07	1.12E+07	1.09E+07	8.74E+06
HNRNPM	1.13E+08	1.05E+08	1.47E+08	1.15E+08	1.46E+08	1.21E+08	1.34E+08	1.76E+08	1.63E+08
HNRNPR	5.45E+07	6.51E+07	6.50E+07	5.78E+07	6.11E+07	5.52E+07	5.64E+07	5.93E+07	6.02E+07
HNRNPU	2.35E+08	2.21E+08	2.29E+08	2.32E+08	2.19E+08	2.26E+08	2.43E+08	2.23E+08	2.48E+08
HNRNPUL1	3.82E+07	3.64E+07	3.58E+07	3.64E+07	3.27E+07	3.41E+07	4.04E+07	3.73E+07	3.88E+07
HOMER3						5.90E+06			4.48E+06
HOOK3	2.83E+06	6.79E+06	9.66E+06	6.32E+06	5.33E+06	1.00E+07	2.54E+06	7.20E+06	7.42E+06
HP1BP3	6.23E+07	5.18E+07	6.11E+07	5.36E+07	5.33E+07	5.99E+07	6.97E+07	6.53E+07	7.57E+07
HPCAL1	2.49E+07	2.29E+07	2.95E+07	2.87E+07	3.16E+07	3.04E+07	3.44E+07	3.57E+07	3.63E+07
HPF1	5.87E+06	6.15E+06	6.93E+06	7.03E+06	6.51E+06	6.97E+06	5.83E+06	4.96E+06	6.29E+06
HPRT1	4.62E+07	4.65E+07	5.51E+07	5.47E+07	5.06E+07	5.21E+07	4.35E+07	5.15E+07	5.23E+07
HS1BP3	4.84E+06	4.43E+06	4.39E+06	3.74E+06	4.88E+06		4.69E+06
HS2ST1	4.63E+06		3.56E+06		3.89E+06				5.07E+06
HSBP1	1.73E+07			1.35E+07			1.19E+07	1.16E+07
HSD17B10	6.21E+07	5.84E+07	5.78E+07	6.21E+07	5.99E+07	6.08E+07	6.50E+07	5.60E+07	5.36E+07
HSD17B12	7.08E+06	7.49E+06	5.83E+06	6.67E+06	6.21E+06	6.00E+06	5.86E+06	5.65E+06	5.37E+06
HSD17B4	2.68E+07	2.85E+07	2.89E+07	2.71E+07	2.38E+07	2.78E+07	1.98E+07	1.99E+07	1.98E+07
HSDL2	3.01E+07	2.79E+07	3.87E+07	4.12E+07	4.03E+07	3.45E+07	2.23E+07	3.60E+07	4.75E+07
HSP90AA1	5.74E+08	5.42E+08	5.80E+08	6.69E+08	6.49E+08	5.99E+08	6.04E+08	6.62E+08	5.91E+08
HSP90AA4P	3.94E+07	1.88E+07	2.67E+07	2.04E+07	3.60E+07	1.84E+07	2.58E+07	2.53E+07	3.03E+07
HSP90AB1	5.61E+08	5.84E+08	5.97E+08	6.44E+08	6.51E+08	6.45E+08	5.82E+08	6.16E+08	5.64E+08
HSP90B1	5.09E+08	4.98E+08	5.79E+08	5.71E+08	5.81E+08	5.98E+08	5.44E+08	5.57E+08	5.50E+08
HSPA13	8.24E+06	9.71E+06	1.00E+07	7.67E+06	8.71E+06	9.15E+06	8.72E+06	9.48E+06	8.24E+06
HSPA14	1.05E+07	1.12E+07	1.19E+07	1.20E+07	1.15E+07	1.23E+07	1.32E+07	1.21E+07	1.26E+07
HSPA1L	1.10E+07	1.23E+07		8.99E+06	6.27E+06	8.57E+06	1.15E+07
HSPA2	1.89E+07	1.86E+07	2.27E+07	2.03E+07	2.24E+07	2.18E+07	1.98E+07	2.10E+07	2.01E+07
HSPA4	9.70E+07	9.92E+07	9.06E+07	9.61E+07	9.84E+07	9.40E+07	9.98E+07	9.87E+07	9.34E+07
HSPA4L	2.36E+07	1.63E+07	1.42E+07	1.73E+07	1.69E+07	1.67E+07	2.19E+07	2.08E+07	1.82E+07
HSPA5	3.30E+08	3.40E+08	3.70E+08	3.83E+08	3.95E+08	3.94E+08	3.77E+08	3.98E+08	3.93E+08
HSPA8	1.13E+09	1.10E+09	1.22E+09	1.22E+09	1.29E+09	1.18E+09	1.05E+09	1.14E+09	1.10E+09
HSPA9	2.44E+08	2.26E+08	2.48E+08	2.71E+08	2.85E+08	2.49E+08	2.99E+08	3.01E+08	2.86E+08
HSPB1	3.52E+08	3.92E+08	4.19E+08	3.53E+08	3.56E+08	4.08E+08	3.03E+08	3.17E+08	3.22E+08
HSPBP1	1.25E+07	1.06E+07	9.50E+06	1.03E+07	1.07E+07	1.23E+07	9.63E+06	1.03E+07	1.09E+07
HSPD1	2.92E+08	2.67E+08	2.73E+08	2.86E+08	2.88E+08	2.52E+08	2.95E+08	2.95E+08	2.77E+08
HSPE1	5.05E+08	4.39E+08	4.12E+08	4.65E+08	4.06E+08	4.27E+08	4.76E+08	3.90E+08	3.90E+08
HSPG2	2.24E+07	2.36E+07	2.72E+07	2.04E+07	2.29E+07	2.53E+07	1.71E+07	1.84E+07	2.06E+07
HSPH1	3.53E+07	4.00E+07	3.73E+07	4.55E+07	4.35E+07	3.94E+07	2.78E+07	3.49E+07	3.21E+07
HTATSF1	8.92E+06	1.85E+07	1.54E+07	1.62E+07	1.17E+07	1.79E+07	6.64E+06	7.46E+06	7.65E+06
HTRA1	1.94E+06	1.89E+06			1.89E+06		2.16E+06	2.17E+06
HTRA2	6.98E+06	5.76E+06	8.14E+06	8.28E+06	8.45E+06	8.93E+06	9.48E+06	9.18E+06	8.13E+06
HTT	3.51E+06	3.07E+06	1.53E+06	1.93E+06	2.33E+06	2.25E+06	3.75E+06	3.48E+06	3.63E+06
HUWE1	7.96E+07	8.88E+07	9.00E+07	8.64E+07	8.25E+07	8.74E+07	7.67E+07	8.63E+07	8.70E+07
HYOU1	5.57E+07	5.67E+07	6.56E+07	6.03E+07	6.35E+07	6.55E+07	5.95E+07	6.23E+07	6.33E+07
HYPK	399968	390756	1.48E+06	1.11E+06	693921	719303	297106	396341	1.13E+06
IAH1	5.39E+06	6.03E+06	7.24E+06	6.98E+06	7.08E+06	7.26E+06	5.93E+06	6.91E+06	4.79E+06
IARS1	4.44E+07	3.96E+07	4.38E+07	4.43E+07	4.36E+07	4.42E+07	4.59E+07	4.40E+07	4.81E+07
IARS2	1.25E+07	1.09E+07	1.33E+07	1.30E+07	1.17E+07	1.38E+07	1.30E+07	1.25E+07	1.36E+07
ICMT	4.06E+06	5.06E+06		3.65E+06	3.77E+06	2.92E+06	3.40E+06	4.40E+06	2.66E+06
IDE	8.69E+06	9.10E+06	9.58E+06	8.77E+06	7.53E+06	9.11E+06	1.16E+07	8.07E+06	6.00E+06
IDH1	2.31E+07	2.50E+07	2.44E+07	2.46E+07	2.63E+07	2.51E+07	2.12E+07	2.24E+07	1.94E+07
IDH2	4.87E+07	4.21E+07	5.06E+07	4.40E+07	4.48E+07	4.57E+07	4.11E+07	4.16E+07	4.63E+07
IDH3A	3.29E+07	3.26E+07	3.04E+07	3.44E+07	3.31E+07	3.16E+07	3.59E+07	3.15E+07	3.12E+07
IDH3B		1.97E+07	2.66E+07	3.03E+07	2.54E+07	2.78E+07	2.44E+07	2.39E+07	2.53E+07
IDH3G	9.90E+06	6.57E+06	1.01E+07	9.93E+06	1.17E+07	8.31E+06	1.02E+07	1.37E+07	8.02E+06
IDI1	2.82E+07	2.76E+07	2.75E+07	2.37E+07	2.23E+07	2.53E+07	1.92E+07	1.93E+07	2.16E+07
IDO1							6.63E+07	6.69E+07	9.07E+07
IER3IP1	2.12E+07	2.21E+07		2.34E+07	2.38E+07	2.26E+07	2.05E+07	2.39E+07	2.34E+07
IFI16	2.70E+07	2.41E+07	2.22E+07	3.24E+07	3.09E+07	2.90E+07	3.89E+07	3.81E+07	3.78E+07
IFI27L2	1.96E+06	2.95E+06	2.52E+06	2.30E+06
IFI35	1.09E+07	1.05E+07	1.25E+07	1.36E+07	1.63E+07	1.21E+07	1.85E+07	1.94E+07	1.59E+07
IFI44	5.65E+06	4.57E+06	3.41E+06	7.27E+06	6.05E+06	5.94E+06	8.39E+06	6.72E+06	5.79E+06
IFI44L		3.26E+06	3.99E+06	5.45E+06	5.04E+06	4.84E+06		3.56E+06	5.06E+06
IFIH1	1.66E+07		1.14E+07	1.89E+07	2.06E+07	1.81E+07	2.30E+07	2.71E+07	2.57E+07
IFIT1	2.20E+07	2.85E+07	2.69E+07	3.82E+07	4.11E+07	3.92E+07	4.97E+07	5.28E+07	4.60E+07
IFIT2	2.73E+07	2.66E+07	2.48E+07	4.78E+07	4.95E+07	4.35E+07	6.64E+07	7.97E+07	7.58E+07
IFIT3	5.73E+07	5.89E+07	6.71E+07	9.72E+07	1.17E+08	1.09E+08	1.34E+08	1.75E+08	1.48E+08
IFIT5	2.54E+06	1.18E+06	1.04E+06	1.79E+06	1.90E+06	1.98E+06	1.64E+06	1.22E+06	1.91E+06
IFITM1								2.86E+06
IFT27	1.07E+07	5.59E+06	5.66E+06	7.70E+06	5.80E+06	5.13E+06	6.79E+06	7.94E+06	5.74E+06
IGBP1	7.04E+06	1.49E+07	1.31E+07	1.09E+07	1.33E+07	1.13E+07	5.10E+06	1.13E+07	1.07E+07
IGF2BP1	2.49E+07	2.99E+07	2.37E+07	2.49E+07	2.90E+07	2.41E+07	2.63E+07	2.69E+07	2.43E+07
IGF2BP2	2.69E+07	2.72E+07	2.84E+07	2.56E+07	2.86E+07	2.66E+07	2.69E+07	2.85E+07	2.70E+07
IGF2BP3	5.80E+07	5.69E+07	5.36E+07	5.71E+07	5.19E+07	5.25E+07	6.45E+07	6.10E+07	5.56E+07
IGF2R	1.35E+07	1.52E+07	1.42E+07	1.26E+07	1.34E+07	1.39E+07	1.21E+07	1.07E+07	1.18E+07
IGFBP7	3.08E+06	3.49E+06	3.17E+06	3.12E+06	2.65E+06	3.61E+06	2.43E+06	2.08E+06	1.92E+06
IK	1.58E+07	1.76E+07	1.60E+07	1.56E+07	1.72E+07	1.44E+07	1.73E+07	1.47E+07	1.50E+07
IKBIP	5.39E+07	4.88E+07	4.89E+07	4.86E+07	4.90E+07	4.56E+07	5.43E+07	4.84E+07	4.86E+07
IKBKG	1.21E+07		7.45E+06	6.63E+06	1.03E+07	7.24E+06	1.31E+07	1.29E+07	1.20E+07
IL18	1.90E+06					1.67E+06
ILF2	7.30E+07	7.60E+07	7.32E+07	7.41E+07	7.53E+07	7.22E+07	7.62E+07	7.87E+07	7.56E+07
ILF3	1.66E+08	1.61E+08	1.74E+08	1.67E+08	1.78E+08	1.68E+08	1.82E+08	1.95E+08	1.97E+08
ILK	2.90E+07	1.82E+07	4.34E+07	3.00E+07	5.17E+07	3.77E+07	3.52E+07	5.79E+07	5.12E+07
ILKAP	3.72E+07	3.13E+07	3.28E+07	3.84E+07	3.38E+07	3.52E+07	3.50E+07	2.89E+07	3.16E+07
ILVBL	4.83E+06	5.29E+06	6.95E+06	5.63E+06	6.11E+06	6.96E+06	4.21E+06	5.66E+06	6.23E+06
IMMT	5.73E+07	5.59E+07	5.10E+07	5.76E+07	5.07E+07	4.99E+07	6.06E+07	5.08E+07	5.63E+07
IMP3	8.93E+06	3.27E+06	4.05E+06		4.94E+06		7.73E+06	6.49E+06	6.69E+06
IMP4	1.41E+07	1.17E+07	1.07E+07	1.45E+07	1.21E+07	1.23E+07	1.32E+07	1.06E+07	9.28E+06
IMPA1	1.17E+07	2.85E+07	2.51E+07	2.17E+07	2.45E+07	2.61E+07	1.29E+07	1.91E+07	1.43E+07
IMPDH1			9.30E+06		1.45E+07
IMPDH2	6.46E+07	6.62E+07	7.18E+07	6.65E+07	6.84E+07	6.57E+07	5.85E+07	6.28E+07	6.22E+07
INA	1.38E+07	1.56E+07	1.07E+07	1.61E+07	1.51E+07	1.21E+07	1.52E+07	1.48E+07	1.19E+07
INF2	1.39E+07	1.42E+07	1.32E+07	1.41E+07	1.35E+07	1.44E+07	1.29E+07	1.23E+07	1.23E+07
INPP1	2.35E+06	2.82E+06			3.05E+06	2.29E+06	3.36E+06	3.32E+06	2.64E+06
INPP5K	1.19E+06	904972	1.05E+06	1.48E+06	1.20E+06	1.12E+06		1.15E+06	1.10E+06
INPPL1	3.80E+06	1.96E+07	8.02E+06	2.61E+07		1.38E+07	1.12E+07	6.16E+06	6.62E+06
INTS1	657948	1.78E+06	1.13E+06	1.14E+06	1.73E+06	2.08E+06		717335	1.63E+06
INTS11	3.76E+06	3.53E+06	2.67E+06	3.43E+06	2.92E+06	3.39E+06	3.31E+06	2.55E+06	2.20E+06
INTS12	1.07E+06
INTS13	1.52E+06		6.68E+06		6.03E+06		2.34E+06	5.14E+06	2.10E+06
INTS3	1.02E+07	1.03E+07	8.83E+06	9.98E+06	9.35E+06	9.37E+06	1.28E+07	8.61E+06	8.02E+06
INTS4	1.49E+06	1.67E+06	1.47E+06	1.81E+06	1.48E+06	1.50E+06	2.16E+06	1.74E+06	1.25E+06
INTS5	3.82E+06	3.88E+06	2.68E+06	4.75E+06	2.85E+06	2.99E+06	4.18E+06	3.34E+06	3.28E+06
INTS7	2.85E+06		1.98E+06	2.72E+06	3.29E+06	3.04E+06	2.97E+06	2.75E+06	2.35E+06
IPO11	6.29E+06	8.24E+06	6.45E+06	8.15E+06	6.97E+06	8.28E+06	3.10E+06		5.40E+06
IPO4	8.99E+07	8.22E+07	7.79E+07	8.70E+07	8.47E+07	8.40E+07	8.68E+07	8.94E+07	8.62E+07
IPO5	3.82E+07	3.84E+07	4.36E+07	3.86E+07	4.47E+07	4.31E+07	3.73E+07	4.36E+07	4.47E+07
IPO7	4.35E+07	3.87E+07	4.17E+07	4.60E+07	4.27E+07	4.20E+07	4.03E+07	3.97E+07	3.88E+07
IPO8	2.34E+06	2.80E+06	2.50E+06	2.34E+06	2.20E+06	3.08E+06	1.87E+06	1.90E+06	1.54E+06
IPO9	3.10E+07	2.87E+07	2.94E+07	2.73E+07	2.84E+07	3.11E+07	3.02E+07	2.74E+07	2.42E+07
IQGAP1	1.59E+08	1.67E+08	1.75E+08	1.68E+08	1.70E+08	1.64E+08	1.59E+08	1.68E+08	1.67E+08
IQGAP3	2.72E+07	3.08E+07					1.84E+07		2.13E+07
IREB2		1.63E+06	1.28E+06	1.86E+06	1.93E+06	1.91E+06	1.41E+06	1.13E+06	1.43E+06
IRF2BP1	4.08E+06		2.72E+06		2.73E+06	3.51E+06	2.98E+06	2.97E+06	3.23E+06
IRF2BP2	8.67E+06	8.44E+06	7.14E+06	9.56E+06	8.18E+06	7.32E+06	8.28E+06	7.25E+06	6.96E+06
IRF2BPL	9.81E+06	1.11E+07	1.05E+07	1.17E+07	1.19E+07	1.13E+07	1.36E+07	1.25E+07	1.16E+07
IRF9	1.17E+07	9.50E+06	1.36E+07	1.50E+07	1.64E+07	1.51E+07	1.95E+07	2.20E+07	1.81E+07
IRGQ		6.72E+06	5.62E+06	6.30E+06	6.74E+06	7.41E+06	5.13E+06	3.47E+06	6.02E+06
IRS1	1.57E+07	1.37E+07	1.13E+07	1.23E+07	1.35E+07	1.16E+07	1.27E+07	1.31E+07	1.66E+07
IRS2	2.89E+06	3.47E+06	2.77E+06	3.57E+06	3.34E+06	3.21E+06	3.47E+06	3.47E+06	3.40E+06
ISCU	1.28E+07	1.15E+07	1.61E+07	1.48E+07	1.68E+07	1.69E+07	1.63E+07	1.71E+07	1.71E+07
ISG15	2.26E+08	2.05E+08	1.99E+08	3.15E+08	3.09E+08	2.65E+08	3.01E+08	2.83E+08	2.77E+08
ISG20	7.22E+06	1.14E+07	7.95E+06	1.72E+07	2.09E+07	1.66E+07	3.27E+07	3.67E+07	3.37E+07
ISOC1	2.14E+07	1.87E+07	2.02E+07	2.36E+07	2.16E+07	2.35E+07	2.03E+07	2.65E+07	2.31E+07
IST1	1.43E+07	2.15E+07	1.71E+07	1.30E+07	1.51E+07	1.57E+07	1.23E+07	1.49E+07	1.51E+07
ISY1	9.28E+06	8.03E+06	1.04E+07	1.04E+07	1.02E+07	1.07E+07	6.36E+06	7.04E+06	8.13E+06
ISYNA1	4.35E+07	4.48E+07	4.56E+07	4.32E+07	4.22E+07	4.26E+07	4.29E+07	4.82E+07	4.60E+07
ITCH	8.95E+06	8.00E+06	6.47E+06	8.51E+06	6.13E+06	6.75E+06	5.94E+06	3.08E+06
ITGA3	1.01E+08	8.93E+07	1.03E+08	1.05E+08	1.08E+08	1.03E+08	1.05E+08	1.13E+08	1.20E+08
ITGA5	1.83E+07	1.30E+07	1.10E+07	1.49E+07	1.51E+07	1.44E+07	1.50E+07	1.84E+07	1.71E+07
ITGA6	4.83E+06	4.06E+06	4.18E+06	3.59E+06	6.10E+06	3.65E+06	3.96E+06	5.27E+06	8.31E+06
ITGAV	8.78E+06	7.43E+06	9.40E+06	8.44E+06	9.27E+06	7.55E+06	7.95E+06	8.17E+06	8.35E+06
ITGB1	1.66E+08	1.70E+08	1.66E+08	1.65E+08	1.57E+08	1.62E+08	1.53E+08	1.66E+08	1.66E+08
ITGB3	1.67E+06	2.13E+06	1.90E+06	1.98E+06	2.03E+06	2.01E+06	1.85E+06	2.01E+06	1.73E+06
ITGB5	3.38E+06	1.68E+06	1.77E+06	3.05E+06
ITPA	1.58E+07	1.91E+07	1.53E+07	1.75E+07	1.48E+07	1.72E+07	1.63E+07	1.90E+07	1.65E+07
ITPR3	5.19E+06	3.91E+06	2.99E+06	3.58E+06	5.00E+06	3.10E+06	4.85E+06	5.03E+06	3.79E+06
ITPRID2	1.66E+06	1.82E+06	1.66E+06	1.64E+06	1.94E+06	1.66E+06	1.65E+06	1.78E+06	1.35E+06
ITPRIP	1.08E+06		1.02E+06	1.52E+06	1.10E+06			639892	1.69E+06
ITSN1	1.11E+07	1.11E+07	1.08E+07	1.10E+07	1.09E+07	1.02E+07	1.02E+07	1.01E+07	9.81E+06
IVD	1.10E+07	1.44E+07	1.29E+07	1.30E+07	1.21E+07	1.25E+07	1.11E+07	1.19E+07	1.08E+07
IVNS1ABP	1.77E+07	1.38E+07	1.55E+07	1.81E+07	1.78E+07	1.59E+07	1.23E+07	1.43E+07	8.75E+06
IWS1	1.25E+07	9.51E+06	1.25E+07	1.14E+07	1.12E+07	1.07E+07	1.18E+07	1.06E+07	1.29E+07
JAM3	7.27E+06	2.02E+07	8.82E+06	2.36E+07	2.19E+07	1.36E+07	2.27E+07	8.78E+06	8.71E+06
JPT1	3.05E+07	3.54E+07	2.60E+07	2.81E+07	2.23E+07	2.81E+07	1.85E+07	2.29E+07	2.37E+07
JPT2	1.14E+08	1.21E+08	1.33E+08	1.23E+08	1.17E+08	1.23E+08	1.21E+08	1.22E+08	1.10E+08
JTB	9.64E+06	9.25E+06	9.73E+06	1.10E+07	1.04E+07	1.11E+07	9.09E+06	8.85E+06	8.81E+06
JUND	1.06E+07	1.49E+07	1.08E+07	1.21E+07	8.65E+06	1.26E+07	1.13E+07	1.04E+07	9.98E+06
KANK2	2.14E+07	2.00E+07	2.05E+07	1.99E+07	1.87E+07	2.05E+07	2.09E+07	1.87E+07	1.94E+07
KARS1	4.92E+07	4.46E+07	5.83E+07	5.38E+07	6.17E+07	5.60E+07	5.41E+07	6.86E+07	6.66E+07
KAT7		2.03E+06	2.20E+06	1.97E+06	2.05E+06	2.02E+06	2.59E+06	2.49E+06
KBTBD3		2.82E+08	3.10E+08
KCMF1		162878	190663	211647		146917	75901	67739.9	777789
KCTD14	5.82E+06	8.72E+06	7.51E+06	8.90E+06	7.44E+06	8.70E+06	1.94E+07	1.83E+07	1.71E+07
KDM1A	6.86E+06	1.02E+07	1.01E+07	1.08E+07	1.27E+07	1.07E+07	8.07E+06
KDM2A	6.34E+06	9.22E+06	7.07E+06	7.50E+06	7.59E+06	8.02E+06	5.52E+06	5.49E+06	5.46E+06
KDM3A	7.03E+06	6.77E+06	7.61E+06	9.59E+06	9.56E+06		5.02E+06	4.97E+06	4.94E+06
KDM3B	6.69E+06	7.24E+06	4.94E+06	7.60E+06	6.35E+06	6.97E+06	6.38E+06	5.49E+06	5.95E+06
KDM4B	2.10E+07	1.40E+07	1.59E+07	1.58E+07	1.74E+07	1.69E+07	1.40E+07	1.44E+07	1.88E+07
KDSR	3.91E+06	4.05E+06	2.99E+06	3.28E+06	4.01E+06	4.07E+06	5.80E+06	5.11E+06	6.02E+06
KHDRBS1	3.43E+07	3.50E+07	4.88E+07	3.61E+07	4.20E+07	3.96E+07	3.78E+07	4.16E+07	4.24E+07
KHSRP	1.09E+08	1.06E+08	1.24E+08	1.15E+08	1.21E+08	1.19E+08	1.15E+08	1.23E+08	1.30E+08
KIAA1191	2.10E+06	1.81E+06	1.32E+06	1.68E+06	1.53E+06	1.50E+06	1.89E+06	2.00E+06	1.44E+06
KIAA2013	6.09E+06	1.03E+07	4.69E+06	5.62E+06	5.16E+06	5.71E+06	5.60E+06	4.33E+06	4.65E+06
KIF11	8.69E+06	8.15E+06	9.71E+06	8.03E+06	9.56E+06	9.31E+06	8.39E+06	6.36E+06	8.83E+06
KIF13A	572478				898678	941886	673362
KIF13B				280713				368055
KIF1B	4.50E+06		4.38E+06			4.32E+06	4.16E+06		4.78E+06
KIF20A	1.63E+06	1.86E+06	2.35E+06	1.69E+06	1.32E+06	1.83E+06	588477	493615	374365
KIF22	4.46E+06	5.40E+06	5.08E+06	4.93E+06	4.80E+06	6.09E+06	4.74E+06	8.38E+06	5.83E+06
KIF23	9.74E+06	1.32E+07	1.18E+07	1.16E+07	1.14E+07	1.19E+07	9.57E+06	8.96E+06	9.01E+06
KIF2A	1.17E+07	1.35E+07	1.35E+07	1.53E+07	1.61E+07	1.26E+07	1.25E+07	1.16E+07	1.24E+07
KIF2C	1.23E+07	1.07E+07	1.18E+07	1.25E+07	1.21E+07	1.25E+07	9.47E+06	8.91E+06	8.97E+06
KIF3B	2.16E+06	1.87E+06	1.64E+06	1.58E+06	2.00E+06	1.63E+06		1.37E+06	1.50E+06
KIF4A	1.92E+06	2.06E+06	1.90E+06	1.78E+06	1.77E+06	1.73E+06	1.27E+06	1.22E+06	1.12E+06
KIF5B	2.41E+07	2.85E+07	2.55E+07	2.44E+07	2.36E+07	2.52E+07	2.24E+07	2.34E+07	1.78E+07
KIFBP	1.03E+07	1.03E+07	1.00E+07	1.10E+07	9.99E+06	1.18E+07	8.41E+06	8.06E+06	7.90E+06
KIFC1	1.54E+07	1.59E+07	1.76E+07	1.57E+07	1.47E+07	1.68E+07	1.19E+07	1.13E+07	1.50E+07
KIRREL1	1.71E+06	2.07E+06	2.00E+06	1.83E+06	1.69E+06	1.85E+06	1.94E+06	1.53E+06	1.85E+06
KLC1	1.44E+07	1.22E+07	1.41E+07	1.16E+07	1.42E+07	1.43E+07	1.37E+07	1.33E+07	1.26E+07
KLC2	5.73E+06	3.81E+06	4.63E+06	5.26E+06	5.59E+06	4.36E+06	5.20E+06	4.00E+06	4.24E+06
KLC4	1.69E+06	2.17E+06	2.47E+06		2.17E+06	2.51E+06	1.67E+06	2.27E+06	2.24E+06
KLF16	786004	1.45E+06	1.02E+06	1.64E+06	1.47E+06	1.39E+06	1.28E+06	867446	1.03E+06
KMT2A		4.59E+06	2.78E+06	3.49E+06	3.86E+06	2.29E+06	3.36E+06	3.54E+06	5.74E+06
KMT2D				1.49E+06		1.38E+06	1.18E+06	1.14E+06
KNTC1	1.58E+07	1.75E+07	1.41E+07	1.61E+07	1.78E+07	1.69E+07	1.67E+07	1.59E+07	1.26E+07
KPNA1	1.40E+07	2.03E+07	2.11E+07	1.88E+07	1.96E+07	1.99E+07	1.52E+07	1.86E+07	1.67E+07
KPNA2	9.30E+07	9.03E+07	8.26E+07	7.85E+07	8.76E+07	8.50E+07	4.85E+07	5.15E+07	4.20E+07
KPNA3	1.69E+07	1.85E+07	1.57E+07	1.40E+07	1.59E+07	1.53E+07	1.37E+07	1.60E+07	1.61E+07
KPNA4	1.86E+07	1.32E+07	1.96E+07	2.15E+07	1.93E+07	1.62E+07	1.21E+07	2.00E+07	1.74E+07
KPNA6	4.13E+07	4.49E+07	3.96E+07	4.12E+07	3.84E+07	3.95E+07	3.81E+07	3.53E+07	2.95E+07
KPNA7	2.68E+07	3.59E+07	3.83E+07	2.86E+07	3.72E+07	3.49E+07	1.56E+07	2.18E+07	1.83E+07
KPNB1	1.65E+08	1.56E+08	1.88E+08	1.72E+08	1.85E+08	1.76E+08	1.67E+08	1.80E+08	1.93E+08
KRI1			5.29E+06	4.39E+06	8.03E+06	6.57E+06		8.38E+06	7.55E+06
KRR1	1.60E+07	1.64E+07	1.32E+07	1.54E+07	1.48E+07	1.48E+07	1.79E+07	1.76E+07	1.83E+07
KRT1	7.55E+07	6.01E+07	5.37E+07	6.21E+07	6.02E+07	6.85E+07	5.13E+07	8.55E+07	4.91E+07
KRT10	1.32E+07	1.07E+07	7.25E+06			1.34E+07	1.23E+07	2.23E+07
KRT18	1.98E+08	2.35E+08	2.20E+08	2.01E+08	2.40E+08	2.12E+08	2.06E+08	2.41E+08	2.18E+08
KRT2	5.56E+06	1.47E+06	1.48E+06			1.84E+06		3.24E+06
KRT7	8.64E+07	1.10E+08	1.25E+08	9.09E+07	1.19E+08	1.06E+08	8.87E+07	1.16E+08	1.24E+08
KRT8	3.50E+07	3.10E+07	3.06E+07	3.21E+07	3.49E+07	2.71E+07	3.75E+07	4.13E+07	2.95E+07
KRT9	4.99E+06	2.63E+06	1.52E+06	3.04E+06	1.66E+06	3.79E+06	1.52E+06	4.92E+06	1.48E+06
KTI12	4.40E+06	5.71E+06	5.92E+06	5.65E+06	4.78E+06	6.35E+06	4.92E+06	6.31E+06	5.87E+06
KTN1	5.48E+07	5.10E+07	5.43E+07	4.83E+07	4.93E+07	5.19E+07	5.22E+07	5.41E+07	5.87E+07
KYAT3	6.48E+06		5.77E+06	4.80E+06	5.92E+06	5.21E+06	7.27E+06	8.91E+06	7.07E+06
L1CAM	2.75E+07	3.55E+07	3.36E+07	3.26E+07	3.19E+07	3.69E+07	2.71E+07	2.69E+07	3.35E+07
L2HGDH	2.63E+06	5.57E+06	5.33E+06	4.79E+06	4.83E+06	5.28E+06	4.08E+06	3.95E+06	4.39E+06
LACTB2	1.40E+07	1.44E+07	1.14E+07	1.34E+07	1.26E+07	1.10E+07	1.47E+07	1.72E+07	1.12E+07
LAGE3	2.87E+06	4.04E+06					3.07E+06
LAMA5			114820
LAMB1	3.32E+07	3.28E+07	3.03E+07	3.36E+07	3.20E+07	3.21E+07	2.40E+07	2.05E+07	2.00E+07
LAMC1	2.88E+07	2.99E+07	2.93E+07	3.17E+07	3.06E+07	3.07E+07	2.25E+07	2.32E+07	1.93E+07
LAMP1	3.18E+07	2.95E+07	3.07E+07	3.65E+07	2.67E+07	3.04E+07	3.23E+07	2.73E+07	2.82E+07
LAMP2	8.64E+07	8.57E+07	9.20E+07	1.01E+08	8.44E+07	9.48E+07	8.89E+07	7.01E+07	8.76E+07
LAMTOR1	5.44E+06	5.82E+06	6.50E+06	5.90E+06	7.00E+06	6.57E+06	4.95E+06	4.10E+06	4.58E+06
LAMTOR3		5.97E+06	4.38E+06	5.24E+06	5.68E+06	5.76E+06	6.19E+06	5.45E+06	4.78E+06
LAMTOR5	9.61E+06	1.19E+07	1.21E+07	1.00E+07	8.06E+06	1.00E+07	7.71E+06	6.45E+06	7.94E+06
LANCL1	9.75E+06	1.05E+07	1.34E+07	1.19E+07	1.40E+07	1.33E+07	1.18E+07	1.29E+07	1.12E+07
LAP3	8.08E+07	6.91E+07	7.71E+07	1.05E+08	1.11E+08	8.81E+07	1.52E+08	1.69E+08	1.71E+08
LARP1	1.80E+07	1.56E+07	1.86E+07	1.58E+07	1.72E+07	1.76E+07	1.99E+07	2.01E+07	1.59E+07
LARP4	2.51E+06	2.22E+06	2.41E+06	2.53E+06	2.58E+06	1.78E+06	2.44E+06	2.39E+06	2.39E+06
LARP4B	8.04E+06	6.40E+06	7.13E+06	6.47E+06	6.59E+06	6.48E+06	5.41E+06	6.11E+06	5.38E+06
LARP7	2.45E+06		3.96E+06	5.94E+06	2.56E+06	3.86E+06	3.63E+06	3.94E+06	3.64E+06
LARS1	5.37E+07	4.91E+07	5.69E+07	5.32E+07	5.77E+07	5.53E+07	5.28E+07	5.71E+07	5.69E+07
LAS1L	1.35E+07	1.61E+07	1.09E+07	1.07E+07	1.06E+07	1.46E+07	1.31E+07	1.32E+07	7.98E+06
LASP1	1.36E+08	1.32E+08	1.71E+08	1.25E+08	1.43E+08	1.64E+08	1.44E+08	1.49E+08	1.62E+08
LBH		3.49E+06	4.92E+06	4.43E+06	5.98E+06	5.52E+06
LBR	5.56E+07	4.83E+07	5.35E+07	4.05E+07	4.78E+07	4.01E+07	6.65E+07	5.75E+07	5.32E+07
LCMT1	2.36E+06		2.70E+06		3.34E+06		2.77E+06	4.34E+06	3.07E+06
LDAH	9.01E+06	5.65E+06	4.42E+06	5.71E+06	4.78E+06	5.01E+06	7.80E+06	4.61E+06	4.24E+06
LDHA	1.41E+09	1.35E+09	1.40E+09	1.35E+09	1.38E+09	1.46E+09	1.18E+09	1.27E+09	1.28E+09
LDHB	5.42E+08	5.61E+08	5.27E+08	5.66E+08	5.61E+08	5.52E+08	5.36E+08	5.54E+08	5.10E+08
LDLR	1.48E+07	1.11E+07	1.59E+07	1.42E+07	1.52E+07	1.38E+07	1.70E+07	1.30E+07	2.15E+07
LEMD2	2.26E+07	1.72E+07	1.91E+07	2.10E+07	1.96E+07	2.00E+07	2.44E+07	2.07E+07	1.96E+07
LEMD3	9.62E+06	7.82E+06	6.39E+06	7.83E+06	6.92E+06	6.27E+06	9.38E+06	6.91E+06	5.52E+06
LENG8	2.44E+06						2.49E+06	1.99E+06	2.15E+06
LEO1	8.62E+06		1.07E+07	8.88E+06	1.08E+07	1.18E+07	9.08E+06	1.11E+07	1.39E+07
LETM1	1.44E+07	1.14E+07	1.43E+07	1.49E+07	1.47E+07	1.29E+07	1.64E+07	1.67E+07	1.61E+07
LGALS1	1.95E+09	2.09E+09	2.00E+09	2.10E+09	2.06E+09	1.95E+09	1.89E+09	1.79E+09	1.63E+09
LGALS3	4.70E+07	5.51E+07	5.35E+07	4.87E+07	4.32E+07	5.19E+07	4.19E+07	3.99E+07	4.07E+07
LGALS3BP	7.90E+07	7.56E+07	6.59E+07	9.28E+07	9.00E+07	8.78E+07	8.33E+07	8.25E+07	6.70E+07
LGALS8	6.83E+06	6.75E+06	6.40E+06	7.36E+06	6.63E+06	7.90E+06	6.60E+06	6.50E+06	8.84E+06
LGALS9	9.06E+06	1.01E+07	9.05E+06	1.59E+07	1.68E+07	1.33E+07	1.76E+07	2.13E+07	1.44E+07
LIG1	644398	1.64E+06	1.58E+06	1.77E+06	1.27E+06	1.42E+06	1.31E+06	219780
LIG3	9.71E+06	7.06E+06	6.38E+06	6.44E+06	6.43E+06	6.16E+06	1.30E+07	1.35E+07	1.23E+07
LIMA1	2.21E+08	2.14E+08	2.43E+08	2.49E+08	2.63E+08	2.36E+08	2.54E+08	2.47E+08	2.38E+08
LIMCH1	1.89E+06						2.28E+06	2.76E+06	2.56E+06
LIMD1	2.36E+06	2.42E+06	2.03E+06	2.33E+06	2.17E+06	2.32E+06	2.04E+06	2.29E+06	2.07E+06
LIN7C	1.58E+07	1.41E+07	1.33E+07	1.37E+07	1.36E+07	1.21E+07	1.40E+07	1.15E+07	8.91E+06
LIPA	3.04E+06	2.09E+06	1.71E+06	2.53E+06	1.67E+06	1.68E+06		1.24E+06	779741
LLGL1	2.39E+07	2.68E+07	2.82E+07	2.53E+07	2.78E+07	2.66E+07	2.35E+07	2.67E+07	2.55E+07
LMAN1	1.04E+07	1.07E+07	1.30E+07	1.07E+07	1.26E+07	1.15E+07	1.07E+07	1.33E+07	1.23E+07
LMAN2	1.14E+08	1.31E+08	1.38E+08	1.61E+08	1.19E+08	1.19E+08	1.12E+08	9.97E+07	8.98E+07
LMAN2L			4.01E+06	3.76E+06	4.86E+06	3.94E+06		7.48E+06	6.94E+06
LMCD1	3.68E+07	4.03E+07	5.49E+07	3.76E+07	4.15E+07	5.29E+07	3.16E+07	3.25E+07	3.50E+07
LMF2	4.71E+07	4.30E+07	3.84E+07	5.28E+07	4.50E+07	4.31E+07	4.92E+07	4.53E+07	4.08E+07
LMNA	2.98E+08	2.91E+08	2.98E+08	3.04E+08	3.15E+08	2.78E+08	3.68E+08	3.71E+08	3.61E+08
LMNB1	1.07E+08	1.02E+08	1.13E+08	1.01E+08	1.07E+08	9.78E+07	1.18E+08	1.18E+08	1.26E+08
LMNB2	4.66E+07	4.97E+07	5.54E+07	4.70E+07	5.22E+07	4.72E+07	5.21E+07	5.81E+07	6.00E+07
LMO7	5.39E+07	5.96E+07	5.63E+07	5.40E+07	6.00E+07	5.27E+07	5.67E+07	6.30E+07	6.41E+07
LNPEP	2.35E+07	2.57E+07	1.98E+07	2.95E+07	2.58E+07	2.57E+07	2.47E+07	2.29E+07	2.10E+07
LNPK	2.08E+08	2.50E+08	2.26E+08	2.11E+08	1.89E+08	2.02E+08	2.41E+08	2.23E+08	2.29E+08
LONP1	4.44E+07	4.03E+07	3.78E+07	4.32E+07	4.24E+07	3.80E+07	5.20E+07	5.07E+07	5.11E+07
LOX	1.83E+07	2.13E+07	1.20E+07	2.05E+07	1.77E+07	1.26E+07	7.53E+06	6.28E+06	5.60E+06
LOXL2	1.09E+07	1.02E+07	1.21E+07	9.36E+06	1.05E+07	1.20E+07	6.23E+06	6.55E+06	6.68E+06
LPIN1	1.05E+06	1.40E+06	865638	931422	921317		757656	704791
LPP	4.93E+07	5.86E+07	6.74E+07	4.74E+07	4.48E+07	5.65E+07	3.96E+07	4.27E+07	5.03E+07
LRBA	8.06E+06	7.91E+06	9.44E+06	9.22E+06	8.44E+06	8.27E+06	7.55E+06	9.71E+06	9.57E+06
LRCH3	4.94E+06	3.83E+06	3.16E+06	3.77E+06	3.47E+06	3.14E+06	3.47E+06	2.93E+06	3.78E+06
LRP1	1.91E+07	1.69E+07	1.93E+07	1.60E+07	1.85E+07	1.74E+07	1.76E+07	2.00E+07	1.84E+07
LRPAP1	6.85E+06	4.58E+06	4.56E+06	6.44E+06	5.44E+06	5.56E+06	4.63E+06	4.35E+06	6.07E+06
LRPPRC	6.14E+07	6.43E+07	6.17E+07	6.35E+07	6.05E+07	6.10E+07	5.49E+07	5.25E+07	4.91E+07
LRRC14		1.03E+06	876790	1.35E+06	967166	1.07E+06		1.22E+06	758410
LRRC20	1.34E+07	8.33E+06	9.60E+06	1.11E+07	1.07E+07	1.05E+07	1.13E+07	1.21E+07	8.76E+06
LRRC40	1.08E+07	1.14E+07	9.70E+06	1.01E+07	9.01E+06	1.04E+07	1.04E+07	1.08E+07	8.56E+06
LRRC41		542705	187175	718518	685661	308177	613797	185772	164423
LRRC47	2.97E+07	3.01E+07	2.60E+07	2.88E+07	2.96E+07	2.70E+07	2.95E+07	3.01E+07	2.59E+07
LRRC57	1.24E+07	1.14E+07	1.32E+07	1.20E+07	1.30E+07	1.43E+07	1.54E+07	1.27E+07	1.32E+07
LRRC58	4.13E+06	2.91E+06		3.12E+06	4.31E+06
LRRC59	1.19E+08	1.20E+08	1.16E+08	1.15E+08	1.29E+08	1.08E+08	1.05E+08	1.17E+08	9.76E+07
LRRC8E							710035	781602
LRRFIP1		4.23E+06	4.07E+06
LRRFIP2		1.83E+06	1.44E+06		1.90E+06	1.60E+06		1.52E+06
LRSAM1	2.73E+06	1.83E+06	1.95E+06	1.00E+06	2.06E+06	1.48E+06	2.85E+06	2.93E+06	2.81E+06
LRWD1	9.51E+06	1.06E+07	8.44E+06	1.15E+07	8.66E+06	9.09E+06	9.74E+06	8.35E+06	8.04E+06
LSG1	1.34E+06				3.10E+06	1.43E+06		3.13E+06	1.67E+06
LSM1	5.42E+06	4.55E+06	4.81E+06	5.70E+06	4.68E+06	5.42E+06	3.48E+06	4.20E+06	5.86E+06
LSM12	6.08E+07	6.75E+07	6.40E+07	6.15E+07	6.54E+07	6.06E+07	6.72E+07	7.27E+07	7.08E+07
LSM14A	1.97E+07	2.08E+07	2.20E+07	2.07E+07	1.89E+07	2.14E+07	1.65E+07	1.93E+07	1.80E+07
LSM14B	1.93E+07	1.37E+07	1.42E+07	1.55E+07	1.72E+07	1.68E+07	1.55E+07	1.40E+07	1.23E+07
LSM2	9.10E+06	1.22E+07	8.89E+06	9.56E+06	8.25E+06	7.81E+06	8.25E+06	1.09E+07	9.65E+06
LSM3	6.04E+07	5.87E+07	6.57E+07	5.79E+07	6.26E+07	6.77E+07	6.68E+07	6.34E+07	5.84E+07
LSM4	1.55E+07	1.14E+07	1.66E+07	1.55E+07	2.19E+07	1.46E+07	1.96E+07	2.66E+07	2.17E+07
LSM5	1.64E+07	1.20E+07	1.23E+07	1.43E+07	1.27E+07	1.30E+07	1.93E+07	1.66E+07	1.16E+07
LSM6	2.93E+07	2.61E+07	2.56E+07	2.48E+07	2.63E+07	2.54E+07	2.57E+07	2.68E+07	2.43E+07
LSM7	2.78E+07	2.51E+07	3.02E+07	3.07E+07	2.91E+07	2.83E+07	3.01E+07	2.91E+07	2.74E+07
LSM8	4.48E+07	3.59E+07	4.21E+07	3.98E+07	3.97E+07	3.45E+07	4.20E+07	3.14E+07	4.31E+07
LSS	9.12E+06	1.17E+07	1.15E+07	9.48E+06	8.61E+06	1.10E+07	8.85E+06	6.99E+06	7.47E+06
LTA4H	4.35E+07	3.40E+07	4.31E+07	4.05E+07	4.23E+07	4.01E+07	4.57E+07	4.87E+07	4.32E+07
LTBP4	1.02E+07	8.57E+06	7.62E+06	6.73E+06	9.75E+06	6.53E+06	8.81E+06	8.25E+06	8.12E+06
LTN1	3.59E+06	3.44E+06		3.03E+06		2.13E+06		3.81E+06	3.51E+06
LUC7L	9.07E+06	8.35E+06	8.74E+06	9.16E+06	1.24E+07	9.93E+06	1.13E+07	1.39E+07	1.18E+07
LUC7L2	2.06E+07	1.97E+07	2.36E+07	2.29E+07	2.14E+07	2.24E+07	2.27E+07	2.34E+07	2.86E+07
LUC7L3	3.04E+07	3.38E+07	3.44E+07	3.43E+07	3.05E+07	3.55E+07	3.50E+07	3.36E+07	3.15E+07
LUZP1	3.73E+06	3.96E+06	3.58E+06	3.94E+06	4.88E+06	3.66E+06	3.46E+06	3.76E+06	3.19E+06
LYAR	2.49E+06	2.92E+06	2.29E+06	3.09E+06	2.78E+06	2.86E+06	2.63E+06	2.62E+06	2.63E+06
LYPLA1	3.55E+07	3.19E+07	3.25E+07	3.30E+07	3.15E+07	3.17E+07	3.32E+07	3.14E+07	3.07E+07
LYPLA2	2.16E+07	1.27E+07	2.70E+07	2.30E+07	3.35E+07	2.09E+07	2.87E+07	3.87E+07	3.49E+07
LZIC	8.51E+06	6.58E+06	8.97E+06	8.36E+06	7.12E+06	7.73E+06	9.24E+06	9.67E+06	1.09E+07
LZTFL1	3.94E+06		5.43E+06	4.17E+06	4.38E+06	5.10E+06	4.59E+06	4.32E+06	4.06E+06
M6PR	2.94E+07	2.81E+07	3.03E+07	2.89E+07	2.92E+07	3.18E+07	3.15E+07	3.06E+07	3.30E+07
MACF1	1.55E+07	1.47E+07	1.59E+07	1.37E+07	1.54E+07	1.28E+07	1.34E+07	1.37E+07	1.24E+07
MACROD1	1.02E+07	9.08E+06	1.42E+07	1.20E+07	1.09E+07	1.51E+07	9.76E+06	1.01E+07	1.10E+07
MACROH2A1	1.50E+08	1.27E+08	1.23E+08	1.42E+08	1.36E+08	1.20E+08	1.58E+08	1.55E+08	1.48E+08
MACROH2A2		3.13E+07	2.27E+07	2.67E+07	2.02E+07	2.31E+07
MAD1L1	1.51E+07	1.14E+07	1.02E+07	1.01E+07	1.13E+07	1.04E+07	9.64E+06	1.12E+07	9.67E+06
MAD2L1	9.98E+06	9.24E+06	7.38E+06	9.48E+06	9.70E+06	1.03E+07	4.46E+06	5.21E+06	4.03E+06
MAGED1	1.30E+06	1.45E+06	1.33E+06	1.39E+06	1.62E+06	1.01E+06	441184	509564	191227
MAGED2	1.05E+07	1.13E+07	1.01E+07	1.03E+07	9.47E+06	9.93E+06	6.38E+06	5.66E+06	4.83E+06
MAGOHB	1.90E+07	1.90E+07	1.53E+07	1.87E+07	1.60E+07	1.62E+07	1.87E+07	1.65E+07	1.67E+07
MAGT1	6.39E+06		7.42E+06	6.89E+06	8.29E+06	7.34E+06	7.88E+06	8.73E+06	6.81E+06
MAIP1	5.62E+06	5.83E+06	5.06E+06	6.22E+06	6.05E+06	5.92E+06	5.70E+06	4.68E+06	5.03E+06
MAK16		2.74E+07	2.53E+07	2.97E+07	2.46E+07	2.49E+07	2.73E+07	2.24E+07	2.62E+07
MAN1B1	3.46E+06	3.16E+06	2.81E+06	6.28E+06	3.70E+06	3.38E+06	3.47E+06	5.45E+06	4.88E+06
MAN2A1	2.19E+06				209387
MAN2B1	8.80E+06	1.13E+07		1.46E+07	1.71E+07	1.51E+07	6.56E+06	1.12E+07
MAN2C1	385437	231644	229042	331011	271719	147432
MANF	3.13E+07	3.25E+07	3.94E+07	3.78E+07	4.10E+07	3.87E+07	3.04E+07	3.33E+07	3.27E+07
MAP1B	1.99E+07	2.20E+07	2.18E+07	1.99E+07	2.18E+07	2.07E+07	2.24E+07	2.41E+07	2.42E+07
MAP1S	1.13E+07	1.24E+07	1.18E+07	1.08E+07	1.02E+07	1.06E+07	1.42E+07	1.18E+07	1.13E+07
MAP2K1	5.24E+07	6.06E+07	5.30E+07		5.59E+07	6.14E+07	5.39E+07	5.32E+07	4.87E+07
MAP2K2	2.12E+07	2.22E+07	1.81E+07	1.99E+07	1.87E+07	1.90E+07	2.12E+07	1.72E+07	1.70E+07
MAP2K3	1.14E+07	1.09E+07	9.71E+06	1.19E+07	1.36E+07	1.18E+07	1.14E+07	1.29E+07	1.23E+07
MAP3K20	1.20E+07	9.50E+06	1.17E+07	1.58E+07	1.75E+07	1.32E+07	1.28E+07	1.55E+07	7.92E+06
MAP3K7	844466		935249	1.07E+06	1.07E+06	925855	822389	1.21E+06	1.43E+06
MAP3K7CL	6.46E+06	6.74E+06	6.26E+06	6.57E+06	6.21E+06	6.66E+06	5.04E+06	5.00E+06	5.62E+06
MAP4	1.56E+08	1.56E+08	1.69E+08	1.57E+08	1.68E+08	1.58E+08	1.67E+08	1.85E+08	1.81E+08
MAP4K4	4.06E+06	4.16E+06	3.03E+06	5.44E+06	4.96E+06	4.13E+06	6.38E+06	4.72E+06	4.35E+06
MAP4K5			6.04E+06	4.38E+06	6.27E+06	6.57E+06	1.80E+07	1.15E+07	2.31E+07
MAP7D1	1.00E+07	1.29E+07	1.02E+07	1.00E+07	9.99E+06	1.02E+07	8.25E+06	8.89E+06	8.93E+06
MAPK1	3.64E+07	3.27E+07	4.03E+07	3.42E+07	4.12E+07	3.85E+07	4.04E+07	4.00E+07	3.95E+07
MAPK14	9.29E+06	7.75E+06	8.07E+06	1.03E+07	7.88E+06	8.70E+06	7.18E+06	5.90E+06	8.38E+06
MAPK1IP1L	2.75E+07	2.53E+07	2.43E+07	2.71E+07	2.23E+07	2.60E+07	3.16E+07	3.11E+07	3.03E+07
MAPK3	2.06E+07	2.13E+07	1.83E+07	1.89E+07	1.66E+07	1.91E+07	1.80E+07	1.67E+07	1.78E+07
MAPRE1	1.31E+08	1.29E+08	1.29E+08	1.29E+08	1.22E+08	1.33E+08	1.24E+08	1.22E+08	1.15E+08
MARCHF5	6.73E+06	7.75E+06	5.95E+06	6.57E+06	6.02E+06	6.23E+06	5.84E+06	6.01E+06	4.93E+06
MARCKS	3.04E+07	3.70E+07	3.75E+07	2.72E+07	3.10E+07	3.36E+07	3.02E+07	3.58E+07	3.87E+07
MARK2	3.33E+06	2.83E+06	3.35E+06	4.00E+06	3.87E+06	3.72E+06	4.25E+06	3.70E+06	2.99E+06
MARK3	1.65E+06	2.24E+06	2.79E+06	2.52E+06	3.64E+06	2.70E+06	2.29E+06	3.31E+06	2.52E+06
MARS1	5.17E+07	5.51E+07	5.26E+07	5.43E+07	5.68E+07	5.39E+07	5.50E+07	5.24E+07	5.14E+07
MASTL	517212	554147					197124
MAT2A	4.56E+07	3.76E+07	4.63E+07	4.93E+07	4.59E+07	4.81E+07	5.03E+07	4.83E+07	4.88E+07
MAT2B	2.28E+07	2.21E+07	2.20E+07	2.67E+07	2.40E+07	2.46E+07	2.25E+07	2.23E+07	2.22E+07
MATN2	2.53E+07	1.07E+07	1.06E+07	8.25E+06	1.36E+07	9.36E+06	4.99E+06	8.44E+06	6.61E+06
MATR3	1.73E+08	1.86E+08	1.98E+08	1.96E+08	2.00E+08	1.79E+08	1.71E+08	1.88E+08	1.98E+08
MAVS	2.52E+07	2.90E+07	2.68E+07	2.64E+07	2.57E+07	2.73E+07	2.45E+07	2.19E+07	2.29E+07
MBD3	924572		2.46E+06			2.48E+06		878206
MBNL1		2.02E+07	1.61E+07	1.17E+07	1.19E+07	1.74E+07			6.37E+06
MBOAT7	2.10E+07	1.43E+07	1.43E+07	1.54E+07	1.89E+07	1.47E+07	1.74E+07	1.52E+07	1.80E+07
MCAM	2.41E+07	1.94E+07	2.61E+07	2.12E+07	2.59E+07	2.66E+07	2.48E+07	2.58E+07	2.89E+07
MCCC1		2.42E+06	4.20E+06	5.88E+06	3.82E+06	3.06E+06	2.07E+06	1.39E+06	2.45E+06
MCCC2	1.23E+07	1.33E+07			1.14E+07	8.48E+06	1.29E+07	1.79E+07	1.24E+07
MCM2	1.20E+08	1.20E+08	1.31E+08	1.13E+08	1.13E+08	1.24E+08	1.22E+08	1.33E+08	1.49E+08
MCM3	7.62E+07	7.37E+07	8.38E+07	7.14E+07	6.92E+07	7.59E+07	7.74E+07	7.57E+07	8.97E+07
MCM3AP	4.10E+06		3.21E+06		2.98E+06		4.12E+06	3.01E+06	2.89E+06
MCM4	4.51E+07	4.50E+07	4.88E+07	4.46E+07	4.13E+07	4.28E+07	4.75E+07	5.01E+07	5.58E+07
MCM5	6.97E+07	6.64E+07	9.31E+07	7.39E+07	8.38E+07	8.32E+07	7.31E+07	8.19E+07	8.46E+07
MCM6	1.13E+08	1.05E+08	1.25E+08	1.13E+08	1.10E+08	1.13E+08	1.20E+08	1.27E+08	1.42E+08
MCM7	9.19E+07	8.72E+07	1.05E+08	8.79E+07	8.99E+07	9.45E+07	9.79E+07	1.02E+08	1.23E+08
MCMBP	1.77E+07	1.67E+07	1.65E+07	1.83E+07	1.57E+07	1.64E+07	1.56E+07	1.60E+07	1.55E+07
MCRIP1	3.03E+07	4.04E+07	3.84E+07	3.82E+07	3.35E+07	4.10E+07	2.79E+07	2.82E+07	2.40E+07
MCTS1	2.08E+06	1.20E+06	1.85E+06	1.79E+06	3.06E+06	2.88E+06	684828	3.38E+06	2.47E+06
MCU	1.93E+07		1.53E+07	1.61E+07	1.93E+07	1.64E+07	1.93E+07	1.69E+07	1.68E+07
MDC1	8.48E+06	1.28E+07	1.33E+07	1.38E+07	1.51E+07	1.56E+07	1.01E+07	5.63E+06	4.30E+06
MDH1	3.81E+08	3.62E+08	3.54E+08	3.78E+08	3.86E+08	3.65E+08	4.14E+08	3.91E+08	3.39E+08
MDH2	1.58E+08	1.36E+08	1.60E+08	1.57E+08	1.65E+08	1.52E+08	1.75E+08	1.68E+08	1.68E+08
MDK	5.31E+06	4.80E+06	4.66E+06	5.91E+06	6.38E+06	5.19E+06	5.61E+06	4.79E+06	4.11E+06
ME2		2.74E+07		2.47E+07	2.23E+07	2.31E+07
MEAK7	2.66E+07	1.30E+07	1.63E+07	2.27E+07	2.49E+07	1.87E+07	2.11E+07	2.01E+07	2.22E+07
MECP2	7.93E+06	4.82E+06	5.39E+06	5.90E+06	7.07E+06	5.41E+06	6.61E+06	7.17E+06	9.11E+06
MED1	4.34E+06	4.77E+06	3.73E+06	4.30E+06	4.15E+06	4.21E+06	3.79E+06	4.00E+06	3.40E+06
MED11	914133		1.84E+06	1.83E+06	1.59E+06	1.80E+06	810161	927460	471955
MED12	2.60E+06	1.59E+06	1.40E+06	1.98E+06	1.81E+06	1.94E+06	1.97E+06	1.69E+06	2.70E+06
MED13		762089	1.20E+06	779086	919211	982817	798006	1.58E+06	1.78E+06
MED14	4.64E+06	7.74E+06	6.68E+06	7.51E+06	6.45E+06	6.36E+06	4.52E+06	4.21E+06	4.17E+06
MED15	4.25E+06	4.89E+06	4.51E+06	5.09E+06	5.15E+06	5.13E+06	3.89E+06	3.47E+06	2.89E+06
MED18		345369		605036	370756	330154
MED23	3.80E+06	4.99E+06	3.66E+06	3.80E+06	3.71E+06	3.82E+06	3.56E+06	2.80E+06	3.44E+06
MED24									148245
MED29	1.78E+06	4.04E+06	5.89E+06	4.21E+06	3.81E+06	4.70E+06	2.51E+06	3.02E+06	1.93E+06
MED4	6.51E+06			7.75E+06	8.58E+06	8.46E+06		7.21E+06
MED6	1.49E+07		1.64E+07						1.83E+07
MEMO1	163904	388826		415658	30228.3			128341
MEN1	3.48E+06		3.18E+06	3.83E+06	3.71E+06	3.52E+06	3.69E+06	3.64E+06	3.21E+06
MEPCE	5.79E+06	6.25E+06	5.33E+06	6.91E+06	5.15E+06	5.86E+06	5.55E+06	5.40E+06	5.26E+06
MESD	1.84E+07	1.68E+07	1.63E+07	1.77E+07	1.61E+07	1.79E+07	1.93E+07	1.60E+07	1.54E+07
MEST	1.27E+07	7.84E+06	9.63E+06	1.00E+07	6.03E+06	9.30E+06	8.27E+06	5.23E+06	6.94E+06
METAP1	1.74E+07	2.25E+07	2.04E+07	2.00E+07	2.13E+07	2.24E+07	1.52E+07	1.52E+07	1.43E+07
METAP2	3.62E+07	3.51E+07	2.73E+07	3.27E+07	2.93E+07	3.31E+07	3.90E+07	3.14E+07	3.45E+07
METTL1	5.42E+06	9.06E+06	7.20E+06	7.33E+06	5.44E+06	7.05E+06	6.83E+06	7.44E+06	4.98E+06
METTL16		5.85E+06	5.77E+06	5.53E+06	4.62E+06	6.20E+06	4.86E+06	4.59E+06
METTL3	2.15E+06	1.53E+06		1.97E+06	2.41E+06	2.24E+06		1.59E+06	1.44E+06
MEX3D	3.60E+06		4.40E+06	3.87E+06	3.47E+06	3.57E+06		3.92E+06
MFAP1	8.84E+06	4.47E+06	4.80E+06	7.25E+06	5.87E+06	5.12E+06	7.81E+06	5.85E+06	6.85E+06
MFF	2.35E+06	2.30E+06	2.50E+06	2.64E+06	2.22E+06	2.24E+06	2.28E+06	2.45E+06	2.33E+06
MFGE8	9.38E+06	1.08E+07	9.17E+06	1.02E+07	1.25E+07	1.02E+07	9.52E+06	1.11E+07	7.57E+06
MFSD10	2.04E+06	1.19E+06	1.84E+06	1.90E+06	3.08E+06	2.87E+06	686105	3.37E+06	2.52E+06
MGAT1	2.65E+06	2.21E+06	2.38E+06	2.31E+06	2.52E+06	2.62E+06	1.70E+06	1.82E+06	2.19E+06
MGAT2	4.96E+06			1.67E+06	1.56E+06			2.32E+06	3.61E+06
MGLL	2.74E+06	3.80E+06	4.05E+06	3.99E+06	3.67E+06	3.62E+06	2.40E+06	1.51E+06	3.46E+06
MGME1	2.85E+06	2.94E+06	2.63E+06	2.97E+06	3.30E+06	2.65E+06	3.13E+06	2.52E+06	2.72E+06
MGMT	6.42E+06	1.25E+07	9.26E+06	1.07E+07	6.85E+06	9.33E+06	7.39E+06	5.05E+06	6.57E+06
MGST1		1.72E+07	1.59E+07	1.38E+07	1.35E+07	1.63E+07	1.20E+07
MGST3	1.35E+07	1.35E+07	1.26E+07	1.45E+07	1.45E+07	1.30E+07	4.75E+06	9.47E+06	1.32E+07
MIA2	4.36E+06		4.48E+06	4.74E+06	5.39E+06	4.54E+06	4.82E+06	4.27E+06	5.69E+06
MIA3	5.39E+06	4.70E+06	4.95E+06	5.18E+06	4.88E+06	4.88E+06	5.51E+06	5.90E+06	5.00E+06
MICAL3	7.54E+06	6.54E+06	5.75E+06	7.80E+06	7.32E+06	7.10E+06	6.24E+06	5.87E+06	5.78E+06
MICALL1	6.19E+06	8.36E+06	7.66E+06	8.70E+06	8.72E+06	7.07E+06	8.08E+06	8.77E+06	6.60E+06
MICU1		2.34E+06	2.25E+06		1.91E+06	2.48E+06	2.48E+06	1.97E+06
MIEN1	8.97E+06		8.38E+06	6.33E+06	7.76E+06	8.63E+06	7.99E+06	8.74E+06	1.06E+07
MIF	2.10E+09	2.06E+09	2.32E+09	2.44E+09	2.48E+09	2.41E+09	2.41E+09	2.71E+09	2.09E+09
MINK1	3.54E+06	2.94E+06	2.44E+06	3.30E+06	3.31E+06	3.08E+06	3.55E+06	2.97E+06	2.42E+06
MINPP1	1.14E+07	1.11E+07	1.06E+07	1.04E+07	9.73E+06	9.93E+06	9.84E+06	9.95E+06
MIS12	7.89E+06	4.78E+06	8.64E+06	7.92E+06	9.20E+06	9.37E+06	9.22E+06	8.75E+06	8.94E+06
MIX23	1.43E+07	1.54E+07	1.25E+07	1.37E+07	1.27E+07	1.41E+07	1.32E+07	1.29E+07	1.19E+07
MKI67	2.97E+07	3.10E+07	2.70E+07	2.75E+07	2.90E+07	2.62E+07	2.49E+07	2.53E+07	2.46E+07
MLEC	2.97E+07	2.19E+07	3.20E+07	2.72E+07	3.49E+07	2.80E+07	3.21E+07	4.17E+07	3.24E+07
MLF2			1.41E+06		2.25E+06			836887	1.01E+06
MMGT1	2.98E+06	4.24E+06	3.31E+06	3.45E+06	2.74E+06	2.78E+06	2.46E+06	2.22E+06	2.42E+06
MMP14	7.11E+06	7.79E+06	7.19E+06	8.59E+06	8.26E+06	7.89E+06	1.09E+07	7.85E+06
MMP24OS	5.18E+06	4.73E+06	4.08E+06	4.11E+06	3.44E+06	3.81E+06	4.21E+06	3.78E+06	4.09E+06
MMS19	2.34E+07	2.46E+07	2.37E+07	2.51E+07	2.17E+07	2.47E+07	2.11E+07	2.09E+07	1.87E+07
MMUT	2.23E+07	1.70E+07	1.73E+07	1.74E+07	2.15E+07	1.86E+07	2.04E+07	1.84E+07	1.82E+07
MNAT1	2.64E+06	2.50E+06	2.01E+06	2.74E+06	2.02E+06	2.48E+06	2.42E+06	2.07E+06	1.69E+06
MOB1A	1.08E+07	1.06E+07	8.52E+06	9.88E+06	9.46E+06	1.01E+07	1.09E+07	8.10E+06	7.93E+06
MOCS3	3.34E+06	3.47E+06	3.07E+06	3.05E+06	3.15E+06	2.37E+06	4.00E+06	4.98E+06	3.40E+06
MOGS	3.60E+07	3.74E+07	3.29E+07	3.96E+07	3.66E+07	3.80E+07	3.41E+07	3.29E+07	3.18E+07
MON2	6.41E+06	5.58E+06	6.25E+06	5.86E+06	5.88E+06	5.93E+06	4.55E+06	4.55E+06	5.30E+06
MORC2	1.48E+07	1.78E+07	1.67E+07	1.55E+07	1.63E+07	1.56E+07	1.44E+07	2.25E+07	1.68E+07
MORC3	9.27E+06	7.76E+06	6.31E+06	7.85E+06	6.29E+06	6.86E+06	8.38E+06	6.71E+06	7.93E+06
MORF4L1	1.21E+07	9.48E+06	1.00E+07	9.27E+06	8.88E+06	9.80E+06	8.88E+06	8.24E+06	8.21E+06
MOV10	2.91E+07	3.20E+07	3.11E+07	3.06E+07	3.01E+07	3.14E+07	2.71E+07	2.57E+07	2.56E+07
MPC2	835183		847703		1.16E+06	932214	592826	1.14E+06	1.44E+06
MPDU1	5.42E+07	4.86E+07	4.70E+07	5.38E+07	4.33E+07	4.89E+07	5.94E+07	5.18E+07	4.71E+07
MPDZ			809062
MPG	3.81E+06	3.75E+06	4.02E+06	3.95E+06	4.20E+06	3.62E+06	4.36E+06	3.98E+06	3.05E+06
MPHOSPH6	2.80E+06		4.41E+06	4.87E+06	3.91E+06	3.60E+06		1.78E+06	2.70E+06
MPHOSPH8	3.41E+06	4.24E+06	4.67E+06	4.75E+06	4.33E+06	4.71E+06	2.58E+06	2.94E+06	3.52E+06
MPI	2.32E+07	2.15E+07	2.40E+07	2.37E+07	2.15E+07	2.47E+07	1.76E+07	2.38E+07	2.47E+07
MPLKIP	1.35E+07	1.58E+07	1.47E+07	1.68E+07	1.60E+07	1.54E+07	1.63E+07	1.44E+07	1.38E+07
MPRIP	6.80E+07	6.93E+07	6.62E+07	6.90E+07	6.23E+07	6.54E+07	5.75E+07	5.75E+07	5.99E+07
MPST	5.80E+06	5.88E+06	5.68E+06	5.82E+06	5.43E+06	5.86E+06	5.32E+06	4.73E+06	5.24E+06
MPZL1	4.21E+06	4.49E+06	3.52E+06	4.40E+06	4.21E+06	3.71E+06	4.34E+06	3.24E+06	4.00E+06
MRC2	1.11E+06	1.30E+06	1.42E+06	1.25E+06	1.30E+06	1.62E+06	1.35E+06	1.24E+06	1.70E+06
MRE11	2.10E+07	1.84E+07	1.74E+07	2.08E+07	2.03E+07	1.62E+07	2.00E+07	1.80E+07	1.48E+07
MRFAP1	2.37E+06	2.31E+06	2.16E+06	2.08E+06	1.85E+06	2.22E+06
MRGBP	1.27E+07	1.48E+07	1.24E+07	1.48E+07	1.43E+07	1.24E+07	1.49E+07	1.44E+07	1.25E+07
MRI1	969877	1.33E+06	1.46E+06	981907	1.37E+06	1.29E+06	779968	1.46E+06	1.72E+06
MRM3	4.82E+06		5.02E+06		5.85E+06		3.68E+06	3.64E+06	3.78E+06
MRPL1	9.04E+06	1.14E+07	7.87E+06	8.89E+06	7.20E+06	8.93E+06	7.52E+06	7.59E+06	7.72E+06
MRPL10	7.38E+06	1.09E+07	5.50E+06	6.43E+06	1.53E+06	6.22E+06	5.24E+06	1.09E+06	5.68E+06
MRPL11	6.36E+06		9.86E+06		1.25E+07	7.98E+06	8.92E+06	1.20E+07	9.64E+06
MRPL12	4.42E+07	5.31E+07	5.53E+07	5.03E+07	5.91E+07	5.42E+07	5.15E+07	6.06E+07	4.91E+07
MRPL13	7.66E+06	1.04E+07	9.48E+06	9.94E+06	1.00E+07	9.45E+06	9.15E+06	1.06E+07	9.77E+06
MRPL14	9.69E+06	8.06E+06	4.63E+06	9.01E+06	8.25E+06	5.88E+06	8.85E+06	8.16E+06	8.17E+06
MRPL15	1.64E+07	1.47E+07	1.40E+07	1.64E+07	1.57E+07	1.47E+07	1.42E+07	1.44E+07	1.48E+07
MRPL16	1.57E+07	1.42E+07	1.24E+07	1.56E+07	1.34E+07	1.36E+07	1.71E+07	1.65E+07	1.26E+07
MRPL17	2.16E+07	1.79E+07	1.87E+07	2.23E+07	2.25E+07	1.91E+07	2.10E+07	2.16E+07	1.74E+07
MRPL19	9.09E+06	7.10E+06	7.40E+06	6.95E+06	9.01E+06	7.58E+06	9.83E+06	8.62E+06	7.88E+06
MRPL20	4.60E+06	2.49E+06	2.51E+06	2.80E+06	3.45E+06	3.25E+06	3.59E+06	3.33E+06	3.22E+06
MRPL21	9.28E+06	9.84E+06	1.17E+07	1.30E+07	1.15E+07	9.74E+06	9.93E+06	8.17E+06	9.14E+06
MRPL22	1.66E+07	1.21E+07	1.34E+07	1.38E+07	1.53E+07	1.48E+07	1.29E+07	1.16E+07	9.96E+06
MRPL23	1.52E+07	1.39E+07	1.37E+07	1.42E+07	1.40E+07	1.46E+07	1.38E+07	1.35E+07	1.13E+07
MRPL24	1.85E+07	2.01E+07	2.31E+07	1.95E+07	2.43E+07	1.65E+07	2.16E+07	2.59E+07	1.89E+07
MRPL27	4.24E+06		6.10E+06	7.22E+06	5.20E+06	5.92E+06	2.75E+06	2.38E+06	2.52E+06
MRPL28	1.05E+07	4.73E+06	4.04E+06	4.72E+06	4.64E+06	4.09E+06	8.81E+06	1.43E+07	1.20E+07
MRPL3	5.65E+06	8.27E+06	6.86E+06	6.77E+06	6.30E+06	7.89E+06	5.97E+06	5.39E+06	4.85E+06
MRPL32	4.46E+06	1.93E+06	2.38E+06	3.09E+06	2.81E+06		3.57E+06	3.65E+06	4.84E+06
MRPL34	4.18E+06	4.07E+06	3.50E+06	3.62E+06	3.58E+06	2.45E+06	3.20E+06	2.77E+06	3.14E+06
MRPL37	3.59E+07	2.87E+07	2.47E+07	2.59E+07	2.21E+07	2.38E+07	2.71E+07	2.69E+07	2.44E+07
MRPL38	1.13E+07	1.23E+07	1.29E+07	1.47E+07	1.25E+07	1.32E+07	1.15E+07	1.14E+07	9.74E+06
MRPL39	4.04E+06	3.01E+06	3.15E+06	3.74E+06	3.29E+06	3.34E+06	3.09E+06	2.90E+06	2.97E+06
MRPL4	1.74E+07	2.38E+07	1.69E+07	2.18E+07	1.61E+07	1.75E+07	1.26E+07	1.21E+07	1.47E+07
MRPL40	1.18E+07	1.07E+07	9.91E+06	1.11E+07	1.10E+07	1.01E+07	1.24E+07	1.02E+07	8.63E+06
MRPL41		8.42E+06	6.81E+06	6.55E+06	8.18E+06	4.67E+06	7.56E+06	1.17E+07	6.85E+06
MRPL42			4.39E+06	3.53E+06	6.12E+06			6.16E+06	4.03E+06
MRPL43	1.17E+07	1.05E+07	1.03E+07	9.82E+06	1.14E+07	9.79E+06	1.50E+07	1.75E+07	1.77E+07
MRPL44	4.67E+06	2.51E+06	6.25E+06	8.77E+06	8.67E+06	9.05E+06	2.43E+06	1.58E+07	9.07E+06
MRPL45	1.44E+07	1.39E+07	1.43E+07	1.22E+07	1.43E+07	1.29E+07	1.38E+07	1.47E+07	1.47E+07
MRPL46	5.03E+07	5.16E+07	5.58E+07	5.46E+07	5.47E+07	5.03E+07	4.67E+07	5.34E+07	5.34E+07
MRPL47	3.88E+07	1.93E+07	3.00E+07	2.89E+07	3.70E+07	2.65E+07	2.69E+07	2.67E+07	3.09E+07
MRPL49	1.10E+07	1.04E+07	9.35E+06	1.04E+07	1.08E+07	1.07E+07	1.16E+07	1.05E+07	9.28E+06
MRPL50	1.84E+07	2.06E+07	2.21E+07	2.49E+07	1.98E+07	2.11E+07	1.75E+07	1.74E+07	1.52E+07
MRPL55	7.32E+06	5.64E+06	7.46E+06	7.30E+06	8.99E+06	7.10E+06	8.24E+06	8.95E+06	6.92E+06
MRPL58	1.04E+07	8.09E+06	8.25E+06	9.09E+06	9.47E+06	7.85E+06	1.06E+07	8.07E+06	1.07E+07
MRPL9	2.48E+07	2.97E+07	3.28E+07	2.97E+07	3.01E+07	2.92E+07	2.53E+07	2.80E+07	1.87E+07
MRPS11	1.82E+07	1.59E+07	1.30E+07	1.57E+07	1.46E+07	1.51E+07	1.61E+07		1.31E+07
MRPS12	7.91E+06	1.01E+07	9.04E+06	8.66E+06	8.60E+06	7.86E+06	8.61E+06	9.10E+06
MRPS15	1.02E+07	1.03E+07	1.03E+07	1.16E+07	1.23E+07	9.31E+06	1.12E+07	1.14E+07	8.42E+06
MRPS16	1.24E+07	1.22E+07	8.38E+06	9.05E+06	1.01E+07	8.81E+06	1.01E+07	8.88E+06	9.21E+06
MRPS18A	9.12E+06	9.51E+06	1.02E+07	1.08E+07	1.19E+07	9.84E+06	9.86E+06	1.11E+07	9.66E+06
MRPS18B	1.14E+07	9.29E+06	9.71E+06	1.60E+07	1.58E+07	9.31E+06	1.34E+07	1.38E+07	9.29E+06
MRPS2		6.03E+06	6.93E+06	6.67E+06	7.36E+06	5.74E+06	8.66E+06	8.96E+06
MRPS21	7.11E+06	4.54E+06	6.91E+06	6.89E+06	8.63E+06	6.92E+06	8.12E+06	9.11E+06	7.02E+06
MRPS22	8.71E+06	1.39E+07	9.13E+06	1.19E+07	9.80E+06	9.82E+06	6.15E+06	7.67E+06	8.73E+06
MRPS23	4.84E+07	3.96E+07	3.58E+07	3.82E+07	4.23E+07	3.54E+07	4.22E+07	3.60E+07	3.59E+07
MRPS26	2.07E+07	3.30E+07	2.28E+07	2.07E+07	2.18E+07	2.09E+07	2.08E+07	2.48E+07	1.89E+07
MRPS27	1.16E+07	1.16E+07	1.08E+07	1.08E+07	1.13E+07	9.68E+06	1.18E+07	1.10E+07	6.02E+06
MRPS28	667132	745726	674120	1.04E+06	797779	809324		915885	373931
MRPS30	8.67E+06	8.70E+06	8.01E+06	9.20E+06	9.58E+06	7.97E+06	8.72E+06	8.74E+06	6.37E+06
MRPS31	3.51E+06	6.07E+06	3.31E+06	5.12E+06	5.93E+06	4.21E+06	5.02E+06	6.56E+06	6.32E+06
MRPS34	2.10E+07	1.64E+07	1.49E+07	1.75E+07	1.55E+07	1.61E+07	2.05E+07	1.76E+07	1.68E+07
MRPS35	4.47E+06	3.95E+06	3.41E+06	4.52E+06	4.30E+06	4.07E+06		3.34E+06	3.19E+06
MRPS36	1.07E+07	2.24E+06	1.19E+07		9.81E+06		6.49E+06	5.05E+06	5.69E+06
MRPS5	6.03E+06			5.31E+06	4.81E+06		5.49E+06	4.03E+06
MRPS6	1.74E+07	1.08E+07	1.24E+07	9.96E+06	1.36E+07	9.90E+06	1.34E+07	1.39E+07	1.48E+07
MRPS7	1.01E+07	8.39E+06	8.30E+06	9.90E+06	9.67E+06	7.41E+06	9.13E+06	7.91E+06	9.29E+06
MRPS9	8.73E+06	9.30E+06	8.61E+06	1.02E+07	9.82E+06	9.33E+06	9.41E+06	8.74E+06	7.87E+06
MRTO4	1.52E+08	1.40E+08	1.49E+08	1.58E+08	1.71E+08	1.55E+08	1.39E+08	1.67E+08	1.58E+08
MSH2	3.04E+07	2.49E+07	3.12E+07	2.91E+07	3.08E+07	3.08E+07	3.19E+07	3.02E+07	3.09E+07
MSH3	2.35E+07	2.88E+07	2.74E+07	2.57E+07	2.21E+07	2.62E+07	2.30E+07	2.50E+07	2.80E+07
MSH6	3.19E+07	2.87E+07	3.06E+07	3.00E+07	2.97E+07	3.08E+07	2.83E+07	2.96E+07	3.08E+07
MSL1			756127		707657	815338
MSMO1	8.13E+06	8.08E+06	6.99E+06	7.20E+06	6.44E+06	7.47E+06	4.93E+06	3.60E+06	3.19E+06
MSN	1.28E+08	1.25E+08	1.34E+08	1.44E+08	1.56E+08	1.39E+08	1.26E+08	1.43E+08	1.41E+08
MT-ATP8	1.58E+07	1.51E+07	1.56E+07	2.01E+07	1.66E+07	1.54E+07	1.53E+07	1.51E+07	1.41E+07
[truncated: 1,977 more rows]

## Sheet: HMC3_LPS
Protein	Log2FC	Log10pval
GSPT2	2.03473	1.8134	Up regulated
NIT1	1.39015	1.40385	Up regulated
ACSL1	1.28919	1.38644	Up regulated
UGCG	1.225	1.37973	Up regulated
ISG20	1.06299	2.03501	Up regulated
OSGEPL1	-2.17328	1.70494	Down regulated

## Sheet: HMC3_IFN
Protein	Log2FC	Log10pval
WARS1	2.89377	4.84653	Up regulated
GBP1	2.51157	3.12849	Up regulated
ISG20	1.98323	3.18118	Up regulated
TAPBP	1.59869	2.50989	Up regulated
APOL2	1.50964	3.72697	Up regulated
IFIT2	1.49243	4.13403	Up regulated
RIGI	1.45179	2.16151	Up regulated
HLA-A	1.40574	3.08548	Up regulated
TAP1	1.3863	5.33341	Up regulated
KCTD14	1.33117	2.76507	Up regulated
TAP2	1.32589	3.27772	Up regulated
IFIT3	1.31262	3.23414	Up regulated
PSMB10	1.24922	2.60104	Up regulated
CEBPB	1.17958	3.26107	Up regulated
ASNS	1.14035	2.88226	Up regulated
LAP3	1.11703	3.69369	Up regulated
POLR2I	1.08186	1.37006	Up regulated
FGF2	1.0685	1.60115	Up regulated
HLA-B	1.00285	2.67558	Up regulated
HLTF	-1.00175	2.66896	Down regulated
MSMO1	-1.00659	2.13357	Down regulated
ARPP19	-1.04345	1.78374	Down regulated
LIPA	-1.04508	1.44785	Down regulated
PTPRF	-1.10112	2.8464	Down regulated
TOR1B	-1.13544	1.34121	Down regulated
HACL1	-1.13886	1.62941	Down regulated
UCK2	-1.14968	1.47746	Down regulated
GPC1	-1.15926	1.86849	Down regulated
OAT	-1.21869	2.82834	Down regulated
PIK3C2A	-1.27077	1.74805	Down regulated
CYB5B	-1.33602	1.7138	Down regulated
COL8A1	-1.37561	1.64328	Down regulated
LOX	-1.38089	2.12025	Down regulated
UBE2T	-1.42456	2.82252	Down regulated
SEH1L	-1.43984	2.40809	Down regulated
FDFT1	-1.46243	2.07478	Down regulated
MAGED1	-1.95528	1.93548	Down regulated
KIF20A	-2.01127	2.9228	Down regulated
FSTL1	-2.1559	1.35687	Down regulated
FADS2	-2.8141	4.23374	Down regulated
SDHAF2	-2.86306	1.5	Down regulated
