# Supplementary material for: Comparative Analysis of HMC3 and C20 Microglial Cell Lines Reveals Differential Myeloid Characteristics and Responses to Immune Stimuli
Source: Immunology. 2025 Feb 17;175(1):84–102. doi: 10.1111/imm.13900 (PMC11982601; doi:10.1111/imm.13900)
Supplement: Supplementary file 6 — Table S6. Differentially expressed proteins in LPS and IFN‐γ treated C20. [file IMM-175-84-s004.xlsx]

## Sheet: C20_raw
Genes	Control	Control	Control	LPS	LPS	LPS	IFN	IFN	IFN
AAAS	5930000	6660000	6480000	6220000	5850000	6540000	4330000	5420000	6670000
AAGAB	8250000	8200000	8020000	8210000	6940000	7650000	7550000	6380000	7060000
AAK1	5780000	6030000	6680000	5670000	6260000	6260000	5770000	6380000	6590000
AAMDC	7850000	6700000	5690000	5870000	7650000	6370000	9010000	10200000	12800000
AAMP	6740000	5590000	5800000	6470000	5900000	5720000	5830000	5880000	6820000
AARS1	92200000	91100000	85700000	98200000	88600000	96600000	109000000	96500000	96600000
AARS2	4840000	6020000	5190000	5520000	4430000	4030000	2920000	4680000	4330000
AASDHPPT	1770000	1620000	1740000	1990000	1890000	2320000	1830000	1830000	1960000
AASS	2330000	2120000	2070000	2160000	1710000	2270000	1500000	2540000	2920000
ABCB7	1010000		1650000	1840000	960814	1480000	785352	1400000	1170000
ABCD3	20400000	22800000	18100000	20700000	16200000	19000000	15300000	20200000	17400000
ABCE1	21600000	21600000	20600000	22100000	20200000	19600000	20900000	20300000	18600000
ABCF1	15300000	16500000	13500000	16900000	13400000	15700000	11900000	15200000	13900000
ABCF2	5120000	6380000	6340000	5820000	5570000	5150000	6900000	6270000	8070000
ABCF3	11500000	9930000	12800000	11400000	14000000	11400000	12800000	11900000	12800000
ABHD10			42800000	45700000	35700000	41300000	35300000		34900000
ABHD12	17400000	20700000	23300000	19200000	14600000	15300000	12200000	14500000	16700000
ABHD16A		2720000		3030000	3380000		4430000	3170000	3300000
ABI1	10900000	11700000	12200000	13100000	14500000	12300000	14400000	14500000	18500000
ABI2	7300000	11700000	12000000	11300000	11000000	10100000	10100000	10700000	10200000
ABLIM1	5360000	4350000	3860000	4740000	4220000	4080000	4600000	4170000	4340000
ABRACL	14600000	11100000	6400000	9570000	8850000	10400000	4710000	11300000	9010000
ABRAXAS2	4490000	3760000	4020000	4040000	4360000	4300000	4010000	4490000	4250000
ACAA1	6090000	4670000	5330000	5190000	5400000	5360000	5820000	5870000	5740000
ACAA2	23700000	21000000	25200000	22100000	21200000	22200000	19000000	23500000	23100000
ACACA	6780000	5450000	4790000	6050000	5500000	7190000	5000000	5300000	4110000
ACAD9	18300000	20000000	19500000	18900000	18100000	19300000	16800000	18100000	18200000
ACADM	30000000	23700000	23900000	27100000	25100000	23700000	26000000	20800000	23400000
ACADVL	43200000	41100000	44200000	41800000	42400000	39000000	42700000	38100000	40600000
ACAT1	6870000	6630000	5500000	4760000	6260000	6050000	5510000	5140000	5720000
ACAT2	87800000	84200000	73200000	91400000	74300000	82900000	87700000	80900000	81400000
ACBD3	12900000	13100000	11900000	12400000	11900000	11400000	10700000	11200000	12400000
ACBD5	6050000			5190000		3390000
ACIN1	12900000	12700000	14300000	12100000	14700000	13900000	12500000	14700000	12900000
ACLY	243000000	242000000	218000000	252000000	218000000	267000000	244000000	237000000	242000000
ACO1	29500000	30500000	37500000	29800000	29400000	33300000	25400000	31700000	32000000
ACO2	54700000	51400000	51300000	54800000	49900000	51200000	55500000	51600000	52300000
ACOT1	4010000	3980000	4430000	3970000	3720000	4500000			3750000
ACOT13	6900000	42527.3	7180000	8150000	8190000	5340000	11300000	5490000
ACOT7	86000000	76800000	81400000	84400000	81400000	87600000	96100000	85000000	93500000
ACOT9	20000000	22100000	19900000	20600000	20500000	24400000	20100000	22900000	23200000
ACOX3	1330000	1580000		1390000	1360000	1300000		1490000	1430000
ACP1	24500000	24900000	22200000	21400000	19800000	26500000	18800000	19300000	19000000
ACP2	25800000	28500000	24400000	25400000	22700000	23300000	26000000	21800000	23000000
ACSF2	8570000	8580000	9430000	9030000	9890000	8800000	9440000	10400000	9170000
ACSF3	1310000	1570000	1350000	1410000	1150000	1100000	1590000	1230000	1450000
ACSL3	24600000	27700000	25000000	25700000	25200000	25900000	25900000	25300000	25400000
ACSL4	38800000	37700000	36100000	41500000	39900000	38000000	40500000	40800000	42100000
ACTB	708000000	580000000	860000000	659000000	871000000	1150000000	841000000	868000000	958000000
ACTBL2	389000000	646000000	500000000	687000000	400000000	583000000	404000000	469000000	620000000
ACTG1	396000000	379000000	500000000	466000000	631000000	685000000	901000000	443000000	517000000
ACTL6A	35100000	35300000	41500000	38100000	39200000	39600000	36000000	38200000	38700000
ACTN1	320000000	318000000	293000000	324000000	319000000	353000000	337000000	326000000	310000000
ACTN4	183000000	185000000	173000000	198000000	176000000	186000000	204000000	193000000	189000000
ACTR10	4050000	3060000	2650000	2510000		3410000	2580000		4150000
ACTR1A	26300000	27600000	26800000	25800000	26000000	27800000	21500000	24900000	24100000
ACTR1B	18900000	17600000	17900000	21300000	17500000	17900000	20800000	18800000	19300000
ACTR2	31800000	32700000	34900000	33300000	33700000	33000000	34600000	30400000	34500000
ACTR3	133000000	110000000	113000000	113000000	114000000	125000000	121000000	122000000	130000000
ACYP1	13700000	12900000	12300000	12900000	13700000	13900000	15200000	13100000	14300000
ADAM9	19200000	19600000	19100000	19300000	18800000	21000000	18400000	19600000	25700000
ADAR	21400000	23700000	20900000	24800000	23800000	23600000	25200000	24200000	23500000
ADD1	13500000	13700000	14400000	13100000	14000000	11900000	15400000	15200000	15100000
ADGRE5	3280000	3470000	3370000	3720000	4050000	3780000	5780000	4730000	5290000
ADH5	37300000	36600000	39100000	37500000	38700000	40700000	40400000	38300000	38400000
ADI1	6280000	5300000	4360000	8490000	5510000	7150000	4870000	4250000	5110000
ADISSP	4850000	5300000	5080000	4670000	4370000	4840000	3600000	4280000	4020000
ADK	44800000	40200000	36000000	42000000	35700000	40400000	38300000	36600000	40900000
ADNP	4980000	6580000	7240000	5860000	6320000	6370000	5750000	6360000	5860000
ADO	7920000	8600000	8760000	9110000	7980000	10700000	8230000	7610000	6930000
ADPGK	7100000	7100000	5860000	8410000	4940000	6110000	2510000	6770000	5540000
ADPRS	22700000	22200000	24000000	28200000	25900000	27700000	33300000	32700000	29800000
ADRM1	29500000	32200000	34300000	31000000	31800000	32000000	32600000	26300000	28600000
ADSL	25300000	31300000	26600000	28500000	24000000	23900000	24900000	22300000	24400000
ADSS2	28800000	27200000	28000000	27500000	26100000	29200000	26500000	26300000	26800000
AFAP1	3630000	3640000	3200000	3950000	3570000	3720000	3780000	3430000	3440000
AFDN	8380000	5520000	6390000	7290000	7420000	7560000	7190000	7690000	7760000
AFG3L2	16400000	12300000	11800000	13200000	11600000	11900000	11200000	12500000	12200000
AGAP3	812181	1120000	1070000	830192	1010000	875210	961503
AGFG1	10800000	11100000	11300000	11600000	11300000	11300000	10200000	10800000	11200000
AGK	2530000	2110000	2820000	2210000	4010000	2230000	4890000	2880000	3430000
AGL	2510000	1980000	2210000	2070000	2500000	1940000	2740000	2370000	2220000
AGPAT1	9590000	8300000	9350000	7990000	7160000	9800000	7270000	6830000	6400000
AGPS	11300000	9650000	9480000	10300000	9320000	8890000	9570000	11500000	11000000
AGRN	18300000	12500000	17000000	12300000	15700000	12100000	9630000	10800000	10400000
AGTRAP		24200000	21000000
AHCTF1	20400000		22500000	21700000	20300000	23300000	22100000	20800000	20900000
AHCY	89700000	97100000	96300000	91100000	89800000	93500000	83400000	84000000	82800000
AHCYL1				124000000				127000000	150000000
AHDC1	2150000	2340000		2000000
AHNAK	393000000	379000000	368000000	406000000	366000000	407000000	416000000	427000000	405000000
AHNAK2	7760000	6240000		7190000	4840000	3630000	7970000	6050000	5110000
AHSA1	18000000	20000000	20500000	19500000	18100000	17700000	20100000	18200000	21500000
AHSG	139000000	38600000	49300000	69100000	37600000	60600000	79000000	40300000	52100000
AIDA	13100000	8280000	8780000	12300000	10100000	12400000	11200000	12000000	11400000
AIF1L
AIFM1	20100000	16600000	17500000	18400000	19400000	19100000	19900000	17500000	19500000
AIMP1	15800000	15700000	15600000	14600000	15100000	16300000	15300000	15600000	16900000
AIMP2	55600000	63800000	67200000	65000000	63500000	61900000	66600000	69600000	65600000
AIP	42900000	40100000	43400000	40700000	43200000	39500000	42900000	44600000	46800000
AK1	24500000	26200000	27400000	25900000	24600000	23900000	24900000	24200000	27000000
AK2	41300000	49700000	50100000	44600000	43300000	48900000	38100000	47000000	47400000
AKAP12	37600000	30200000	27900000	34000000	27200000	31400000	31400000	29100000	27000000
AKAP13	2630000	2380000	2530000	2200000	2250000	1860000	2100000	2230000	2400000
AKAP2	26900000	29800000	31600000	30400000	28600000	26600000	31200000	27900000	26100000
AKR1A1	68100000	66200000	67100000	71200000	68000000	69400000	78800000	72400000	76600000
AKR1B1	98900000	109000000	122000000	107000000	109000000	115000000	101000000	95500000	100000000
AKR7A2	24600000	24400000	25200000	24700000	20400000	22400000	22400000	21400000	20600000
AKT1	5060000	5970000	6410000	6330000	4700000	6530000	4160000	5330000	4940000
AKT2		7060000	6590000	7000000		5610000
AKT3	2710000	4450000		3170000	3740000	3350000	2940000	3210000	3530000
ALAD	1850000	2690000	2810000	3010000	1870000	2150000	2330000	2320000	2030000
ALB	306000000	102000000	130000000	182000000	102000000	163000000	206000000	91400000	145000000
ALCAM	21900000	20000000	19100000	23900000	13100000	21200000	23800000	20200000	20600000
ALDH16A1	14100000	12600000	12500000	14200000	12500000	13200000	13000000	13600000	13100000
ALDH18A1	36600000	40700000	39700000	38200000	39100000	38300000	37200000	39700000	37500000
ALDH1B1	5800000	6090000	5640000	6060000	6310000	6980000	5470000	6480000	6080000
ALDH1L1	3790000	5400000	5380000	3780000	5120000	4840000	4940000	4960000	5170000
ALDH1L2	11700000	15900000	11900000	12700000	12500000	11400000	13900000	14100000	13800000
ALDH2	2040000	1600000	2420000		2470000	2240000	2140000	1860000	2380000
ALDH3A2	11700000	14100000	13700000	16000000	12500000	13000000	20300000	14600000	15900000
ALDH6A1	7620000	6010000	7820000	9370000	7350000	8870000	9620000	11200000	7530000
ALDH7A1	64000000	56700000	64300000	62300000	56300000	56000000	58900000	58400000	61100000
ALDH9A1	21100000	20600000	19000000	18400000	18600000	18600000	21500000	22200000	23500000
ALDOA	717000000	659000000	677000000	608000000	624000000	655000000	577000000	629000000	629000000
ALDOC	172000000	152000000	197000000	166000000	157000000	161000000	177000000	142000000	151000000
ALG1	3000000	3200000	2480000	2530000	3290000	2480000	3050000	2340000	2980000
ALG3	2720000	2470000	2840000	2320000	2940000	3150000	2460000	1360000	2740000
ALG5	17000000	19100000	18400000	16700000	12900000	14100000	12700000	12200000	10100000
ALG6		1060000	563766	843674		720885		469076
ALKBH5	6800000	4670000	6100000	5410000	6010000	4740000	5540000
ALMS1	59100000	64900000	71600000	69000000	61600000	72700000	77800000	72700000	73500000
ALYREF	43300000	51300000	40400000	48500000	40600000	61900000	40400000	50600000	48300000
AMBRA1		3530000	11400000	7890000				3600000
AMPD2	9690000	9120000	10100000	7940000	11500000	10100000	9750000	9940000	12100000
AMPH	12300000	13200000	11000000	13300000	13700000	13400000	15300000	10700000	11900000
ANAPC7		2130000				3060000	2550000
ANKFY1	14600000	10500000	11300000	16500000	11600000	16400000	14300000	15600000	12600000
ANKRD13A	2450000	1340000	1730000	1750000	1780000	1590000	1900000	1930000	2270000
ANKRD17
ANKRD40	1480000	751852	917005	896950	1330000	1230000		1500000	1600000
ANKRD44					233294
ANLN	6510000	7290000	6940000	7710000	6320000	8030000	8960000	7290000	7140000
ANO6	713303	755874	681951	738812				568679	732894
ANP32A	27200000	23800000	27500000	26000000	21800000	25700000	27100000	24600000	19900000
ANP32B	78200000	80700000	85200000	89000000	89800000	91300000	87400000	98000000	99500000
ANP32E	25100000	26900000	24600000	23300000	24700000	24800000	20200000	22100000	22400000
ANPEP	7420000	8080000	9600000	8590000	8810000	8140000	8070000	8300000	9150000
ANXA1	326000000	268000000	251000000	318000000	249000000	270000000	332000000	289000000	274000000
ANXA10	4580000	3010000	2620000	4210000	3300000	3280000	2150000	3500000	2690000
ANXA11	26200000	22800000	22800000	23700000	23200000	23100000	24700000	25000000	29000000
ANXA13		3670000
ANXA2	1160000000	830000000	877000000	955000000	822000000	831000000	1010000000	807000000	875000000
ANXA3	29100000	19200000	18800000	25100000	17200000	20800000	27800000	21200000	22000000
ANXA4	30000000	26300000	27700000	32800000	26100000	26400000	35400000	26700000	29300000
ANXA5	639000000	671000000	669000000	662000000	634000000	747000000	544000000	640000000	660000000
ANXA6	140000000	144000000	134000000	145000000	119000000	146000000	122000000	136000000	139000000
ANXA7	29300000	31200000	26900000	32200000	29800000	33200000	32000000	30600000	32400000
AP1B1	17500000	19600000	18400000	20200000	20600000	19200000	19800000	19800000	20400000
AP1G1	23800000	27000000	25400000	26300000	22500000	24900000	22200000	21100000	22500000
AP1M1	21900000	20700000	21100000	20700000	20100000	19500000	21400000	21100000	21200000
AP1S1	2970000	3610000	3360000	3910000	3740000	4270000	4250000	3920000	4450000
AP1S2	6620000	5230000	5820000	6080000	6660000	6010000	6290000	5310000	5760000
AP2A1	33200000	35500000	34100000	34800000	34700000	34600000	36500000	33900000	33800000
AP2A2	27300000	28300000	30100000	29000000	30600000	32300000	29200000	30500000	29900000
AP2B1	37800000	37800000	35500000	37900000	38700000	37700000	37800000	39000000	39400000
AP2M1	27800000	32400000	32700000	30400000	28300000	30100000	28200000	27500000	25400000
AP2S1	932894	2160000	1030000	2090000	1190000	1420000	1400000	1460000	1360000
AP3B1	10500000	10100000	10300000	10000000	7820000	10100000	9310000	9790000	9230000
AP3D1	15400000	20600000	20400000	19300000	17800000	17800000	15900000	17700000	16500000
AP3M1	5780000	7750000	7370000	6360000	4920000	8510000	4400000	6680000	6510000
AP3S1	14100000	17700000	17800000	17800000	17800000	17400000	20100000	21000000	19700000
AP4S1	1100000	1070000	1880000	1010000	1480000	1210000	1280000	1500000	1540000
APEH	10800000	8730000	8680000	9420000	10500000	8590000	9190000	8610000	10100000
APEX1	59900000	50100000	43200000	52100000	40300000	57300000	34600000	46400000	43500000
API5	50200000	57400000	55200000	49100000	52300000	49000000	49900000	50700000	48700000
APIP	8220000	7590000	7290000	8540000	8280000	8510000	9870000	8590000	9770000
APMAP	35200000	37400000	34000000	37400000	32500000	37700000	31900000	32400000	35300000
APOL2	24500000	25100000	24800000	32800000	27300000	24400000	76800000	66500000	66900000
APOO	10300000	8770000	7140000	9190000	11500000	8600000	10900000	9590000	11200000
APOOL			2440000	2240000	3610000			4390000	2860000
APP	1790000	1450000		1450000
APPL1	10100000	8310000	8640000	8190000	8750000	8060000	8720000	8660000	10500000
APRT	40200000	40000000	41600000	39500000	42200000	36400000	41900000	42800000	43400000
AQR	10500000	12700000	9110000	15800000	13500000	9570000	15000000	12900000	11400000
ARAF	2400000		3560000	3050000	3050000	3320000	2860000	2660000	3200000
ARAP1					334633		344998
ARAP3	3250000	2620000	2800000	3100000		3180000
ARCN1	43400000	46200000	47600000	44800000	47000000	48600000	45300000	46000000	44200000
ARF1	114712	225393		180932	177939	284093			180999
ARF4	140000000	220000000	178000000	181000000	185000000	215000000	166000000	206000000	202000000
ARF6	11400000	12500000	12100000	11800000	9010000	12400000	10800000	9430000	9290000
ARFGAP1	14200000	18300000	16800000	15600000	14000000	17000000	13800000	13300000	14200000
ARFGAP3	13100000	15800000	14500000	15500000	14300000	14800000	13500000	12600000	13600000
ARFGEF1		1200000	1190000	1390000		1070000		714616
ARFIP1	6050000	5920000	6240000	6610000	5780000	5640000	7250000	7370000	6760000
ARGLU1	8350000	5150000	3160000	6050000	7230000	5860000	7470000	7680000	7940000
ARHGAP1	48100000	46600000	49500000	44100000	50100000	47900000	50500000	43100000	43700000
ARHGAP12	1870000	1510000		1600000		1310000			1410000
ARHGAP17	10200000	10100000	9780000	10100000	10200000	9860000	10200000	9590000	8560000
ARHGAP29	891533	1050000	881061	941386	759615	1110000	860959	682892	912222
ARHGAP35	2770000	3670000	3130000	3360000	1720000	2860000	1070000	3000000
ARHGDIA	46300000	38700000	40600000	43200000	43300000	37800000	46200000	38600000	39100000
ARHGEF1	10000000	11800000	11600000	10500000	11400000	10700000	10800000	10600000	11500000
ARHGEF10	1180000	2050000		1500000	1810000	983316	2640000	1560000	3310000
ARHGEF18	2860000	3540000	3600000	4280000	3370000	4390000	3790000	4940000	4120000
ARHGEF2	24700000	26600000	23500000	28200000	25000000	26400000	26700000	28200000	23700000
ARHGEF7	2840000	3240000	2730000	3530000	2170000	2310000	2180000	2670000	2380000
ARID1A	2040000	2200000	2070000	2060000	2120000	2200000	1850000	1960000	1710000
ARIH2	1470000	1220000	2580000	1160000	1510000	1850000	1520000	1880000	1940000
ARL1	6590000	6450000	6710000	6420000	7130000	7250000	5530000	6500000	7720000
ARL2BP	7360000	7270000	7710000	7130000	6280000	7180000	6240000	6620000	6990000
ARL3	57500000	65900000	56800000	60300000	57300000	55200000	52600000	59900000	58900000
ARL6IP1	26100000	26000000	26900000	24400000	23800000	19100000	18500000	23700000	24000000
ARL6IP5	40400000	47000000	51700000	49400000	46200000	44300000	42800000	51900000	47000000
ARL8B	1250000	1430000	1750000	1440000	1580000	2100000	1530000	1000000	1260000
ARMC6	836679	817243		823323		751720			568058
ARMC8	2380000	2120000	3180000	3070000	2430000		2470000	2080000	1960000
ARMC9	1110000	1300000	1360000		1260000	1180000			1350000
ARMCX2		1510000	1130000	1210000				1250000	1280000
ARMT1	6890000	5370000	6870000	5310000	7170000	5600000	7860000	5740000	6160000
ARPC1A	21000000	22800000	22900000	21800000	20600000	21400000	19300000	19900000	19800000
ARPC1B	29800000	31900000	31200000	31300000	31700000	28700000	31300000	29700000	28600000
ARPC2	44000000	43000000	47100000	43700000	43300000	44800000	44300000	41100000	44500000
ARPC3	97800000	98000000	101000000	96200000	91900000	106000000	94300000	89900000	91700000
ARPC5	8960000	6730000	8810000	10300000	4290000	12200000	4530000	9520000	7050000
ARPC5L	26800000	33200000	26400000	31000000	27400000	32200000	25800000	24400000	26800000
ARPP19	8420000	11500000	9030000	8820000	4840000	6960000	2210000	6820000	6210000
ARSA	24700000	21100000	13300000	21500000	14000000	10800000	23700000	11900000	13600000
ARSB	2450000	3080000	2540000	3010000	2920000	1840000	2470000	2110000	1610000
AS3MT	8890000	6030000	7250000	5030000	8520000	7150000	9680000	9710000	10400000
ASAH1	10800000	7790000	8410000	8850000	9720000	7510000	10600000	9420000	9160000
ASAP1	221217	627127	340995	703221		606149	295111	540907	343841
ASCC3		850221		877049		743282		490250
ASF1A	10900000	8210000			9180000	10500000	10400000	9770000	9660000
ASF1B		1770000			4110000		4860000		4170000
ASL	4810000			4860000	5590000	4890000	6170000	6110000
ASMTL	3160000		3980000	3590000	3910000	3090000	3170000	4050000	3560000
ASNS	24200000	29400000	25300000	30500000	26800000	29300000	30300000	32300000	32500000
ASPH	12500000	13000000	13600000	13300000	13500000	13500000	13700000	13100000	14800000
ASPSCR1	306790	402227
ASS1	40200000	53400000	41200000	49800000	47500000	52800000	52700000	52200000	47500000
ATAD3A	8290000	9530000	10400000	9880000	7650000	8540000	8630000	9260000	8120000
ATE1	1640000	1010000	1070000		807275	1080000	437828	1180000	1360000
ATF6B	2160000	2780000	3160000	2590000	2790000	2660000	3800000	2400000	2650000
ATG3	19500000	22500000	21300000	23700000	21400000	22800000	23400000	24500000	24400000
ATG4B	6640000	6840000	6720000	6530000	6010000	8690000	7650000	7160000	7090000
ATG5	3480000	3080000	3200000	2940000	3550000	3120000	3670000	3710000	3770000
ATG9A	1430000	1470000	1070000	1160000	865565	1340000	425633	1070000	703771
ATIC	36400000	35200000	34900000	35600000	33500000	37400000	35900000	36000000	36000000
ATL2	3070000	3410000	3660000	3240000	2510000	3140000	2320000	3340000	2980000
ATL3	24700000	22700000	21100000	21600000	19000000	23500000	17800000	22100000	20700000
ATOX1	24600000	27400000	30000000	28300000	26500000	31500000	25400000	26800000	26800000
ATP11B	696919		454058			548361			482855
ATP13A1	5630000	4760000	6050000	4380000	7210000	4490000	6320000	5520000	5390000
ATP1A1	42900000	42900000	46000000	43400000	41600000	42500000	41300000	42300000	41300000
ATP1B1	15400000	16500000	16300000	15500000	16900000	15300000	14300000	15900000	15200000
ATP1B3	71100000	75700000	72400000	73200000	77700000	73900000	63700000	71900000	76600000
ATP2A2	46500000	46000000	44400000	44500000	42100000	46900000	44200000	43900000	44300000
ATP2B1	11600000	11200000	12100000	12100000	14300000	10200000	11900000	12400000	13000000
ATP2B4	9350000	12700000	14300000	13100000	13300000	14200000	14300000	10800000	14700000
ATP5F1A	259000000	290000000	279000000	300000000	294000000	255000000	291000000	273000000	250000000
ATP5F1B	169000000	168000000	154000000	185000000	169000000	177000000	185000000	171000000	166000000
ATP5F1C	28900000	26400000	24800000	25700000	28700000	28800000	27500000	26000000	26700000
ATP5F1D	37200000	62500000	57900000	52700000	47700000	45300000	39900000	31800000
ATP5IF1	44700000	62400000	57900000	60800000	40000000	39900000	56600000	35700000	42600000
ATP5ME	43600000	38300000	40400000	39000000	32600000	33300000	37200000	30700000	42800000
ATP5MG	41900000	49900000	50500000	46400000	42100000	39400000	42700000	38000000	37300000
ATP5MK	15500000	16000000	19200000	13800000	17400000	16200000	14800000	12800000	14500000
ATP5PB	14600000	15500000	14600000	15500000	12300000	12600000	12900000	12700000	11000000
ATP5PD	37800000	39900000	34800000	39600000	39800000	35600000	38400000	37700000	37800000
ATP5PF		10800000	6590000	10300000	5610000	8260000	8420000	4620000	5670000
ATP5PO	59400000	56400000	59300000	55100000	60200000	56200000	54500000	58700000	57600000
ATP6AP1	15300000	13800000	14800000	14700000	15300000	13000000	13600000	13400000	13700000
ATP6V0A1	5200000	5490000	3960000	4360000	5390000	4470000	3970000	3580000	4330000
ATP6V0C	2630000	2890000	4690000	4030000	5320000	7710000	5690000	5300000	5770000
ATP6V0D1	17800000	15600000	16600000	16100000	17000000	16200000	15500000	15500000	17600000
ATP6V1A	58600000	49500000	53600000	54700000	54000000	55700000	67400000	64500000	66100000
ATP6V1B2	38300000	38500000	35100000	36900000	35900000	36800000	42700000	38500000	38300000
ATP6V1C1	39900000	37000000	33500000	36200000	35500000	33600000	37000000	36700000	36600000
ATP6V1D	13900000	22100000	16300000	15300000	14400000	11100000	11900000	15800000	13200000
ATP6V1E1	10000000	8780000	7520000	10100000	5380000	8890000	13900000	9840000	8880000
ATP6V1F	1030000		1910000			3690000		1100000
ATP6V1G1	6820000	17800000	8490000	16100000	10600000	15400000	13200000	10200000	13300000
ATP6V1H	9420000	9570000	5090000	9530000	6460000	7720000	5430000	9380000	7550000
ATRX		445854		308373		573108		176590
ATXN10	9610000	7290000	7830000	8470000	8680000	9170000	9290000	8680000	9060000
ATXN2	4060000	3620000	3940000	3700000	4090000	4090000	3750000	4030000	4270000
ATXN2L	21100000	22100000	21000000	23000000	20100000	21100000	18400000	19200000	18200000
AURKA	3170000	3450000	2400000	2900000	2750000	2720000	2050000	2600000	2660000
AURKB	1950000	2160000	2390000	2180000	2240000	2160000	1630000	2000000	2160000
B2M	160000000	165000000	129000000	203000000	155000000	134000000	323000000	270000000	282000000
B3GALT6	890446	1060000	698386	1000000		881989		663093
B3GAT3	8610000	8990000	11700000	9730000	7720000	7630000	6050000	8430000	7210000
B4GAT1	3590000	3680000	3820000	2810000	3590000	2850000	2720000	2670000	3180000
BABAM1	17700000	21200000	20500000	19200000	17600000	18300000	18900000	16500000	17800000
BABAM2	2130000	1900000	1720000	2000000	2220000	1920000	2160000	1860000	1870000
BAD	6080000	6000000	6090000	6410000	6370000	6430000	6290000	6400000	6110000
BAG1	12500000	20500000	16800000		14200000	15500000	1810000	13500000	15100000
BAG2	23200000	17800000	19900000	22600000	23600000	19800000	25500000	31200000	26100000
BAG3	62100000	65500000	55000000	58900000	45200000	60500000	47300000	52800000	48500000
BAG4	2120000	2300000	2090000	2280000	2210000	2030000	2150000	2000000	2030000
BAG6	16800000	14000000	14800000	14800000	15000000	14100000	11700000	14400000	12500000
BAIAP2	4360000	3970000	3630000	4170000	3930000	4070000	2740000	3520000	3880000
BANF1	71100000	88100000	61300000	99100000	79700000	107000000	88600000	73800000	85000000
BASP1	91500000	95900000	92200000	100000000	92800000	110000000	89800000	88500000	92200000
BAX	17600000	25800000	27100000	24600000	25800000	29100000	30700000	32600000	29100000
BAZ1B	4310000	7100000	5800000	5590000	5570000	5440000	5650000	8490000	5440000
BCAM	11500000	11400000	11700000	10800000	13600000	11300000	11900000	12300000	13100000
BCAP31	24100000	17700000	17500000	22300000	21500000	22100000	21800000	25400000	19700000
BCAR1	883582	3740000		2640000	1760000	3050000	1760000	1920000	2350000
BCAS2	10900000	11800000	14400000	15700000	15600000	9300000	9840000	13900000	10300000
BCAT1	2100000		1980000	2010000	3000000	1940000	3510000	2380000	4180000
BCAT2	6980000	7340000	6290000	7120000	5430000	6180000	6900000	5500000
BCCIP	8180000	7540000	8940000	7540000	8340000	7950000	7530000	7500000	8990000
BCL10	4820000	3260000	3020000	3450000	6020000	3240000	6380000	3290000
BCL2L1	4670000	5950000	1970000	5530000	2140000	4710000	1940000	3380000
BCL2L12	1720000	2020000	1840000	1760000	2040000	1990000	1730000	2000000	1810000
BCL2L13	7260000	7120000	8050000	7440000	6640000	5590000	4310000	7330000	6600000
BCLAF1	23400000	23400000	25200000	23200000	25600000	25400000	22600000	25800000	24600000
BDH1	1740000	1800000		1080000	1620000	2180000			886284
BET1	2010000	1990000		2360000		2650000		1640000
BET1L	4070000	3300000	2790000	3630000	4010000	3780000	3240000	3830000	3880000
BID	502197	497999	526962			424968
BIN1	17300000	16600000	15300000	16600000	17700000	18700000	17400000	18800000	18800000
BLMH	20600000	27800000	20500000	25200000	22700000	18700000	19700000	20900000	22200000
BLVRA	34000000	32200000	31200000	33500000	33100000	33500000	38300000	35900000	39400000
BLVRB	26100000	26700000	21600000	26400000	24000000	26600000	25600000	27700000	26100000
BMP1			1920000				1380000
BMS1	8090000	8980000	9150000	8520000	8890000	8690000	8580000	8660000	8240000
BNIP3L	1750000	1230000	1530000	1580000	1560000	1740000	1570000	1540000	1620000
BOD1L1		769053			1120000			335815
BOP1	10400000	11700000	9360000	13400000	7900000	8090000	6100000	18800000
BPHL	741872		6670000	1080000		638896		7590000
BPNT1						4480000		5540000
BPNT2		18600000	18100000	12600000	10600000	18500000
BRAP	7600000	8600000	7540000	8020000	2100000		2140000	8860000
BRAT1	7090000	8330000	10700000	9870000	6920000	8600000	5740000	7450000	6650000
BRD1	1040000	1410000	1480000	1390000	1530000	1160000	1210000	1460000	1670000
BRD4
BRD8	6460000	6960000		7770000		5930000	5340000	5140000	4600000
BRIX1	3030000	3630000	3200000	2980000	3380000	2860000	2830000	2920000	2880000
BRK1	9690000	8840000	6300000	8180000	7210000	9640000	6960000	6940000	7590000
BROX	9020000	8310000	8250000	8880000	8700000		8840000	10300000	10200000
BRWD1		139319	88573.4	89976.9	88150.2		56557.8	112358	74246.2
BSDC1	2120000	2020000	1950000	1970000	1080000	2150000	1110000	1680000	1390000
BSG	65000000	67700000	74800000	71400000	64900000	75500000	73100000	70700000	71000000
BST1	11900000	14200000	13600000	13100000	14300000	12800000	13800000	12900000	11900000
BST2	9010000	7100000		18500000	11500000	5960000	23700000	19900000	15200000
BTF3	10900000	10100000	9470000	10900000	9030000	9520000	7830000	9920000	8900000
BTF3L4	24100000	21800000	19100000	17100000	19200000	17400000	23200000	26300000	30600000
BTN3A1	9440000		12400000	13200000			10100000	10200000	8000000
BUB3	38800000	41600000	38800000	40200000	41200000	44600000	42500000	39000000	44300000
BUD31	10000000	9020000	8380000	9190000	7740000	9080000	7110000	8880000	8770000
BYSL	3310000	3590000	3300000	3540000	3580000	3350000	2690000	3330000	2990000
BZW1	41300000	36400000	34300000	37400000	35900000	35500000	33300000	31300000	34900000
BZW2	10400000	7640000	8300000	8610000	9060000	10300000	8600000	8880000	9610000
C11orf54	6640000	10400000	8410000	10300000	8540000	8580000	9840000	7810000	8310000
C11orf68	22100000	18600000	24500000	24600000	20100000	18200000	21800000	18500000	23600000
C11orf98		1820000	2040000	1320000	1980000	2030000		1590000
C12orf29	808124	850210	715853		783645	745571	626246	779242	988099
C12orf57	9750000	7920000	8140000	8160000	7710000	7570000	8010000	7260000	7990000
C16orf87	2930000	3530000	3100000	3290000	3310000	2450000	2870000	3130000	3260000
C17orf75						416255
C18orf21	60446	139493	116941	76475.9	94634.4	101756	57594.4	64765.7	63848.4
C1QBP	63600000	76100000	63500000	75800000	52100000	76500000	40900000	59800000	54200000
C1orf52	3750000	4450000	4080000	4080000	4060000	4010000	3840000	3940000	3990000
C4A	270474						475987
C7orf50	11400000	11600000	12600000	13500000	12600000	12800000	10100000	12100000	11900000
CAB39	8710000	7710000	8400000	8520000	7380000	9010000	6940000	9310000	8760000
CAB39L	7440000	5990000	6870000	6340000	6850000	6470000	6830000	8530000	10000000
CACTIN	2060000	2390000	2150000	2230000	2000000	2280000	2120000	1910000	1980000
CACYBP	33200000	28600000	26100000	33000000	24300000	29700000	28800000	21100000	27500000
CAD	19900000	20200000	19700000	20400000	19700000	21100000	18200000	19000000	18700000
CALD1	113000000	133000000	119000000	109000000	112000000	157000000	103000000	127000000	122000000
CALR	626000000	653000000	597000000	658000000	560000000	616000000	610000000	638000000	599000000
CALU	181000000	203000000	182000000	174000000	168000000	236000000	150000000	187000000	199000000
CAMK2D	33200000	25200000	26500000	28700000	29400000	23300000	36600000	31500000	30300000
CAMK2G		3730000	3550000	3970000	3650000		3740000	3560000	3820000
CAMSAP1			3710000		2740000		1480000	3350000	2720000
CAND1	53300000	58300000	57600000	56400000	61300000	54600000	60300000	56200000	59600000
CANX	138000000	140000000	136000000	133000000	127000000	144000000	119000000	139000000	129000000
CAP1	146000000	149000000	141000000	139000000	130000000	151000000	140000000	132000000	131000000
CAP2	20300000	22900000	22800000	23500000	17900000	23800000	19700000	19800000	20100000
CAPG	27300000	25500000	25400000	29100000	27000000	22600000	31600000	27700000	27600000
CAPN1	20500000	19600000	20900000	18400000	18600000	18600000	18700000	20900000	20400000
CAPN2	44800000	38600000	42700000	43700000	38400000	42900000	42800000	44000000	43600000
CAPNS1	17100000	18400000	17800000	26900000	21300000	23000000	15000000	27300000	18400000
CAPRIN1	31000000	32600000	30200000	32100000	30500000	34000000	28400000	31900000	31500000
CAPZA1	74300000	69100000	52300000	70400000	50900000	66700000	52700000	56600000	63300000
CAPZA2	26200000	27300000	25100000	26800000	24300000	22800000	25600000	22900000	22000000
CAPZB	68400000	69500000	73900000	70900000	69400000	75000000	72200000	78100000	75300000
CARHSP1	36600000	33300000	26900000	36100000	29000000	34400000	22600000	33800000	34200000
CARMIL1	2260000	2270000	2620000	2810000	2430000	2270000	2340000	2800000	2580000
CARS1	36800000	36800000	36900000	37400000	41700000	37700000	41100000	42200000	41400000
CARS2	7160000	9010000	8880000	8410000	7370000	7530000	7190000	7000000	6420000
CASK	10000000	9160000	5730000	6370000	10800000	7290000	9930000	9480000	9860000
CASKIN2	1410000	2260000	1790000	2180000	1550000	1690000	2030000	1900000	2200000
CASP1		3950000					7680000	6360000	6860000
CASP3	23200000	31800000	28600000	33200000	25900000	33500000	26000000	26800000	26900000
CASP4					7920000	9510000	10400000	8980000	16300000
CASP6	1660000	1250000	1120000	1530000	1560000	1230000	2030000	1170000	1090000
CASP7	18200000	20400000	13100000	24400000	16200000	16000000	20700000	25500000	19700000
CAST	56400000	61600000	60000000	61200000	57500000	63600000	61600000	56800000	58900000
CAT	10200000	9490000	9810000	8580000	8680000	9460000	7680000	8410000	9780000
CAV1	51000000	56500000	58400000	61700000	46200000	53600000	50500000	46600000	41800000
CAVIN1	37500000	37700000	34600000	34700000	36500000	37300000	33600000	37100000	32000000
CAVIN3	8980000	6860000	11100000	7930000	8670000	10800000	10500000	8630000	5780000
CBFB	5150000	7180000	6120000	5670000	5320000	4530000	5170000	5330000	5860000
CBL	5110000		8270000	4970000	5800000	5500000	4780000	5390000	4900000
CBR1	70500000	67900000	69600000	71900000	57300000	63300000	62600000	71000000	65900000
CBR3	68700000	56900000	60400000	62600000	65900000	59800000	81500000	72700000	74300000
CBS	8360000	9110000	8270000	8790000	8510000	10400000	8370000	8960000	9740000
CBX1	16500000	9950000	12000000	11000000	11800000	10700000	13700000	14800000	17400000
CBX3	21500000	23000000	22000000	22900000	19100000	20200000	19100000	20500000	21000000
CBX5	56500000	59000000	59600000	54700000	59500000	70400000	51500000	58000000	55700000
CC2D1A	13400000	13800000	14200000	13400000	14200000	13900000	13000000	15400000	14800000
CCAR1	7730000	8330000	7700000	9040000	8150000	8950000	10100000	8170000	6860000
CCAR2	28300000	28900000	29400000	30400000	31000000	29400000	29400000	29300000	29800000
CCDC124	4520000	4540000	5230000	4990000	5370000	6580000	5330000	4260000	5550000
CCDC22	2290000	2880000	3020000	2720000	2890000	2350000	2960000	2560000	2720000
CCDC43	3390000	2600000	2620000	3450000	3780000	3800000	2720000	2550000	1680000
CCDC47	9450000	10800000	9170000	11500000	6790000	12000000	5770000	8420000	6990000
CCDC50	14900000	18600000	17400000	16000000	14200000	13600000		14400000	15900000
CCDC6	17700000	14700000	14800000	16000000	16800000	18900000	15400000	18300000	16500000
CCDC71	57300000	68100000	72500000	57200000	53600000	58300000	49400000	44700000	44400000
CCDC80	3830000	2400000	2650000	2790000	2110000	3100000	2730000	2440000	2200000
CCDC88A
CCDC9	7990000	7220000	8050000	8250000	7990000	7600000	8820000	7990000	7640000
CCN1	16800000	8720000	9500000	12800000	8350000	15500000	15200000	10700000	10600000
CCN2	4670000	2060000	3580000	4560000		4940000	3860000
CCNA2	1430000	1360000	1110000	1440000	1280000	1280000	1290000	1120000	1170000
CCS				889616
CCT2	127000000	120000000	108000000	131000000	115000000	129000000	117000000	116000000	124000000
CCT3	146000000	144000000	136000000	153000000	154000000	155000000	149000000	144000000	150000000
CCT4	54900000	80900000	65000000	74300000	64900000	65100000	58200000	65000000	64600000
CCT5	77400000	69400000	70900000	75000000	67300000	74500000	59400000	70200000	70900000
CCT6A	45100000	44500000	50200000	51100000	53900000	46800000	51100000	45700000	48500000
CCT7	123000000	142000000	139000000	138000000	142000000	141000000	139000000	138000000	137000000
CCT8	218000000	223000000	223000000	228000000	213000000	229000000	211000000	208000000	209000000
CD109	4900000	4940000	5810000	4590000	5270000	4930000	4090000	4740000	5380000
CD14	12200000	12500000	12500000	14600000	13500000	13500000	13700000	12900000	14400000
CD151	21600000	22000000	13700000	21700000	13700000	18600000	15300000	15000000	15900000
CD274						19900000	24600000	30700000	29400000
CD276	11200000	13500000	12600000	14100000	10500000	13900000	8740000	10300000	9470000
CD2AP	16000000	15800000	14700000	15700000	14900000	14700000	15200000	16700000	15300000
CD2BP2	5940000	8230000	6920000	5940000	5840000	5510000	5660000	5030000	4920000
CD44	88900000	87700000	72500000	103000000	68600000	80400000	58000000	79100000	79400000
CD46	11700000	16200000	12700000	17600000	12800000	16900000	21500000	19700000	19900000
CD47	36500000	31500000	32400000	38200000	33500000	29100000	41900000	39400000	29400000
CD55	2880000	2920000	2700000	2560000	2410000	2600000	2970000	2370000	2400000
CD59	57500000	60500000	64700000	53400000	57400000	57900000	48000000	57000000	57200000
CD63	34800000	31100000	41000000	40600000	41500000	49400000	42700000	34900000	40700000
CD68	1170000		922801	935055		746667
CD70			14100000	13600000
CD74							2300000	1370000	2050000
CD81	38400000	35300000	36600000	33900000	34100000	38900000	29800000	31700000	34200000
CD82	6130000	6730000	7620000	7980000	7700000	9570000	6600000	6430000	5410000
CD9	6820000	8300000	6830000	7780000	6630000	6060000	7480000	6970000	6590000
CDC20	2820000	1830000	2440000	2380000	2390000	2480000
CDC37	49700000	45800000	48300000	46700000	50000000	48600000	49200000	49900000	47000000
CDC42	32800000	25100000	23200000	29100000	29600000	30400000	23000000	28000000	25500000
CDC42BPB	1850000	1970000	955693	2400000				1800000
CDC42EP1	21000000	21300000	18500000	21600000	19100000	20900000	23800000	21000000	21000000
CDC5L	27500000	26100000	26600000	25300000	26800000	24500000	25100000	26400000	23200000
CDC73	13600000	13700000	13900000	12600000	14200000	13300000	11500000	13700000	14100000
CDH11	6390000	12300000	6840000		8770000	7580000	12100000	8800000	13400000
CDH13	15200000	13800000	15000000	14600000	15700000	14200000	13900000	11800000	13700000
CDH2	23900000	25500000	26900000	29100000	24200000	26000000	26600000	23900000	24200000
CDIPT	13300000	18200000	19000000	16600000	20000000	20000000	19600000	20200000	19800000
CDK1	61100000	61000000	60100000	58800000	61500000	60700000	53100000	56300000	62700000
CDK12	281038	629316	778701	547911	562866	559386		627592	368983
CDK2	12800000	10300000	15100000	13000000	14000000	16000000	15100000	10900000	11500000
CDK4	9810000	11500000	11400000	11200000	9970000	12200000	8480000	10500000	12300000
CDK5	3360000	4320000	3830000	4150000	3450000	3610000	3110000	3590000	3660000
CDK5RAP3	6160000	5540000	5430000	5210000	5800000	5830000	5790000	5810000	6380000
CDK6
CDK7	10500000	12500000	10800000	11000000	9880000	10900000	8090000	8730000	8300000
CDK9	901815	1320000	1220000	1030000	1170000	1050000	914691	951630	1050000
CDKN1B					1190000		2020000	980160	2200000
CDKN2A	24900000	21400000	25000000	26500000	25900000	28900000	29900000	27200000	29600000
CDKN2AIP	3150000	4030000	3760000	3720000	3730000	3450000	3610000	3860000	3830000
CDKN2C	1620000				1140000		2330000	2050000	1820000
CDV3	32700000	27800000	28900000	31800000	33700000	33600000	38100000	35300000	39500000
CEBPB		225985	349415	349321	532664	278322	544893	384026
CELF1	9370000	9520000	11200000	9180000	10700000	6500000	9960000	8810000	7930000
CEMIP2		4520000	3580000
CENPH	4030000	4180000	3680000	4090000	3620000	3740000	3200000	3080000	2830000
CENPV	2350000	1900000	2420000	1860000	1590000	1330000
CEP170	4260000	3800000	3880000	4050000	4560000	4160000	4450000	4540000	3950000
CEP97	5320000	4570000	5270000	4010000	4610000	5380000	3660000	4440000	4790000
CEPT1	17100000	21000000	16600000	19600000	13800000	19000000	11400000	17300000	14800000
CERS2	17000000	26800000	23500000	24300000	16800000	24500000	10400000	20300000	17100000
CETN2	3370000		4420000	4660000	5100000	4780000	4100000	4270000	4300000
CFDP1	12000000		11700000	10700000	11600000	8710000	7720000	11400000	12500000
CFL1	476000000	486000000	426000000	462000000	428000000	534000000	459000000	448000000	478000000
CFL2	52700000	49900000	50900000	48600000	40200000	55600000	46100000	42300000	44500000
CGGBP1					13100000			12800000
CHAF1B	1830000	1740000	2050000	1760000	2030000	1930000	1760000	2030000	1790000
CHAMP1	18400000	18300000	20600000	18300000	16200000	16700000	14300000	18400000	15400000
CHCHD3	4780000	4290000	4040000	4860000	4790000	5120000	4420000	4560000	4010000
CHD4	11600000	16200000	13600000	14300000	14200000	14400000	13800000	15200000	14000000
CHD8	1270000		1350000	1510000	1500000		1320000	1480000	1430000
CHERP	11100000	11000000	12100000	12300000	12600000	12400000	12300000	12000000	12400000
CHID1	8630000	7960000	5540000	7120000	7660000	9210000	5990000	7890000	10300000
CHMP1A	5330000	25400000	6970000	4910000	5110000	5800000	5740000	7190000	4210000
CHMP2A	2000000	2290000	3670000	2250000	3100000	2540000	3450000	2500000	3120000
CHMP2B	5880000	5560000	4530000	5060000	4910000	4980000	5750000	5690000	5490000
CHMP4A	6850000	5450000	7040000	7230000	6420000	6510000	5450000	6120000	4530000
CHMP4B	22600000	21500000	22800000	22600000	22100000	22000000	20600000	20100000	20800000
CHMP5	40100000	42100000	42400000	48300000	47700000	45700000	59700000	43900000	46400000
CHMP6	20800000	20000000	21200000	20800000	21500000	19800000	28500000	21000000	19100000
CHMP7	1510000	1400000		1420000	1730000	1730000		1600000	1770000
CHORDC1	3200000	3150000	2850000	3130000	3570000	3710000	3450000	2360000	2810000
CHP1	9680000	7690000	8970000	8470000	8940000	8750000	11100000	11000000	9780000
CHTF18
CHTOP	15800000	25300000	25300000	23100000	29500000	28600000	25500000	28300000	26000000
CHUK
CIAPIN1	22100000	21100000	23300000	23200000	22900000	19800000	23900000	23200000	21900000
CIC	19100000	15100000	15900000	17400000	15500000	6280000	24100000	21100000	25000000
CIP2A		5470000	6640000						4590000
CIRBP	29000000	25800000	21700000	30100000	23400000	26900000	24700000	23500000	25700000
CISD1	19800000	12600000	16100000	17900000	18800000	19300000	17400000	21500000	14700000
CISD2	12700000	19300000	17000000	16000000	16400000	13900000	12700000	16700000	17000000
CIZ1	2170000	2690000	2080000	2340000	2160000	2190000	2290000	2120000	1880000
CKAP2		2330000	3290000	4010000	4060000	3860000
CKAP4	218000000	220000000	235000000	221000000	225000000	233000000	209000000	232000000	240000000
CKAP5	21900000	25200000	26800000	25100000	24900000	26400000	23500000	27000000	25300000
CKB	123000000	114000000	99900000	127000000	109000000	106000000	121000000	109000000	116000000
CLASP1	7570000	6830000	7790000	6110000	7540000	7380000	6900000	7050000	6890000
CLASP2	3070000			3750000	3770000	3740000	3830000	4000000	4150000
CLCC1	1750000		1930000	2450000	1860000	2460000	2290000	2290000	2440000
CLGN	8940000	8750000	7990000	8950000	6780000	8130000	5620000	6400000	6240000
CLIC1	372000000	338000000	313000000	350000000	320000000	363000000	376000000	330000000	338000000
CLIC3	118000000	86900000	89300000	114000000	89300000	89300000	187000000	148000000	157000000
CLIC4	158000000	152000000	160000000	157000000	153000000	195000000	163000000	155000000	173000000
CLINT1	18300000	15200000	15900000	18100000	17100000	17800000	14500000	16700000	16500000
CLIP1	6600000	7130000	6780000	7080000	6040000	6150000	7020000	5700000	6490000
CLIP2	1340000	1670000	1880000	1500000	1510000	1570000	1420000	1420000	1300000
CLNS1A	14600000	14400000	12300000	14700000	14800000	15300000	13800000	15100000	16500000
CLPP		7150000	5120000					5810000	5430000
CLPTM1	15700000	19000000	17000000	17600000	18200000	19000000	17200000	17600000	16400000
CLPX	4720000	5110000	5170000	5330000	5520000	5790000	4460000	5330000	4480000
CLTA	55300000	47200000	42900000	50300000	58800000	55100000	56400000	55700000	47700000
CLTB	16400000	28200000	26500000	21200000	15900000	19200000	16400000	17500000	27300000
CLTC	91300000	94200000	88500000	93100000	88600000	89000000	81400000	86700000	89800000
CLUH	16800000	20100000	21800000	23800000	17300000	22400000	15500000	15400000	16000000
CMAS	4420000	4360000	4030000	4780000	4200000	3770000	4130000	4520000	4290000
CMPK1	74300000	82400000	90800000	95700000	72200000	91100000	63000000	75500000	73100000
CMTR1		5000000	4590000	5400000	6390000	4650000	6570000	5620000	5830000
CNBP	16100000	16000000	16400000	14700000	14500000	15600000	13200000	16100000	13400000
CNDP2	26000000	24300000	23100000	27200000	24400000	25500000	33700000	25800000	26900000
CNIH4	3530000		5380000	9730000	4530000	11500000	5460000	7840000	7220000
CNN1	92800000	129000000	135000000	120000000	121000000	161000000	115000000	118000000	127000000
CNN2	107000000	117000000	106000000	122000000	116000000	126000000	127000000	123000000	119000000
CNN3	116000000	120000000	121000000	137000000	140000000	160000000	140000000	145000000	151000000
CNOT1	12500000	13200000	13000000	12400000	12700000	13100000	11700000	12500000	13700000
CNOT11	3970000	4290000	3850000	3270000	3650000	3270000	3130000	4520000	3910000
CNOT2	1790000	1370000	1950000	1620000	2250000	1950000	2030000	1730000	2310000
CNOT3	10300000	9740000	6140000	10000000	9190000	8790000	10700000	8220000	8980000
CNOT7	2350000	3180000	2260000	2780000	3370000	2260000	3370000	2570000	1560000
CNOT9	6090000	5250000	5840000	6000000	5490000	5010000	4690000	6050000	5290000
CNP	23100000	24800000	20900000	27300000	22500000	22900000	30000000	23200000	26100000
CNPY2	152000000	135000000	113000000	140000000	159000000	138000000	144000000	137000000	137000000
CNPY3	6710000		5510000	5590000	6980000	5790000	6540000	6680000	6770000
CNPY4	12000000	12000000	12100000	12000000	13000000	10100000	11700000	11700000	12800000
CNTNAP1	3230000	3340000	2770000	3680000		2510000		3730000	2170000
COA3		3600000	3050000	3130000		2740000
COA6	15200000	5460000	14100000	8550000	14900000	6690000	6840000	8690000	8030000
COASY	11300000	12000000	12300000	12600000	12400000	11900000	10200000	11400000	11100000
COG1	6450000	7610000	7580000	7940000	7000000	6590000	5730000	7830000	7570000
COG2	2480000				2020000	2040000	2360000		2240000
COG3	2620000	2870000	3490000	3370000	3050000	2460000	4690000	2980000	3280000
COG4	3740000	4320000	3930000	4110000	3980000	3740000	4060000	3940000	3990000
COG5	3230000	2660000	2810000	2620000	3190000		3050000	3300000	3730000
COG8	4620000	5120000	4820000	4440000	4930000	4870000	4600000	4450000	4960000
COL12A1	27200000	22500000	27600000	23600000	24500000	22200000	20700000	17500000	18000000
COL18A1	14800000	10100000	14400000	12400000	13600000	10700000	13200000	11300000	9800000
COL1A1	90400000	107000000	80600000	112000000	86400000	99300000	72000000	66700000	76300000
COL1A2	48100000	51400000	41900000	54200000	44600000	49500000	44600000	39100000	44500000
COL3A1	7990000	10200000	7860000	10300000	8490000	10600000	7470000	6780000	7800000
COL4A1	8910000	14100000	10300000	12000000	11300000	13900000	11000000	10100000	9730000
COL4A2	11500000	8230000	11600000	7230000	11800000	7430000	7140000	8680000	7790000
COL5A1	9850000	14000000	9670000	13900000	10300000	10900000	5630000	9060000	7420000
COL5A2	9260000	10100000	9100000	11100000	9760000	10800000	9150000	8400000	8690000
COL6A1	9640000	9000000	9020000	7670000	9470000	8870000	5910000	8230000	9420000
COL6A2	18700000	17600000	15600000	17700000	18300000	18800000	18500000	18600000	26000000
COL8A1	27000000	24000000	2160000	30000000	2000000	4350000	1230000	5670000	2820000
COLGALT1	42200000	46100000	47300000	45500000	42400000	46700000	34400000	42600000	41500000
COMMD3	2220000	1430000	485376	1700000	1200000	1670000		1830000	1860000
COMMD8	2590000	1240000	1660000	1620000	2240000	1770000	1360000	2060000	1690000
COMMD9	8960000	11400000	11100000	10300000	10300000	9180000	4160000	9810000	9730000
COMT	46600000	41100000	34300000	51100000	48600000	45000000	37700000	38300000	40200000
COPA	71300000	80000000	73600000	76000000	71900000	76700000	67500000	69000000	69200000
COPB1	26200000	28300000	27600000	28800000	25000000	32500000	22600000	26300000	25300000
COPB2	47400000	48300000	48200000	47200000	49400000	46600000	46900000	45000000	47600000
COPE	22500000	24100000	22600000	24800000	20900000	22300000	18100000	21900000	20900000
COPG1	54100000	59100000	56700000	55800000	49700000	54500000	50700000	52900000	56300000
COPG2	1930000	404195	246677			1020000	553398
COPS2	22400000	21800000	24000000	23900000	19300000	23100000	21500000	20800000	20800000
COPS3	16300000	14400000	18700000	14800000	17800000	16400000	18300000	18200000	16600000
COPS4	22000000	19300000	20400000	20600000	18400000	22000000	18000000	18900000	17200000
COPS5	7450000	7490000	6050000	6890000	5210000	6840000	5720000	6490000	6520000
COPS6	16200000	14200000	15700000	14200000	15400000	13000000	15800000	13300000	15400000
COPS7A	3980000		3340000		3280000	5160000	3470000	3150000
COPS8	18600000	18300000	19100000	18600000	17900000	18100000	18600000	17200000	18700000
COPZ1	42300000	44700000	49300000	45200000	43700000	42900000	49300000	39800000	37100000
COQ6	67200000	48500000	56700000	56500000	64800000	66700000	57100000	63200000	52700000
CORO1A	1210000				1030000	1570000	972799	997458	1250000
CORO1B	22400000	27100000	26300000	24700000	20500000	21800000	24500000	21800000	23200000
CORO1C	47200000	42800000	40100000	44600000	39700000	42600000	41200000	40600000	41100000
CORO2B		1970000		1240000	1440000
COTL1	42600000	47100000	50500000	47400000	51900000	60300000	54000000	51400000	54000000
COX17	5760000	7010000	6510000	6070000	6160000	7160000	6270000	6460000	6880000
COX20	7610000	6260000	4440000	5280000	3320000		4980000	5120000	4750000
COX4I1	49200000	52700000	52100000	51500000	56200000	51400000	57000000	55100000	59700000
COX5A	60500000	64100000	54300000	67000000	54900000	65500000	70300000	65200000	60400000
COX5B	70200000	64100000	66000000	70200000	70800000	62200000	74400000	72000000	75700000
COX6B1	39200000	40800000	34600000	42600000	38500000	36100000	42800000	37100000	39000000
COX6C	34600000	33000000	29800000	32500000	35800000	30700000	32900000	30200000	30100000
COX7A2	42200000	32800000	39300000	39700000	39600000	36500000	46500000	33700000	36400000
COX7C	84300000	82800000		90700000	85700000	81900000	89300000	62300000
CPNE1	27600000	30600000	30600000	27900000	29500000	28100000	25900000	31900000	29500000
CPNE2	5850000	5740000	5950000	5150000	5480000	5130000	5400000	4480000	4890000
CPNE3	22700000	28200000	28500000	25000000	22900000	25600000	21200000	23000000	21500000
CPOX	8750000	8910000	10400000	8640000	9530000	8670000	8610000	8740000	9370000
CPPED1	12600000	11500000	10300000	13200000	11400000	12300000	11300000	11200000	11000000
CPSF1	8120000	7820000	8250000	7240000	11100000	6770000	7980000	12800000	11200000
CPSF2	2660000	2650000	3180000	2490000	3050000	2530000	1720000	2580000	2040000
CPSF3	5750000	4930000	5830000	5140000	5970000	5520000	4780000	5540000	5630000
CPSF4	2080000	2570000	2860000	2820000	1990000	3080000	1890000	2240000	2730000
CPSF6	19000000	18600000	19000000	18600000	17600000	18500000	16300000	17500000	17900000
CPSF7	25000000	24500000	22400000	23900000	26200000	22400000	25300000	23500000	25100000
CPT2	9730000	9190000	9010000	7610000	9320000	8260000	9330000	8440000	6660000
CRABP2	1640000	1490000	2090000	943379	1500000	1160000	591907	1000000	1130000
CRAT	8140000	10200000	7780000	11500000	6890000	10100000	6080000	8950000	8060000
CREG1	536031			1080000
CRIP2	68100000	76700000	65700000	71500000	64800000	60300000	74100000	69100000	71500000
CRK	20000000	21600000	21100000	22300000	17300000	20600000	17000000	20100000	16000000
CRKL	29100000	34000000	33900000	37100000	35600000	37100000	34500000	34800000	36300000
CRNKL1	4640000	6970000	6210000	7240000	5720000	6470000	4730000	5490000	5390000
CRTAP	33600000	30100000	32100000	31600000	33900000	33800000	27400000	35200000	35000000
CRTC2	933903	1260000	794962	1220000		695749		832554	622735
CRYAB	6430000	8770000	6390000	6410000	5950000	5020000	3600000	5560000	4000000
CRYZ	24200000	25900000	27300000	23700000	23000000	25400000	22700000	24100000	21300000
CRYZL1		8320000	14300000	14100000			14300000
CS	114000000	110000000	118000000	115000000	115000000	113000000	123000000	115000000	111000000
CSDE1	17400000	17000000	17300000	18100000	15900000	17000000	15000000	16500000	17900000
CSE1L	87200000	105000000	97800000	92100000	97700000	106000000	88900000	88900000	100000000
CSK	11900000	11300000	12400000	10300000	11800000	11200000	12000000	12400000	11400000
CSNK1A1	3320000	4070000	4010000	3890000	3330000	3690000	2370000	3000000	3280000
CSNK2A1		6160000		4400000	4010000	5100000	3900000	3480000	3850000
CSNK2A2	6490000	4780000	7020000		6890000	7740000	6300000	6710000	7120000
CSNK2B	24900000	22000000	22400000	23000000	23500000	27100000	21100000	24400000	26500000
CSPG4	36300000	41000000	32900000	39300000	33500000	36600000	33900000	33200000	33000000
CSRP1	109000000	126000000	113000000	121000000	103000000	138000000	120000000	125000000	127000000
CSRP2	7740000	8790000	9380000	8700000	10600000	11700000	9960000	11600000	12100000
CSTB	45500000	36400000	34700000	45900000	35800000	38200000	50900000	40700000	47200000
CSTF1	7900000	6800000	7300000	8050000	5910000	7200000	5790000	6360000	6150000
CSTF2	11700000	10400000	11000000	11200000	11900000	11800000	10900000	11600000	12200000
CSTF2T	1560000	1370000	1700000	1520000	1590000	1730000	1500000	1590000	1390000
CSTF3	4430000	4080000	4230000	4050000	3780000	4320000	4550000	3720000	3820000
CTBP1	8650000	7990000	7460000	8130000	8440000	7400000	8850000	7980000	8610000
CTBP2	7680000	10500000	11800000	9960000	9550000	10700000	8680000	9590000
CTCF	2800000	2470000	3940000	2200000		3560000
CTDP1		6730000	8230000	8150000	8800000	9710000	8910000	8880000
CTH	12600000	11000000	9680000	10500000	11300000	11200000	13600000	11700000	14100000
CTIF	4680000	3430000	4140000	4380000	4750000	4120000	4890000	4080000	4740000
CTNNA1	31400000	33300000	34500000	35400000	36100000	37300000	36300000	36800000	36000000
CTNNA2	5210000	3600000		6550000		5040000
CTNNB1	46900000	51100000	49200000	52500000	51500000	50100000	48700000	54300000	51300000
CTNNBL1	10200000	11400000	13600000	11400000	13000000	12400000	13500000	13400000	14100000
CTNND1	79300000	82700000	72800000	80400000	77000000	78200000	74900000	78700000	84700000
CTPS1	21200000	23900000	24000000	23700000	21400000	21600000	19800000	20100000	21500000
CTR9	1480000		1460000	1740000	1630000		1710000	1360000	1620000
CTSA	34700000	31600000	31400000	28800000	28300000	27500000	23000000	24100000	26200000
CTSB	205000000	194000000	220000000	199000000	173000000	188000000	160000000	164000000	173000000
CTSC	18100000	13600000	12200000	14500000	14500000	8340000	10900000	13100000	13300000
CTSD	411000000	369000000	424000000	414000000	373000000	386000000	400000000	343000000	363000000
CTSL	9220000	11000000	9770000	7310000	7520000	7070000	6860000	7720000	7510000
CTSZ	38200000	34000000	37600000	36000000	36500000	31000000	33400000	29000000	30800000
CTTN	83600000	85900000	90400000	81100000	83600000	81600000	91800000	89900000	90800000
CUL1		803150		1210000
CUL2	22700000	23100000	25300000	27600000	23500000	24100000	21400000	23600000	22500000
CUL3	7710000	6490000	6890000	6870000	6980000	6830000	6390000	5700000	6100000
CUL4A	1580000	1700000	1560000	1630000	1440000	1560000	1510000	1580000	1860000
CUL4B	30600000	32200000	29100000	32000000	29000000	31300000	28900000	27100000	26000000
CUL5	3000000	2990000	3100000	2280000	2800000	2890000	2610000	3010000	2530000
CUL7	2460000	1710000	2280000	1920000	1070000	1700000	778070	2070000	1600000
CUTA	163000000	147000000	200000000	155000000	206000000	145000000	224000000	159000000	193000000
CUX1	1800000	1920000			1800000		1820000	1800000	1720000
CWC22	954367	855453		930982		620325		881479
CWC27	1980000	2260000	2510000	1920000	2160000	1800000	1710000	2580000	2550000
CWF19L1	4170000				3290000	4250000	2500000	3750000	3320000
CXADR		8340000						8940000
CXCL12	9500000			4890000	2880000	6770000	3210000
CXorf38	8540000	7660000	6990000	7050000	7620000	7230000	8410000	6400000	7470000
CYB5A	14000000	14000000	16400000	17000000	12100000	14600000	19300000	16400000	13400000
CYB5B	28100000	29200000	16800000	26600000	9670000	25200000	8590000	22400000	17300000
CYB5R1	7460000	10800000	8730000	8090000	7090000	9050000	7070000	7170000	6240000
CYB5R3	109000000	121000000	127000000	123000000	126000000	134000000	130000000	130000000	131000000
CYC1	121000000	139000000	123000000	122000000	112000000	161000000	110000000	129000000	120000000
CYCS	66900000	74600000	71900000	68000000	66200000	74800000	64000000	71600000	64500000
CYFIP1	28100000	30100000	27100000	30800000	26500000	28100000	27600000	29600000	27300000
CYP1B1							1780000
CYP51A1	43800000	35600000	36600000	23300000	35400000	32800000
CYRIB	8550000	8580000	8450000	8820000	8960000	8810000	11100000	9070000	10400000
CZIB	13700000	14800000	14800000	13400000	13300000	14700000	14800000	12000000	14700000
DAB2	6820000	6390000	6000000	7080000	6850000	6620000	6390000	5720000	6120000
DAD1	50500000	67700000	61300000	61800000	58800000	64700000	45400000	46300000	45500000
DAG1	2790000	3110000	2550000	3080000	2030000	2460000	1870000	2840000	2470000
DAP3	3720000	4190000	2900000	3700000	3260000	3700000	2340000	2130000	2610000
DARS1	34800000	36300000	40400000	35000000	36300000	35000000	33000000	33500000	31900000
DARS2	1580000	2920000	2110000	2730000		2430000		1980000
DAZAP1	40800000	37000000	37000000	37700000	38100000	36000000	36700000	37200000	37000000
DBI	75600000	65600000	58200000	74900000	82100000	79000000	67200000	80000000	77000000
DBN1	44900000	45000000	43600000	45900000	46100000	48800000	43400000	48600000	48000000
DBNL	35500000	34900000	34600000	34800000	35600000	33500000	34800000	36500000	37000000
DBR1	2340000	3100000	2210000	2590000	1950000	2720000	1600000	1350000	1600000
DBT	11500000	11800000	11100000	9610000	14100000	15100000	10400000	14400000	10300000
DCAF13		1060000	1030000		1880000	1290000		1680000
DCAF16	1260000		1520000	1180000	1180000	1250000	989034	1090000	1060000
DCAF7	14700000	14500000	14400000	14000000	11600000	12400000	11100000	9470000	10300000
DCAF8	1190000	1440000	1440000	1380000	1430000	1450000	1270000	1660000	1580000
DCAKD	996999	1250000	1050000	993647	1690000	653068	1410000	1210000	1350000
DCBLD2	8550000	6400000	6680000	7970000	7430000	8200000	7770000	6920000	6390000
DCK	13200000	11700000	13000000	13200000	12400000	12000000	12100000	11800000	12900000
DCP1A	448808	431082	275117	469696	167818	295110	420443	446319	424021
DCPS	4390000	4390000	5060000	4240000	4500000	4050000	3360000	4630000	4150000
DCTD	3670000		2840000		2190000	3390000	1840000	3390000
DCTN1	15300000	14400000	14400000	15500000	14700000	13900000	16500000	15100000	16600000
DCTN2	41800000	39100000	40500000	39800000	41400000	39300000	43700000	40600000	38300000
DCTN3	13800000	9180000	11000000	11100000	13400000	11800000	12800000	12600000	13900000
DCTN4	10800000	11100000	10100000	9810000	8620000	11000000	11200000	10100000	9350000
DCTN5	3080000	3810000	4690000	3610000	4460000	3870000	4630000	4560000	4620000
DCTN6	6220000	6570000	5490000		5930000		7000000	6410000	6460000
DCTPP1	9840000	8780000	9150000	9320000	9270000	7690000	8010000	7780000	8470000
DCUN1D1	11900000	13800000	11700000	12400000	12900000	13200000	12100000	11500000	14300000
DCUN1D3		2560000			3280000				2530000
DCXR	1520000	1610000	1590000	1540000	1440000	1260000	1190000	1310000	1520000
DDAH1	25300000	24200000	22000000	27700000	26500000	26200000	29900000	28300000	30800000
DDAH2	45600000	43200000	45000000	44000000	44900000	44300000	50000000	45400000	46300000
DDB1	36900000	40600000	40500000	38100000	34900000	39100000	28600000	35800000	33300000
DDB2	1190000
DDOST	93400000	105000000	83900000	98700000	93300000	94900000	75700000	81200000	85500000
DDRGK1	7420000	6970000	6000000	7360000	8460000	6960000	7980000	7910000	7230000
DDT	55800000	60500000	60000000	56900000	52600000	53500000	48500000	57100000	57800000
DDX1	84000000	75900000	69300000	77000000	73800000	80400000	80800000	76200000	79000000
DDX17	60700000	60200000	62000000	60400000	62500000	64500000	57900000	60300000	60100000
DDX18	4800000	7560000		6670000	5310000	6250000	4610000
DDX19A	3990000	3860000	4150000	3670000	3700000	3880000	5070000	3750000	4450000
DDX19B		584468		513087		589025
DDX20	2580000	2690000	2840000	2760000	2770000	2300000	2410000	2840000
DDX21	26200000	36200000	31800000	30300000	36100000	33200000	27800000	34600000	29900000
DDX23	4490000	4330000	4360000	5070000	3580000	4840000	4060000	4350000	3670000
DDX27	8100000		6740000		7350000	6480000	7440000	7250000	7170000
DDX39A	5620000	4950000	5960000	5470000	5140000	4770000	4210000	4500000	3080000
DDX39B	53400000	55000000	44400000	52300000	45800000	58400000	39900000	49700000	44200000
DDX3X	54600000	54900000	48500000	51600000	40200000	51100000	41000000	43800000	45800000
DDX3Y	460286	707871	498979	525138	593454	508218	534389	418708	476975
DDX42	16400000	20000000	18200000	20200000	17900000	22500000	11400000	17100000	14500000
DDX46	30500000	35600000	33700000	34800000	34700000	34400000	34800000	32600000	31900000
DDX47		11100000	6030000	8420000	4360000	4860000	3850000	5060000	4660000
DDX5	53700000	56800000	55200000	56700000	56500000	53500000	50800000	49900000	51300000
DDX50	4370000	3270000	4970000	2370000	3980000		3460000	6190000	3420000
DDX54	5310000	5400000	6270000	4910000	6570000	6050000	5030000	7340000	4670000
DDX56	5370000	7200000	4960000	5520000	5600000	5880000	4830000	4490000	5090000
DDX6	17500000	17100000	17100000	17300000	15000000	17600000	13600000	15500000	15500000
DECR1	21200000	21700000	22800000	21900000	23800000	23900000	25300000	22900000	25700000
DEK	70000000	79400000	77900000	81700000	83800000	84500000	67000000	88300000	79800000
DENND2A	1900000	1870000	2260000	2570000	2410000	1700000	2370000	2680000	4100000
DENND4A	186980	330355	307835	260987	247507	301247	308482	225060	311482
DENR	36600000	38800000	39200000	40600000	43200000	43800000	40800000	41300000	34600000
DERA	12800000	17200000	12500000	12400000	12600000	14900000	11000000	14100000	12500000
DERL1	13000000	14000000	15500000	12800000	16000000	13100000	15600000	15700000	16500000
DERL2		682380
DERPC	5790000	6490000	6800000	6190000	4460000	5280000	4650000	5400000
DES	3160000	5900000	6050000	7690000	7260000	7020000	8460000	8230000	9390000
DFFA	10300000	9540000	7790000	9710000	9980000	9780000	9980000	11000000	10100000
DGKA	2730000	2830000	2920000	2530000	2240000	2540000	2570000	2590000	2610000
DHCR24	80000000	78300000	63400000	80500000	78600000	76500000	86800000	80000000	78300000
DHCR7	24600000	19800000	17500000	21500000	22200000	23300000	22400000	24000000	21600000
DHFR	20000000	20700000	21000000	17800000	18400000	20700000	18900000	15000000	19300000
DHODH	8140000				11000000		9790000	9970000
DHPS	8380000	9250000	8360000	7940000	10500000	7940000	9710000	8520000	10200000
DHRS1	3190000	3080000	3040000	3100000	2920000	2380000	3120000	3210000	3170000
DHRS7B	2420000	2630000	3660000	2680000	3020000	2540000	2680000	2600000	2720000
DHRSX
DHX15	69500000	80400000	68000000	76700000	70900000	83100000	72100000	75900000	72700000
DHX16	2580000	3130000	3420000	3400000	3030000	3410000	2960000	2970000	3050000
DHX29	2470000	3020000	2860000	2610000	2650000	2880000	1930000	2840000	2990000
DHX30	11400000	15100000	12800000	14100000	12500000	14600000	8690000	15200000	13500000
DHX36	2050000	2660000	2170000	2370000	2580000	2970000	2430000	2180000	2360000
DHX38	5180000	5930000	7100000	5520000	6560000	5670000	5740000	5390000	5790000
DHX40	1300000	1300000		1210000	1230000	1360000	1070000
DHX8	540582	704866	1030000	768588	926107	707966	821777	726083	703267
DHX9	88200000	89800000	87800000	89400000	93200000	85200000	81900000	85000000	86300000
DIABLO	34200000	35600000	35500000	40500000	36300000	36000000	37100000	27400000	35400000
DIAPH1	25600000	27900000	27700000	28700000	25500000	28000000	26300000	27700000	29900000
DIDO1	10300000	12600000	11500000	11400000	12300000	10800000	9800000	12200000	13200000
DIMT1			1520000		887902		520414	1500000	1290000
DIP2B	1580000	1950000	1960000	1810000	1680000	2050000	1970000	1810000	1680000
DIS3	9010000	8630000	8310000	8830000	8570000	9370000	6560000	9960000	9320000
DKC1	15300000	17100000	17500000	15500000	18700000	15700000	15100000	16300000	17400000
DKK1						1240000	795637		680552
DLAT	19300000	17800000	18000000	19200000	21200000	18600000	23900000	17900000	20700000
DLD	20600000	17000000	17300000	19800000	18300000	16800000	17800000	17000000	18300000
DLG1	12500000	10900000	11900000	12200000	11700000	11500000	9910000	12200000	12000000
DLGAP4	4520000	3990000	3930000	4080000	4160000	3890000	3780000	4120000	4340000
DLGAP5	1340000	1330000		1040000	1300000	1340000	745153	1200000	1450000
DLST	42500000	42900000	43700000	45400000	44800000	42400000	45100000	41400000	41400000
DMAP1	5270000	4260000	5030000	5410000	5240000	4600000	4520000	4500000	4910000
DNAAF5	1410000	1410000		1620000	967064	1730000
DNAJA1	31700000	27400000	27200000	30100000	26500000	29700000	27800000	30300000	31600000
DNAJA2	44500000	40300000	40000000	38600000	42200000	43100000	38700000	41200000	38600000
DNAJA3	11700000	13000000	13400000	13700000	11600000	13100000	12600000	14700000	12600000
DNAJB1	18600000	20200000	19700000	18800000	19900000	19100000	15900000	18600000	19100000
DNAJB11	25300000	25900000	21900000	26100000	21300000	25500000	22400000	23200000	22500000
DNAJB12	305955			358187				356062	383949
DNAJB2	2090000	1860000	1980000	1960000	2100000	1960000	2090000	1800000	1910000
DNAJB4	10200000	10200000	9740000	9640000	5990000	9110000	6910000	8950000	8150000
DNAJC10	2130000	2110000	2350000	2030000	2190000	2310000	2160000	2270000	1880000
DNAJC11	5000000	5430000	4660000	5450000	5230000	5200000	3370000	4820000	4730000
DNAJC13	5820000	5860000	5490000	5570000	4820000	6020000	4050000	5860000	5710000
DNAJC19	9240000	9940000	9650000	9560000	8260000	8150000	8380000	8360000	7110000
DNAJC2	5500000	4580000	4870000	4660000	5210000	5720000	4210000	4790000	4130000
DNAJC21	613833	806718	844864	657083	814320	791766	626834	705046	551530
DNAJC3	29700000	22500000
DNAJC7	16500000	14200000	11100000	17100000	14000000	15400000	14200000	13900000	14700000
DNAJC8	48400000	40100000	42900000	50200000	47500000	43100000	44200000	45600000	36200000
DNAJC9	21400000	18500000	23100000	17200000	23000000	19300000	20200000	21700000	21900000
DNASE2	3030000	6990000	7120000	6920000	9080000	5910000	9910000	9730000	14500000
DNM1	5820000	6810000	6970000	7570000	6860000	7690000	5980000	7400000	7400000
DNM1L	33000000	38500000	35700000	38100000	36800000	35300000	33600000	38700000	38200000
DNM2	24300000	27500000	27600000	25900000	25000000	27400000	27400000	28400000	23600000
DNMT1	14400000	16300000	15100000	16100000	16600000	16800000	14800000	17200000	17600000
DNPEP	4950000	7140000	7230000	7870000	5080000	6270000	6510000	7350000	6670000
DNPH1	15000000	14300000	13200000	13600000	11800000	14800000	8690000	12100000	12600000
DNTTIP2	2170000	2720000	2830000	2250000	2840000	2670000	2200000	2600000	2300000
DOCK1	1330000	1540000		1220000	1250000	1000000	915256		1220000
DOCK7	20500000	22800000	22300000	19900000	20400000	21000000	19700000	20500000	22000000
DOHH	15700000	16600000	14900000	17300000	11700000	15100000	13400000	13600000	13400000
DOP1B		414461
DPH1	1840000	2360000		1680000	1260000	1810000	1220000	1390000
DPH2
DPM1	27200000	33100000	34800000	31200000	29800000	28400000	28000000	29100000	25000000
DPM3	9080000	8610000	9780000	9320000	9990000	9680000	9150000	8890000	9290000
DPP3	20100000	18400000	19200000	19900000	20100000	20000000	22900000	20700000	19200000
DPY30	14100000	17600000	15600000	13600000	14400000	15000000	12800000	12900000	12700000
DPYD
DPYSL2	56400000	48200000	48900000	53200000	48000000	48900000	50600000	54000000	50300000
DPYSL3	38500000	44300000	47200000	39600000	37300000	43800000	41000000	45500000	45500000
DR1	30100000	26900000	28700000	27200000	29500000	25700000	29700000	28400000	31700000
DRAP1	30900000	32700000	32300000	29800000	33200000	28200000	28900000	31700000	25900000
DRG1	10500000	12100000	11400000	10100000	11100000	11500000	9870000	9370000	10800000
DRG2	14200000	14800000	13200000	14400000	10500000	13500000	19600000	13400000	16200000
DSG2	9540000	10500000	8720000	10200000	9580000	8840000	8920000	9970000	9640000
DSP	19900000	17400000	15800000	19100000	21100000	19800000	16000000	16800000	15500000
DST	7950000	7460000		7940000	5820000	6570000	5360000	6250000	7430000
DSTN	93000000	80200000	71800000	83000000	69200000	88000000	64700000	73700000	74300000
DTNA	15100000	21100000	20200000	20000000	17600000	16700000	19300000	14000000	15500000
DTNBP1		723893	673672				613504	547778	349481
DTX3L	7870000	9580000	6790000	10400000	7840000	8770000	9380000	8430000	7320000
DTYMK	26800000	30900000	32000000	30400000	24300000	27300000	24300000	24700000	26700000
DUSP23	1070000			1110000			1320000		1080000
DUSP3	5870000	3030000	4090000	5360000	6030000	3670000	6420000	4170000	7730000
DUT	71800000	69600000	72600000	65200000	74300000	74300000	63400000	69200000	73500000
DVL2	6470000	7670000	4850000	5300000	4500000	5330000	5320000	5760000	6020000
DYNC1H1	72400000	75500000	75500000	76700000	71300000	76000000	74800000	73900000	74500000
DYNC1I2	27100000	29500000	28000000	30200000	28200000	28600000	28000000	29200000	30900000
DYNC1LI1	47400000	46900000	42700000	45200000	42500000	44200000	41700000	40800000	43500000
DYNC1LI2	27100000	30900000	27800000	29100000	27900000	30600000	29300000	29800000	28800000
DYNC2I2			2680000		2640000			3290000
DYNLL1	83800000	92000000	75600000	78000000	68500000	68700000	72200000	74700000	78300000
DYNLRB1	42700000	52800000	58700000	52500000				72100000
DYNLT1	7610000	10500000	12900000	12200000	15200000	10800000	12400000	11900000	9760000
DYNLT2B	1480000	1200000	1240000	1300000	1160000	1070000		1380000	1510000
DYRK1A	5790000	4760000	6210000	5430000	5260000	5780000	4920000	6020000	5960000
EARS2	6270000	3320000		3540000		3880000
EBNA1BP2	2290000	3400000	2580000	2590000	3910000	2290000	2260000	3290000	1990000
EBP	29000000	31800000	25200000	32600000	26800000	27500000	28400000	24500000	23300000
ECE1	11800000	11200000	10900000	12600000	10100000	10700000	8740000	10700000	10200000
ECH1	28800000	23600000	26400000	28000000	25400000	22300000	32700000	26100000	25700000
ECHDC1	2830000				2440000		3940000	2720000	3340000
ECHS1	38900000	28700000	31800000	33900000	31900000	37500000	34300000	31900000	32500000
ECI1	28000000	26000000	26100000	29700000	26300000	26100000	32500000	25900000	27700000
ECI2	8260000	8990000	9260000	8330000	7580000	8470000	7350000	7910000	7660000
ECM1			1670000	1280000				1060000
ECPAS	16400000	15300000	14800000	16400000	16400000	16600000	15900000	16500000	16400000
ECT2	897671	1050000	729440	1260000		840057		850321	695591
EDC3	844049	841808	1000000		917657	958742	981299
EDC4	19400000	20800000	18400000	20700000	19500000	20900000	19200000	18400000	18900000
EDF1	52800000	55900000	52400000	55500000	55300000	57900000	50100000	53800000	55600000
EDIL3	28600000	27200000	28200000	24400000	28300000	26000000	28100000	27400000	27500000
EEA1	3460000	3240000	3220000	2720000	2560000	3310000	3190000	3250000	2970000
EEF1A2	49800000	43800000	17800000	47500000	1910000	18200000		16500000	2700000
EEF1B2	180000000	175000000	182000000	178000000	185000000	178000000	166000000	180000000	180000000
EEF1D	202000000	203000000	193000000	190000000	196000000	191000000	202000000	199000000	188000000
EEF1E1	23800000		22200000	25500000	21100000	15800000		24200000	22800000
EEF1G	202000000	218000000	205000000	201000000	195000000	205000000	181000000	190000000	190000000
EEF2	313000000	345000000	314000000	333000000	309000000	364000000	305000000	318000000	328000000
EFHD2	11200000	12500000	11200000	12500000	10100000	11800000	9300000	10400000	9840000
EFL1	7100000	10700000	5690000	10900000	8690000	7470000	11200000	8760000	9060000
EFTUD2	40500000	38700000	36600000	40300000	37800000	38800000	34000000	37300000	34200000
EGFR	4120000	3890000	4260000	3820000	4400000	4590000	4790000	4540000	4840000
EHBP1L1	11400000	13500000	13800000	13000000	13200000	11000000	13200000	11300000	9730000
EHD1	12400000	13100000	12400000	14700000	12500000	12500000	15000000	13100000	14300000
EHD2	31900000	34600000	31300000	30300000	27000000	30700000	26900000	29800000	28200000
EHD4	36800000	40400000	38100000	42700000	40400000	38400000	39800000	40200000	40500000
EHMT1	4400000	4140000	4370000	4310000	4290000	3690000	4380000	4340000	4460000
EHMT2		1000000	1740000	1190000	1380000	1150000	1370000	1130000	1170000
EIF1AY	8920000		6850000			3660000		8820000	8940000
EIF2A	21600000	22400000	21400000	21600000	21900000	20700000	21300000	21400000	20400000
EIF2AK2	11100000	11700000	9570000	13500000	10900000	9450000	12000000	11300000	9530000
EIF2B1	5800000	6840000	6940000	6310000	5670000	6350000	7200000	7010000	6060000
EIF2B2	6110000	5840000	5720000		5610000	6270000	6220000	6560000	6460000
EIF2B3	6120000	4590000	4490000	4830000	5080000	4530000	5130000	5280000	5740000
EIF2B4	4390000	6350000	5920000	5540000	4730000	4780000	4880000	5620000	4860000
EIF2B5	6060000	6770000	6490000	5910000	5390000	5950000	5200000	6420000	5540000
EIF2D	5250000	5730000	5550000	5340000	4550000	5340000	4160000	4650000	4460000
EIF2S1	33800000	41100000	43300000	41300000	40500000	39900000	38600000	38500000	38900000
EIF2S2	32800000	26700000	30400000	31200000	31600000	32000000	32900000	32900000	35400000
EIF2S3	23500000	35400000	32800000	30500000	24600000	32600000	24200000	24400000	24300000
EIF3A	63200000	71500000	70500000	69900000	71200000	71500000	63700000	69300000	65600000
EIF3B	30600000	30200000	29900000	29900000	26200000	28500000	20700000	28200000	26100000
EIF3D	32100000	37100000	31900000	39200000	33100000	36600000	28200000	33200000	31200000
EIF3E	26100000	27000000	26100000	25800000	24800000	26200000	24600000	22900000	24700000
EIF3F	26200000	23900000	24000000	26000000	28200000	25600000	27800000	25600000	27000000
EIF3G	67400000	77100000	72700000	73500000	56200000	71200000	54300000	62800000	58800000
EIF3H	52700000	49600000	52000000	59200000	54400000	57900000	45800000	47500000	44200000
EIF3I	46600000	46200000	42600000	45000000	40000000	41700000	39900000	40100000	39900000
EIF3J	33000000	33600000	34700000	33500000	30400000	36800000	35500000	29700000	32000000
EIF3K	19900000	21300000	20600000	23400000	22200000	25000000	22200000	20500000	21900000
EIF3L	44200000	42300000	38100000	40600000	45300000	42000000	41600000	39400000	41700000
EIF3M	34100000	46300000	35700000	39300000	30600000	41000000	27700000	26400000	29600000
EIF4A1	168000000	191000000	193000000	203000000	189000000	225000000	173000000	195000000	189000000
EIF4A2	29800000	21700000	25100000	29600000	29300000	26400000	33100000	28700000	30400000
EIF4A3	26100000	33700000	30400000	27500000	32000000	28400000	28300000	28700000	28300000
EIF4B	55000000	52700000	56200000	50300000	58000000	50400000	50200000	58700000	52900000
EIF4E	38500000	36700000	34800000	37900000	32300000	34500000	36200000	36600000	37000000
EIF4E2
EIF4ENIF1	1270000	1250000	1350000	1140000	1310000	1250000	1180000	1340000	904273
EIF4G1	72600000	88900000	79900000	82300000	80500000	82400000	73800000	84200000	79500000
EIF4G2	25900000	28800000	28900000	29500000	25200000	28400000	24400000	26700000	24800000
EIF4G3	7330000	6900000	7520000	9130000	7210000	7740000	5990000	7950000	7400000
EIF4H	87100000	98400000	92000000	94800000	99200000	103000000	97000000	96600000	104000000
EIF5	129000000	101000000	103000000	119000000	95100000	132000000	69400000	122000000	124000000
EIF5A	181000000	173000000	178000000	183000000	164000000	180000000	143000000	179000000	179000000
EIF5B	16000000	18600000	16200000	18100000	17700000	18200000	18500000	18400000	15700000
EIF6	45200000	35200000	40100000	44600000	39500000	41400000	47100000	37600000	45300000
ELAC2	3240000	3080000	2620000	3060000	3330000	3290000	3790000	2800000	2880000
ELAVL1	58100000	62000000	61200000	59900000	57600000	59900000	55000000	57200000	56300000
ELMO2	4230000	4380000	4400000	3780000	4100000	3310000	3760000	3990000	4350000
ELOB	40300000	49300000	48300000	46400000	43800000	48800000	40900000	48500000	46100000
ELOC	26400000	28500000	29500000	27400000	24900000	25700000	23500000	26600000	28700000
ELOVL1	843297	898489	1430000	1450000	2040000	2060000	1890000	1250000	1730000
ELOVL5		7010000	5720000	6250000		10200000
ELP1	2400000			2690000	2440000		2660000	2110000	2430000
ELP3	6250000	6260000	7040000	5940000	5000000	4810000	4490000	5970000	5080000
ELP6	3360000	3290000		3380000
EMC1	18800000	18000000	18800000	19700000	20900000	18800000	17900000	18000000	16400000
EMC2	5750000	6430000	7000000	6250000	6450000	6410000	6610000	6010000	5420000
EMC3					2650000	2390000	1810000	1540000	1820000
EMC7	22000000	25800000	20000000	25100000	17400000	24100000	17300000	20800000	17100000
EMD	28900000	27000000	26600000	28000000	24800000	27100000	22200000	24800000	25000000
EMG1	198786	644300		590085		431554		301479	64839.9
EMILIN1	4870000	3580000	4800000	3530000	3780000	2070000	2350000	3280000
EML2	2390000	2330000	2770000	2750000	2860000	2440000	3010000	2710000	2110000
EML4	3280000	4750000	3130000	4080000	3000000	3380000	3690000	3230000	3250000
EMSY	160136	319590	320468	202591	252425	181879	179632		221104
ENAH	60200000	72500000	70300000	69700000	64600000	63700000	61200000	69400000	56600000
ENO1	1240000000	1110000000	1170000000	1130000000	1100000000	1130000000	1110000000	1240000000	1250000000
ENO2	26400000	25600000	27600000	25000000	28300000	25300000	21300000	26100000	25300000
ENO3	23700000	26200000		21200000	22400000	25200000		22100000	20000000
ENOPH1	8660000	10300000	13300000	9530000	10900000	13100000	11500000	12300000	12600000
ENPP4	3910000	4220000	3490000	3970000	2000000	3180000	1590000	2980000	2110000
ENSA	23900000	25400000	25100000	25900000	25300000	29900000	26700000	28300000	26700000
ENY2	11600000	13300000	10300000	12400000	9310000	9820000	11400000	9090000	10800000
EPB41L1	4170000	3780000	3050000	3330000	4080000	2330000	3800000	4240000	4380000
EPB41L2	25200000	30100000	25700000	28800000	27400000	26800000	29600000	29100000	28200000
EPDR1	2150000		2100000	2540000	2670000	2860000	2420000	2890000	3090000
EPHA2	6480000	8320000	7670000	9450000	5780000	6820000	7190000	6710000	6990000
EPHB2	563725		711906	889832	614765	816516	807570	896860	883386
EPHB4	2990000	4000000	3790000	2900000	2960000	3370000	2980000	3430000	3290000
EPHX1	30100000	35100000	33100000	34800000	34400000	29600000	31500000	30300000	28500000
EPN1	3340000	4280000	4860000	4500000	4060000	4850000	4370000	4750000	4810000
EPN2	12200000	15300000	11600000	14800000		11900000	8550000	13700000	10700000
EPPK1	2610000	3100000	2600000	3010000	2430000	2620000	2630000	2510000
EPRS1	33100000	32900000	32200000	32600000	30200000	33800000	27900000	31900000	31000000
EPS15	3600000	3900000	3840000	3720000	4110000	3990000	4650000	4010000
EPS15L1	3850000	4330000	5710000	3720000	5150000	3930000	6350000	4380000	4350000
EPS8	4300000	4580000	4590000	4810000	4440000	4390000	4050000	4340000	4410000
EPS8L2	15900000	15900000	17100000	16900000	20000000	15600000	15500000	19600000	14500000
ERAP1	7210000	7080000	7480000	9030000	7530000	7630000	12600000	13100000	12700000
ERAP2	6080000	6390000	5270000	7550000	5280000	5400000	8680000	9820000	9340000
ERBIN	16900000	17100000	16700000	17200000	13800000	17100000	11800000	16100000	13300000
ERC1	1840000	2530000	2400000	2040000	2440000	2600000	1830000	2070000	1430000
ERCC2	1920000	2120000	1270000	1880000	1470000	1990000	769029	1840000	1710000
ERCC4	663421	1680000	815728	1710000	481697	1400000		658307
ERCC6L	5940000	2020000	1760000		5410000	2150000	10900000	7030000	7940000
ERF	11400000	12200000	11700000	11400000	10500000	13100000	10600000	13300000	12600000
ERGIC1	5830000	11400000	10500000	8550000	6200000	8350000	4720000	5930000	4630000
ERGIC2					284678				239358
ERGIC3	9990000	9640000	8980000	8360000	7500000	7400000	7250000	8740000	8800000
ERH	157000000	166000000	159000000	157000000	167000000	155000000	151000000	171000000	157000000
ERI1	1730000		1200000		1350000	1340000	1640000	1830000	1550000
ERI3	6850000	6570000	6410000	7090000	6510000	8700000	7300000	5940000	5740000
ERLIN2	8710000	5580000	7220000	7500000	9040000	7840000	7910000	8510000	6770000
ERO1A	13100000	11100000	10100000	12200000	11600000	10000000	9220000	10200000	9810000
ERP29	64100000	53600000	57200000	61900000	62700000	54800000	64900000	65100000	64600000
ERP44	63700000	73800000	65400000	68400000	62600000	61800000	62700000	64200000	64800000
ERVK3-1	1660000	1860000	1880000	1830000	1740000	1750000	1800000	1740000	1690000
ESD	49000000	44500000	45400000	50100000	41200000	47900000	38600000	40500000	39700000
ESYT1	40000000	45700000	42100000	44300000	40400000	39700000	43900000	42500000	43200000
ESYT2	8660000	9750000	10100000	10300000	9090000	8640000	8780000	9580000	9810000
ETF1	32900000	26700000	29300000	25700000	32700000	28800000	33800000	34400000	34900000
ETFA	27100000	24000000	26300000	27200000	27200000	25000000	30000000	25200000	25000000
ETFB	52700000	56500000	53000000	57100000	49400000	56500000	53700000	57400000	56500000
ETHE1	22200000	15700000	14300000	18300000	16300000	15000000	21700000	19200000	21400000
EWSR1	16700000	20700000	20400000	21300000	14900000	20500000	9580000	17600000	13700000
EXD2	1010000	1510000	1420000	1220000	1240000	1240000	1200000	1110000	1190000
EXOC1	1400000	1560000	1390000	1540000	1430000	1610000	1700000	1580000	1700000
EXOC2	10800000	13100000	6530000	12100000	8990000	11900000	7830000	6240000	10600000
EXOC3	2380000	4740000	2970000	3700000	2300000	3110000	2430000	2400000	1700000
EXOC4	12300000	16500000	13200000	15000000	14100000	11300000	11900000	14000000	14400000
EXOC5	4680000	5720000	5170000	4580000	4210000	4570000	3140000	6600000	5500000
EXOC6		1660000
EXOC6B	494263		675217	647569	664995	780456	719719	758174	537683
EXOC7		2200000		3260000	2390000	2800000	2400000
EXOSC1	3550000	3700000	4020000	3910000	3900000	3310000	3370000	3330000	3460000
EXOSC10	6020000	5450000	5210000	5820000	6060000	6250000	5430000	6490000	6450000
EXOSC3	26300000	14200000	23700000	19500000	15200000	17700000	20100000	17500000	13900000
EXOSC4	12800000	14500000	12500000	12500000	11800000	12100000	10100000	10200000	9440000
EXOSC5		17100000	15400000	15800000		13200000	5820000
EXOSC6	8000000	8050000	8250000	8870000	9430000	7870000	8680000	9700000	10700000
EXOSC7	5900000	5000000	5200000	5410000	5560000	5950000	3790000	5180000	4790000
EXOSC9	11200000	13500000	12300000	13200000	12600000	12700000	12100000	12000000	11500000
EZH2	657612	874396	814117	679084	747232	703051	583399	519360	573385
EZR	119000000	92800000	101000000	113000000	110000000	120000000	130000000	113000000	117000000
FABP3	75200000	61900000	47700000	72500000	54000000	57800000	128000000	81500000	76800000
FABP5	15100000	15000000		14900000		16100000
FADS1	5940000	6820000	6770000	6860000	7540000	8140000	7330000	7850000	9520000
FADS2	23600000	27300000	23800000	29500000	22300000	36600000	18000000	30200000	30700000
FADS3	6620000	8920000	8180000	8260000	4960000	5890000	4540000	6190000	5890000
FAF1	6550000	5300000	6260000	5520000	6300000	5540000	5750000	5470000	6440000
FAF2	14200000	11500000	11800000	11900000	12200000	11800000	13000000	12800000	12100000
FAH		3050000	3530000		2710000		2210000	3940000	4590000
FAHD1	27600000	33100000	32600000	32000000	26600000	31100000	26000000	27700000	23200000
FAHD2A	4570000	6200000	5450000	5930000	5120000	4930000	4980000	3920000	4490000
FAM114A1	25800000	27600000	24800000	26100000	30400000	26700000	27000000	30500000	29400000
FAM114A2	4370000	4470000	4950000	4450000	3710000	6050000	3270000	4740000	4380000
FAM120A	7230000	6770000	6710000	7460000	6770000	7500000	6830000	6620000	6830000
FAM120C	8790000	10900000	10700000	10900000	9820000	9300000	9960000	10400000	9210000
FAM162A	23200000	20300000	21000000	17900000	25200000	16800000	16400000	18100000	20900000
FAM3C	11000000	14800000	17000000	12600000	11700000	15600000	11100000	13600000	12000000
FAM50A	5580000	5620000	3930000	6290000	3070000	4670000	2710000	4930000	3860000
FAM91A1	2690000		3740000	3590000	1980000	3950000	1500000	2560000	2350000
FAM98A
FAM98B	35800000	35400000	37400000	36600000	37600000	39600000	33600000	35100000	35600000
FANCI	512466	754127			512854	548865			599471
FARP1	2680000	3070000	2930000	2910000		2570000		2690000
FARSA	17600000	14400000	13600000	13900000	13700000	15000000	11500000	14900000	14200000
FARSB	24200000	21400000	19900000	21600000	21000000	21100000	18800000	20200000	19800000
FASN	99700000	90800000	79200000	100000000	89400000	107000000	97400000	100000000	101000000
FAU	56500000	157000000	131000000	87300000	102000000	80500000	85400000	117000000	99600000
FBL	54900000	59600000	57400000	56800000	52300000	53200000	54700000	52600000	46700000
FBLIM1	24400000	23100000	25500000	21200000	22200000	25600000	20000000	23800000	23100000
FBLL1	73900000	83300000	86700000	84000000	81400000	71200000	75900000	70300000	72300000
FBLN1	15100000	10000000	10300000	11000000	8790000	9180000	6830000	11100000	10800000
FBN1	5930000	3360000	4570000	3770000	3750000	3230000	2540000	2620000	1660000
FBXL18	5060000	5040000	4740000	4740000	3070000	5040000	2510000	4950000	3660000
FBXL8	588242	657641	555704	532193	527535	469516	210572	553090	412774
FBXO7	3380000	2660000	4290000	2680000	2720000	3160000	1930000	3580000	3290000
FDFT1	18800000	18300000	16100000	20200000	17800000	22700000	18300000	20000000	20100000
FDPS	67400000	57700000	50800000	62000000	55400000	53900000	63700000	51800000	58200000
FDXR	8870000	7990000	6170000	7910000	6340000	6780000	6730000	7550000	7310000
FEN1	36000000	44700000	37300000	41300000	33400000	38100000	34300000	34100000	28500000
FERMT2	17500000	21600000	17700000	19600000	18900000	21400000	17400000	21800000	20000000
FGF1	102125			152029		407826	376402
FH	34400000	37300000	36700000	40300000	36100000	39800000	37800000	35400000	35100000
FHL1	60500000	59700000	57600000	62100000	58600000	59000000	61300000	55500000	56100000
FHL2	53800000	47400000	45600000	55500000	47700000	49700000	49400000	48600000	46500000
FHL3	12000000	14800000	12000000	12100000	13900000	14100000	14400000	13500000	13500000
FHOD1		8760000	9560000	8050000	10300000	7810000	12100000	9970000	10500000
FIG4	400154	512544		558955		313531		349480
FILIP1L	5520000	5500000	5010000	6120000	5340000	6280000	5830000	5910000	5650000
FIP1L1	4990000	6590000	6640000	6880000	6410000	4550000	6200000	6640000	6430000
FIS1	7410000	6070000	5980000	7070000	6090000	6580000	5780000	6360000	7210000
FKBP10	83300000	103000000	95800000	93100000	92500000	105000000	89600000	96400000	101000000
FKBP11	12200000	7720000	11000000	11000000	10700000	7620000	14500000	13300000
FKBP14	3250000	5680000		5250000		2520000
FKBP15	2120000	1700000	1840000	1960000	1820000	1930000	1760000	2120000	1700000
FKBP1A	120000000	149000000	159000000	164000000	159000000	168000000	190000000	165000000	187000000
FKBP2	49800000	55000000	57200000	53600000	53900000	50100000	48800000	55600000	52400000
FKBP3	96000000	98700000	93600000	94300000	100000000	85100000	93500000	102000000	94300000
FKBP4	18600000	18200000	17100000	18100000	17300000	18200000	17200000	17300000	19200000
FKBP5	23100000	23700000	21700000	25800000	23500000	22000000	28200000	22800000	22600000
FKBP8	121000000	152000000	142000000	130000000	130000000	127000000	113000000	119000000	112000000
FKBP9	29700000	33200000	34200000	30500000	32900000	35200000	30600000	32100000	32900000
FLAD1	8210000	7190000	8380000	8700000	10100000		9550000	9980000	9770000
FLII	10700000	10800000	11500000	10700000	11100000	10200000	11400000	10100000	11100000
FLNA	697000000	729000000	712000000	706000000	668000000	753000000	681000000	691000000	654000000
FLNB	122000000	116000000	114000000	124000000	111000000	118000000	128000000	122000000	118000000
FLNC	59500000	52400000	66200000	51600000	55600000	66600000	48400000	52100000	60000000
FLOT1	29000000	28400000	26300000	30800000	30600000	27200000	30700000	30400000	28600000
FLOT2	15700000	16400000	13100000	17900000	16100000	13800000	16600000	19600000	15800000
FLYWCH2	6300000	8240000	8020000	5840000	6290000	5580000	5090000	6000000	6550000
FMR1	19800000	24400000	22900000	24000000	20200000	22300000	17500000	22000000	21700000
FN1	248000000	221000000	204000000	225000000	243000000	216000000	196000000	195000000	184000000
FN3KRP	5170000	6360000	5240000	4630000		4470000
FNBP1	15700000	31800000	15600000	28800000	12200000		12500000	14800000	17500000
FNDC3B	5480000	5860000	6180000	6270000	5800000	5930000	5410000	5440000	5560000
FNTA
FOXJ2	1990000		2340000		2330000	1690000	4350000	1570000
FOXP1	847749	1010000	905383	807076	481292	693024		654356	580660
FPGS			2390000	1090000		606032		2230000	1890000
FRG1	5050000	4270000	1770000	4920000	2510000	3400000	2670000	3590000	2600000
FRMD8	1180000				2170000	1300000	1620000	2170000	1820000
FRYL	6480000	7840000	5400000	6910000	7600000	6620000	6280000	5500000	7590000
FSCN1	71400000	69700000	74100000	71300000	64200000	73400000	70100000	65100000	69200000
FSD1					2300000				608967
FSTL1	11900000	10200000	10500000	11600000	12800000	10500000	9900000	9860000	9650000
FTH1	49400000	42900000	39000000	49500000	54700000	31800000	42600000	49600000	48800000
FTL	37400000	30600000	34200000	31100000	35000000	25800000	22200000	34400000	34000000
FTO	15200000	21100000	15300000	14200000	15400000	20600000	10200000	14300000	12900000
FTSJ1	4450000		5140000	5160000				4730000	4470000
FTSJ3	5490000	6330000	5740000	6560000	6170000	5480000	5140000	6390000	5380000
FUBP1	84500000	96800000	95100000	96800000	93800000	93700000	82600000	95500000	91600000
FUBP3	27800000	27200000	30500000	29800000	32100000	30800000	30600000	31200000	30700000
FUNDC2	17200000	20900000	19200000	18600000	18700000	18800000	18200000	17000000	17100000
FUS	77800000	81700000	89100000	86400000	79900000	92400000	79800000	94000000	92900000
FXR1	20200000	20400000	19800000	20400000	18300000	22300000	15400000	19500000	19300000
FXR2	9030000	6980000	7580000	7950000	8430000	8770000	8020000	8680000	8940000
FYTTD1	4870000	10700000	7050000	7150000	5710000	7670000	5380000	6460000	4480000
FZD2	5290000	5000000	5810000	6030000	5610000	6360000	5780000	6040000	5810000
G3BP1	73500000	73300000	82400000	82500000	85600000	96500000	67000000	102000000	89600000
G3BP2	11400000	13500000	12500000	12800000	12500000	13300000	9440000	12800000	11100000
G6PD	55500000	49000000	48600000	55900000	51200000	51700000	58100000	52500000	56400000
GAA	22000000	22800000	21900000	22500000	20600000	20000000	19900000	19600000	19800000
GABARAP		3070000	3880000	4290000		3990000
GABARAPL2	9710000	7510000	7150000	7730000	8970000	10300000	7520000	8680000	10300000
GABPA				1710000
GADD45GIP1	2170000	1790000	2520000	1870000	2610000	1580000	2670000	2160000	2750000
GALE	14700000	8410000	10500000	10600000	13900000	14600000	14200000	16700000	17100000
GALK1	28000000	31900000	30400000	29800000	24400000	27200000	22800000	28200000	26100000
GALNT2	19100000	15100000	16000000	15300000	18800000	18700000	16000000	19100000	19900000
GALNT3			4700000	4140000
GALT	2320000	1750000	1970000	2320000		1900000		1900000	2070000
GAMT	9280000	8660000	10300000	9760000	9720000	9770000	10500000	10200000	9430000
GANAB	260000000	286000000	288000000	270000000	253000000	268000000	225000000	261000000	264000000
GAPDH	4410000000	3970000000	4470000000	3880000000	4070000000	4060000000	3860000000	4410000000	4480000000
GAPVD1	28900000	29800000	29600000	29600000	25500000	27900000	27000000	29100000	25200000
GAR1	7500000	7370000	7790000	7670000	6820000	7650000	6260000	7330000	6590000
GARS1	39800000	42900000	40000000	42000000	40800000	43500000	43400000	43100000	42200000
GART	31700000	35300000	34400000	32800000	33200000	34500000	32300000	31800000	33200000
GAS6
GATAD2A	5550000	4810000	4910000	5380000	5650000	5310000	5020000	5130000	4730000
GATAD2B	6510000	6550000	7020000	6530000	6850000	6280000	5150000	6610000	6300000
GATD1	6270000	4400000	5350000	4160000	4790000	5660000	4430000	4590000	4960000
GBA1	51100000	40700000	46100000	53900000	51200000	42800000	55200000	50400000	44100000
GBE1	19600000	19300000	19200000	17800000	17500000	18100000	15800000	16700000	19200000
GBF1	8700000	9290000	9560000	9380000	9640000	9510000	8670000	10300000	10100000
GBP1	46000000	43500000	39500000	58000000	48800000	48600000	222000000	221000000	216000000
GBP2	13000000	12800000	12800000	12500000	13000000	12100000	61400000	53000000	52600000
GBP4				999781			5060000	6130000	7120000
GCN1	12100000	13500000	13500000	12600000	13700000	12800000	13200000	13000000	12100000
GDI1	37000000	37500000	38200000	37000000	35200000	40000000	40700000	37500000	37800000
GDI2	49800000	49600000	45500000	46600000	47900000	55600000	51600000	48100000	51800000
GEMIN4	62300000	84800000	71600000	49400000	65300000	84200000	40700000	67600000	57400000
GEMIN5	6570000	7490000	6860000	6070000	7000000	7160000	6140000	5950000	6920000
GET3	37900000	33600000	34500000	34700000	32900000	32600000	31100000	32300000	31100000
GFM1	9070000	11100000	10800000	9730000	10900000	11200000	10600000	10600000	11100000
GFPT1	14000000	14400000	12800000	13000000	12800000	11500000	11700000	14600000	12400000
GFRA1	137000000	134000000	121000000	140000000	135000000	138000000		144000000	158000000
GFUS	2000000					2490000
GGA1	4050000	3550000	2920000	3880000	3370000	3760000	1840000	3520000	3190000
GGCT	16700000	17200000	16100000	17300000	15500000	15800000	16500000	15400000	15100000
GGH	35800000	31700000	32000000	34900000	29900000	28300000	31500000	25600000	26000000
GHITM	8300000	11200000	12200000	11300000	12300000	13200000	12700000	9470000	9980000
GID8	5890000	5370000	4720000	7070000	5440000	5510000	6490000	5780000	5430000
GIGYF2	5450000	5060000	6290000	5370000	5720000	5850000	4880000	6180000	6460000
GIPC1	10800000	12500000	14700000	12900000		11100000		16300000
GIT2	4910000	5070000	4990000	4950000	3950000	4480000	2180000	4600000
GLA					4440000			4070000
GLB1	19000000	15200000	17900000	16600000	17800000	13900000	16300000	14800000	15200000
GLG1	40000000	36000000	36400000	36500000	38400000	36600000	34100000	37500000	39300000
GLIPR2	9920000	9170000	8980000	9000000	9750000	9560000	9880000	9790000	10400000
GLO1	128000000	137000000	150000000	143000000	150000000	161000000	150000000	146000000	144000000
GLOD4	44700000	41700000	44200000	43000000	41800000	43600000	48100000	44500000	47900000
GLRX	8840000	8940000	9660000	9100000	7620000	9030000	8860000	8760000	10700000
GLRX3	86900000	95700000	97100000	98500000	89200000	104000000	79500000	95700000	87800000
GLRX5	11000000	9640000	9360000	10400000	10500000	10200000	10400000	10100000	10900000
GLS	27000000	26500000	20700000	27400000	21900000	24400000	23500000	24300000	23900000
GLT8D1	3300000	4140000	4400000	4060000	4210000	4530000	3230000	3930000	3950000
GLTP	6300000	5770000	5760000	5680000	2950000	5720000	1070000	4700000	4470000
GLUD1	23000000	25800000	26600000	25100000	23800000	28700000	19600000	32200000	30700000
GLUL	14300000	14100000	14200000	14100000	13100000	13700000	14800000	15200000	16100000
GLYR1	8950000	11100000	6870000	11100000	3270000	10500000		6020000	3640000
GM2A	3240000	3030000	3740000	3510000	2640000	2150000	1460000	2020000	1880000
GMFB	22700000	24900000	28700000	23500000	26000000	24800000	33000000	21100000	25100000
GMPPA	11200000	9050000	8530000	11600000	8240000	7760000	12300000	9160000	9290000
GMPPB	21900000	25200000	26100000	27000000	24900000	26800000	24100000	24700000	22200000
GMPR2	1400000	1740000	2390000	2340000		1020000
GMPS	52700000	54400000	56900000	53500000	52400000	60800000	51300000	51900000	50000000
GNA11	19500000	23000000	19600000	23500000	22100000	23300000	23300000	21100000	16700000
GNA13	7100000	9030000	8420000	9000000	8610000	7520000	9230000	9160000	8980000
GNAI2	33600000	33200000	34300000	33500000	34500000	34300000	33000000	35100000	37900000
GNAI3	18800000	17300000	18500000	17400000	19500000	18100000	17800000	17100000	18000000
GNAQ	12900000	11600000	12200000	11700000	11500000	12300000	10400000	12600000	12100000
GNAS	19400000	21300000	21400000	20700000	20100000	18500000	18100000	20300000	22000000
GNB1	126000000	107000000	125000000	115000000	114000000	103000000	113000000	111000000	107000000
GNB2	33500000	34400000	46700000	32900000	38000000	34200000	37400000	38500000	36500000
GNB4	27500000	30600000	28400000	30700000	27900000	31500000	32100000	27200000	30900000
GNE	11100000	13000000	12100000	11600000	11500000	12400000	11800000	11400000	12300000
GNG10						5980000
GNG12	46000000	44900000	52400000	43200000	47000000	49200000	46400000	42700000	48400000
GNL1	22500000	26400000	24300000	25800000	23800000	22400000	22000000	24700000	25000000
GNL3
GNPDA1	5760000	7300000	6080000	7150000	3550000	5860000		5150000
GNPNAT1	5110000	3850000	2360000	4350000	2770000	3940000	2640000	2600000	2640000
GNS	38000000	34900000	39800000	37600000	39100000	35100000	32900000	34000000	28800000
GOLGA1	1560000	624772	1230000	1460000	1780000	1660000	1230000	1940000	1960000
GOLGA2	5860000	6720000	5290000	5750000	5770000	5880000	5910000	5890000	5900000
GOLGA3	5750000	6000000	7100000	7370000	6680000	5730000	6190000	5830000	5280000
GOLGA5	12900000	18900000	19600000	16900000	17900000	17500000		16000000	13300000
GOLGB1	5490000	4530000	4440000	4300000	4580000	4710000	3730000	4720000	5120000
GOLIM4	9260000	8400000	8900000	9480000	10300000	8510000	9860000	10100000	10800000
GOLM2	13100000	12700000	12500000	12600000	13800000	13100000	13300000	12000000	12500000
GOLPH3	7940000	11500000	10700000	10600000	9970000	10700000	10800000	9690000	10700000
GOLT1B	4380000	893153	271289	1350000	987913	4690000	203023	704457	311327
GON7	1800000	2280000		2700000		2210000		2500000
GOPC		3840000		3140000		3100000
GORASP2	15300000	16600000	16200000	16000000	15300000	17500000	14700000	15100000	15600000
GOSR1
GOSR2	6740000	5070000	4770000	3960000	5530000	4450000	6760000	6940000	6820000
GOT1	22900000	25000000	25900000	23400000	21900000	24800000	22000000	21600000	23000000
GOT2	49400000	46000000	46500000	50900000	43600000	48400000	50400000	47100000	47500000
GPAA1				2360000		1690000
GPALPP1	6400000	5920000	6270000	5790000	6060000	6320000	5380000	5920000	5510000
GPATCH8	992747	1250000	1180000	1080000	1270000	1290000	1130000	1370000	1100000
GPC1	11700000	13100000	9250000	11200000	9440000	10500000	10900000	10400000	8620000
GPD2	14600000	12900000	13500000	14500000	11800000	11900000	10300000	13100000	13100000
GPI	120000000	136000000	140000000	125000000	125000000	135000000	103000000	127000000	121000000
GPKOW	2110000	2640000	2830000	2550000	1740000	2020000	1930000	1650000	1550000
GPN1	1290000		1210000	1570000		1670000
GPR107	6720000	9580000	8000000	7030000	6300000	7280000	6490000	6320000	7630000
GPR180	1290000	1110000	1310000	1210000	1390000	1240000	1310000	1220000	811595
GPS1	7720000	9930000	10300000	9130000	9610000	9110000	8190000	7130000	6890000
GPT2			2910000	3280000	3940000	4170000	5360000	4490000
GPX1	8380000	8440000	10200000	10300000	7390000	6640000	7050000	7000000	7150000
GPX4	51400000		42200000	53300000		39200000	56100000	41400000	39100000
GPX7	1640000	1170000	1300000	1510000	1470000	1830000		1250000	1980000
GPX8	37400000	49400000	45600000	41100000	38400000	42100000	31600000	43300000	40000000
GRB2	26300000	29100000	25800000	25700000	24500000	23900000	26400000	24800000	24400000
GRHPR	37800000	33500000	28700000	36000000	29300000	33700000	33900000	39800000	37800000
GRIPAP1	3710000	2410000	3630000		4820000		4260000	3950000	3840000
GRM1	2160000	2800000	1990000	2210000	1960000	3140000		2150000	2350000
GRN	30900000	33100000	35700000	30700000	25800000	23500000	17600000	24000000	21500000
GRPEL1	8420000	7180000	7400000	8300000	8560000	8110000	7780000	7870000	8050000
GRSF1	11300000	14300000	14200000	10300000	11400000	8740000	7470000	9830000	9410000
GRWD1	12700000	12500000	10100000	12700000	11200000	12200000	8580000	10900000	10200000
GSDMD	9310000	11700000	10600000	11700000	8010000	9270000	10400000	10800000	11000000
GSDME	4330000	4640000	5530000	3990000	4880000	5750000	5210000	5980000	5430000
GSK3A	5070000	5620000	5230000	5070000	4550000	5170000	5510000	4670000	4650000
GSK3B	6170000	5530000	5430000	5340000	4870000	5200000	5730000	5630000	5640000
GSN	98600000	99600000	93300000	97300000	91900000	85700000	103000000	97900000	100000000
GSPT1	27800000	24600000	27500000	27200000	26200000	27000000	24600000	25300000	25500000
GSPT2	3850000	3660000		5380000			731172
GSR	23100000	19700000	22000000	22000000	25000000	22600000	26600000	22200000	21800000
GSS	33100000	26900000	27300000	30400000	29500000	28000000	29900000	30100000	30300000
GSTK1	11600000	12400000	10800000	14300000	11100000	12700000	22400000	20700000	21500000
GSTM2	2240000	2370000	1260000	2420000	2090000	2070000	1270000	2090000	2280000
GSTM3	35700000	31000000	31800000	33600000	28500000	32600000	29000000	27800000	32100000
GSTO1	150000000	137000000	127000000	148000000	141000000	146000000	164000000	166000000	175000000
GSTP1	217000000	220000000	221000000	222000000	208000000	234000000	226000000	211000000	222000000
GSTT1	2810000	2730000	2550000	2920000	2350000	2850000	3050000	2540000	3020000
GSTZ1	3580000	4530000	3600000	4130000	3680000	2600000	3600000	2100000	1950000
GTF2B	1400000	1540000	1780000			1750000	1100000	1600000	1240000
GTF2E1	1660000	1770000	1880000		1570000	1820000	1400000		2040000
GTF2E2	2180000	3030000	2640000	2300000	2480000	2680000	2300000	2490000	3050000
GTF2F1	11400000	11500000	10700000	11200000	11000000	11400000	11800000	12300000	11300000
GTF2F2	22100000	26300000	24600000	25100000	23300000	24100000	20600000	22900000	20800000
GTF2H1		103951		97366.2		109033
GTF2I	20600000	22700000	24400000	22400000	22200000	22800000	20300000	21200000	23300000
GTF3C4	4680000			3180000	4570000	4150000
GTF3C5	7870000	7430000	6530000	7510000	6480000	5870000	13600000	9580000	7950000
GTPBP1	16200000	19200000	15100000	16600000	11900000	15400000	11500000	15800000	17000000
GTPBP4	9200000	14000000	5680000	9990000	11400000	3980000		9870000	11300000
GUK1				5820000	6380000		6950000	6170000	7340000
GUSB	19700000	18700000	17400000	19300000	16800000	14400000	15300000	15300000	13200000
GYG1	12500000	9430000	8490000	12100000	9850000	9370000	11400000	8420000	9030000
H1-0	65200000	75800000	66500000	82200000	87700000	54200000	93500000	93200000	64000000
H1-10	39600000	63400000	62900000	48300000	51600000	47100000	48300000	60000000	44200000
H1-4	210000000	324000000	330000000	260000000	299000000	271000000	239000000	310000000	298000000
H1-5	444000000	744000000	905000000	531000000	690000000	611000000	476000000	650000000	606000000
H2AC21		102000000	106000000	64400000	63000000	49100000	23500000	63300000
H3-7	279000000	332000000	329000000	300000000	318000000	258000000	253000000	314000000	278000000
H4C1	3970000000	5910000000	5880000000	4710000000	5180000000	4090000000	3650000000	5030000000	4130000000
H6PD	2020000	2500000	2690000	2670000	2090000	1740000	2990000	2100000	2700000
HACD1	801939	867179	882503	856997	849745	1000000	849686	861095	1200000
HACD3	11900000	13200000	10400000	12500000	10900000	13400000	10600000	10100000	10100000
HADH	16000000	16900000	19100000	21600000	13600000	18500000	18400000	20800000	21400000
HADHA	27600000	28700000	31900000	35000000	29600000	31200000	34300000	33700000	31600000
HADHB	33100000	33000000	30100000	33500000	31200000	28200000	30900000	28900000	29200000
HAGH	11300000	6420000	7630000	10700000	11500000	11100000	12400000	12200000	12400000
HAPLN1	8690000	10700000	4320000	4930000	5470000	4500000	10000000	10200000	11300000
HARS1	43000000	39100000	34100000	39500000	26900000	36800000	32600000	34700000	31200000
HAT1	16500000	18900000	21800000	18700000	13500000	16600000	17300000	16700000	18800000
HAUS6	3340000	3780000	4560000	3800000	5060000		4610000	5580000	5020000
HBS1L	8430000	10300000	9230000	10200000	9760000	10400000	9190000	8370000	8770000
HCCS	6870000	9020000	6090000	9230000	9200000	7570000	5150000	8710000	8520000
HCFC1	24800000	28400000	30500000	27700000	28100000	27600000	26100000	26400000	25100000
HDAC1	17000000	19100000	19800000	17400000	17500000	17000000	15500000	17900000	16100000
HDAC2	18500000	19800000	18000000	19500000	13200000	21200000	11200000	18100000	12700000
HDAC6	1730000	1870000	1980000	1910000	1940000	1870000	1990000	1890000	1510000
HDGF	21500000	26800000	27200000	25200000	21200000	25300000	22000000	23600000	23200000
HDGFL2	11300000	9990000	7920000	9550000	10200000	10000000	9880000	10800000	11000000
HDHD2	6730000	6700000	6930000	7290000	6570000	6490000	6560000	7300000	8150000
HDHD5	1610000	1140000	1370000	996910	1890000	1520000	706499	881704
HDLBP	37500000	38400000	34200000	35400000	36600000	34700000	32000000	36100000	35800000
HEATR1		1430000	1570000		1880000	1340000	1330000	1240000	1290000
HEATR3	2470000	2990000	3830000	2380000	3880000	4080000	2410000	3610000	3210000
HEATR6	3020000	5000000	3950000	3550000	3390000	3570000	4350000	2860000	3220000
HEBP1	19800000	18200000	18800000	22200000	19000000	20100000	22500000	18400000	18600000
HEBP2	9490000	9650000	10100000	9780000	9410000	10400000	9040000	11700000	11400000
HECTD1	6990000	6660000	7220000	6990000	7370000	7610000	6150000	7790000	8030000
HECTD3	3830000	3130000	3710000	2820000	2630000	3780000	2740000	4710000	3230000
HELLS	4950000		3830000	4500000	5950000	3800000	5650000	3500000	4780000
HELZ2	4970000	3720000	4630000	4820000	4750000	3390000	4380000	5260000	5110000
HERC4	14600000	14000000	14600000	14200000	12700000	13300000	12600000	9600000	12300000
HEXA	35900000	32600000	31000000	33100000	30900000	27700000	28400000	31800000	30200000
HEXB	57300000	43700000	45000000	48000000	49300000	42000000	39500000	45400000	42900000
HEXIM1	6560000	6050000	6010000	6450000	6530000	6320000	6800000	6550000	7300000
HGH1	2720000	2320000	3530000	2160000	3630000	1930000	3340000	2600000	2600000
HGS	16100000	14500000	15500000	15200000	15900000	15600000	15800000	16000000	16200000
HIBADH	10300000	9700000	9460000	10100000	9500000	10100000	10600000	9780000	9400000
HIBCH	467743	934561		1130000	961716	1180000	1120000	729533	1020000
HINT1	84500000	77700000	76800000	81700000	80200000	75200000	89800000	87600000	91800000
HINT2	21200000	20500000	18000000	19500000	20800000	16600000	23100000	20400000	21500000
HIP1	10300000	9490000	6130000	8130000	11300000	6150000	12000000	9290000	10600000
HK1	44800000	45500000	43800000	44700000	46900000	46800000	48600000	48100000	45500000
HLA-A	142000000	119000000	97900000	168000000	124000000	115000000	253000000	226000000	214000000
HLA-B	18600000	16400000	13000000	24700000	18500000	15400000	26300000	26300000	25900000
HLA-C	34000000	30900000	25000000	47300000	34200000	39900000	66100000	65500000	65300000
HLA-E	4220000			3970000	3990000	3450000	5540000	4570000	4890000
HLTF	1340000	2390000	1250000	2520000	1980000	1670000	1670000	1710000	2230000
HM13	58600000	65200000	68100000	63900000	64400000	66900000	69300000	68900000	67500000
HMCES			3220000		4070000		4470000	4600000	6160000
HMGA1	14800000	19500000	20800000	18700000	16700000	22800000	13800000	17100000	16600000
HMGA2	441888	494233	823708	580596	565682	260403	406896	528686	464334
HMGB1	19600000	29600000	24800000	23800000	14900000	28100000	14700000	22400000	16000000
HMGB2	48000000	61200000	60400000	64200000	43400000	57800000	37300000	47600000	38800000
HMGB3	24700000	30800000	31800000	27700000	26900000	33300000	26700000	27200000	28300000
HMGCL	10000000	7440000	7810000	8450000	5810000	7760000	7810000	8260000	6460000
HMGCS1	43900000	31600000	30600000	38900000	31500000	40000000	36900000	36000000	39000000
HMGN1	5630000	6120000	4780000	5970000	5430000	4470000	5060000	5380000	4960000
HMGN2		11100000	8660000	9770000
HMGN4		3990000	4160000		6370000
HMOX1	2130000	2130000	1890000	1900000	2000000	1730000	1590000	1860000	1940000
HMOX2	5380000	5280000	5330000	4850000	5510000	4690000	5870000	6070000	6710000
HNF4A	6130000	11000000	10300000	10200000	12000000	9780000	10100000	11800000	12600000
HNMT		1080000
HNRNPA0	71000000	71100000	62700000	78900000	72000000	80300000	70000000	57800000	72700000
HNRNPA1	258000000	204000000	265000000	262000000	241000000	123000000	207000000	237000000	188000000
HNRNPA2B1	538000000	576000000	573000000	588000000	522000000	544000000	509000000	551000000	523000000
HNRNPA3	136000000	112000000	125000000	145000000	107000000	153000000	118000000	128000000	119000000
HNRNPAB	172000000	176000000	171000000	179000000	178000000	182000000	185000000	183000000	168000000
HNRNPC	244000000	260000000	261000000	260000000	270000000	275000000	229000000	258000000	228000000
HNRNPD	304000000	327000000	327000000	325000000	315000000	345000000	322000000	292000000	301000000
HNRNPDL	84500000	95000000	82200000	86100000	91000000	90900000	75000000	85700000	83500000
HNRNPF	119000000	127000000	128000000	130000000	126000000	135000000	119000000	128000000	122000000
HNRNPH1	94700000	84500000	92000000	87100000	97300000	97000000	76800000	90400000	90100000
HNRNPH2	29100000	28700000	33000000	33300000	30600000	37900000	33100000	33400000	31500000
HNRNPH3	23000000	22100000	23900000	21000000	23700000	24100000	23900000	20800000	25300000
HNRNPK	351000000	381000000	365000000	369000000	357000000	357000000	314000000	354000000	352000000
HNRNPL	71500000	73700000	70100000	69400000	67900000	75300000	59500000	68100000	62900000
HNRNPLL	5600000	7350000	7180000	6080000	6760000	6210000	5160000	5780000	5340000
HNRNPM	115000000	127000000	135000000	135000000	137000000	147000000	137000000	137000000	127000000
HNRNPR	43900000	45000000	45800000	42300000	44000000	39700000	41100000	38900000	37600000
HNRNPU	169000000	188000000	182000000	186000000	181000000	174000000	166000000	186000000	173000000
HNRNPUL1	33200000	35300000	35200000	33900000	34500000	32200000	34300000	33000000	31500000
HOOK3		18900000	17500000	18700000	13600000	19700000	14700000	17800000	12300000
HP1BP3	42900000	52900000	53400000	47500000	53200000	40100000	47000000	56800000	50900000
HPCAL1	12900000	9260000	12300000	8820000	9780000	13300000	10400000	13500000	11300000
HPF1	2320000	2910000	2090000	2410000	1670000	3480000	1610000	2020000	2210000
HPRT1	30900000	31500000	27800000	34400000	29300000	32200000	27700000	31800000	29900000
HPSE	3600000	3320000	3250000	3850000	3750000	2780000	2390000	3620000	3030000
HSBP1	6150000	5010000	7730000	6890000	5720000	5220000	3100000	5550000	6820000
HSD17B10	47800000	49200000	46800000	48800000	47900000	49200000	55600000	45700000	46800000
HSD17B12	9090000	13700000	11500000	11600000	11700000	8310000	10600000	8660000	9740000
HSD17B4	35000000	37600000	35100000	33800000	29500000	30700000	30000000	29600000	28300000
HSDL2	6090000	6890000	6520000	8030000	4410000	7550000	5370000	8520000	6480000
HSP90AA1	310000000	252000000	281000000	309000000	263000000	284000000	294000000	282000000	294000000
HSP90AB1	393000000	379000000	373000000	402000000	377000000	391000000	389000000	384000000	378000000
HSP90B1	361000000	361000000	354000000	374000000	374000000	362000000	394000000	397000000	393000000
HSPA13	12800000	14900000	12200000	13300000	12300000	14400000	9810000	11700000	11900000
HSPA14	10600000	12600000	12200000	11000000	13400000	12900000	12400000	13100000	13500000
HSPA1L	7750000	5820000	5690000	5950000	6920000	4970000	8230000	6530000	7150000
HSPA2	44700000	49700000	49600000	47400000	48700000	47700000	43100000	44400000	40700000
HSPA4	66200000	69500000	64400000	65000000	63300000	67700000	63800000	62100000	62100000
HSPA4L	4270000	3630000	3660000	3670000	3870000		4630000	3860000	3950000
HSPA5	415000000	397000000	383000000	435000000	408000000	384000000	446000000	447000000	424000000
HSPA8	684000000	714000000	720000000	756000000	712000000	784000000	690000000	709000000	682000000
HSPA9	63400000	57100000	57800000	64300000	59900000	66200000	62300000	65000000	63500000
HSPB1	569000000	669000000	579000000	576000000	594000000	585000000	527000000	586000000	541000000
HSPB6	8020000	11800000	14500000	10400000	12400000	12400000	14500000	12600000	13600000
HSPBP1	11300000	7730000	7850000	9000000	9160000	8300000	9320000	7510000	9090000
HSPD1	160000000	141000000	139000000	151000000	146000000	154000000	149000000	144000000	144000000
HSPE1	167000000	173000000	162000000	162000000	149000000	149000000	140000000	159000000	164000000
HSPG2	16600000	13700000	12700000	15300000	14900000	12600000	13300000	12500000	11700000
HSPH1	38400000	37500000	31600000	37600000	33900000	36200000	30700000	32600000	31700000
HTATSF1			6270000	9840000	3850000		5140000
HTRA1	79400000	57300000	71100000	62100000	62200000	90300000	54200000	56000000	61600000
HTRA2	3150000	3290000	3690000	2820000	3520000	3420000	3470000	3090000	3360000
HTRA3	1600000	2210000	2150000	811873	1180000	2020000		750735
HUWE1	86600000	82300000	78000000	78900000	82000000	83700000	75200000	77500000	78400000
HYOU1	43800000	44800000	46700000	44200000	45500000	46700000	42500000	45900000	45200000
HYPK	414417	343258	361153	741086	162887	585724		549858	406925
IAH1	2580000	3420000	3060000	3270000	2650000	2760000	3510000	2420000	1350000
IARS1	46000000	51400000	50300000	50600000	52900000	51900000	49400000	50800000	48100000
IARS2	10400000	7750000	8140000	10100000	8530000	9230000	10100000	9800000	9770000
ICAM1	65900000	40200000	48500000	75100000	78100000	67300000	124000000	121000000	116000000
ICMT	5480000	7500000	6160000	6050000	5960000	5610000	4830000	6500000	5150000
IDE	14000000	15200000	14300000	16000000	15000000	15600000	15100000	14600000	15000000
IDH1	22300000	22100000	20200000	22000000	21300000	23000000	23100000	24000000	21700000
IDH2	30400000	31600000	31400000	31300000	33100000	33000000	31000000	33500000	33100000
IDH3A	16800000	15700000	15800000	17100000	14500000	15200000	15300000	15200000	14900000
IDH3B		5010000	5500000	4820000		4360000
IDH3G	1230000	3840000	3570000	3720000		3810000			4530000
IDI1	20600000	19900000	17600000	18800000	18200000	21500000	18700000	20200000	21600000
IER3IP1	20200000	27300000	24900000	28400000	23600000	29000000	22100000	33400000	24900000
IFI16	17900000	22500000	18400000	23000000	21600000	20300000	23900000	24800000	22500000
IFI35	6190000	5620000	6190000	5760000	5950000	5890000	10100000	9840000	9340000
IFI44	3530000	3620000	3330000	5440000	4110000	2110000	4740000	3510000	3950000
IFI44L	1660000			2190000		1190000	801292	1840000
IFIH1	2240000		1310000	3020000	1390000	1990000	2460000	2270000
IFIT1	23300000	22800000	16800000	31800000	21900000	17000000	38500000	28300000	25700000
IFIT2	23400000	13700000	12200000	25300000	18700000	18300000	33800000	25500000	21700000
IFIT3	64300000	45700000	31800000	88700000	62300000	48400000	124000000	96000000	88700000
IFIT5	1710000	2010000		2440000	1530000	1800000	1760000	1760000	1270000
IFITM1	8070000	8170000		19600000		3740000		2250000
IFT25	6300000	8470000	6780000	6700000	5270000	9040000		6760000	6020000
IFT27	6140000	4450000	4340000	4450000	6870000	4410000	5270000	5870000	4910000
IGBP1	13700000	16900000	12800000	11300000	14100000		11500000	11800000	14800000
IGF2BP1	1160000	529635	977379	785244	986047	955548		864278	834254
IGF2BP2	21700000	21000000	20700000	21400000	23000000	23000000	20400000	24600000	21600000
IGF2BP3	13600000	13900000	16000000	13500000	13900000	12900000	12400000	14500000	14600000
IGF2R	46800000	49600000	47100000	44900000	47300000	45400000	42300000	42600000	45200000
IGFBP7	2780000	1980000	2530000	2080000	3030000	2850000	2460000	2590000	2400000
IK	15200000	15100000	13300000	12500000	15600000	13900000	13000000	14400000	14600000
IKBIP	27900000	25400000	27100000	22700000	29300000	25000000	22800000	23500000	30100000
IKBKG						4230000	6340000		6440000
ILF2	56000000	53200000	53500000	52500000	52800000	55900000	48400000	50300000	49400000
ILF3	91900000	93400000	97400000	94000000	104000000	92000000	92100000	96800000	93200000
ILK	30800000	33100000	40400000	37900000	41500000	46300000	44500000	46500000	43100000
ILKAP	7160000	6750000	5920000	7270000	5450000	6840000	4550000	7200000	6210000
ILVBL	2890000	3080000	2110000	2910000	2200000	2410000	1330000	2010000	1910000
IMMT	19100000	18900000	18100000	19000000	17300000	17900000	17400000	17600000	19900000
IMPA1	14700000	16900000	16800000	15300000	16300000	14100000	15600000	16000000	15100000
IMPDH2	63600000	53700000	56700000	55300000	53300000	56300000	45700000	54000000	50700000
INA	6470000	4710000	6580000	6830000	5610000	4610000	5890000	4260000	3870000
INF2	7560000	7960000	7290000	8200000	7590000	7160000	8670000	8610000	8070000
INPP1	2740000	2390000	1780000		2190000	2210000	3110000	2030000	2080000
INPP5K	1210000	1260000		1260000		1210000		1290000
INTS11	2290000	2860000	2990000	2270000	2370000	2220000	1610000	2060000	2080000
INTS13
INTS3	10300000	7930000	8310000	8810000	8960000	8290000	7430000	8900000	8120000
INTS4	656709		1400000	929808	1360000		1080000	947704	920615
INTS5	2290000	2290000	2260000	2180000	2150000	2100000	2220000	2410000	2130000
IPO11	6050000	5960000	5840000	6140000	3990000	6920000		3680000	3460000
IPO4	12200000	12100000	12500000	11000000	11400000	12300000	9280000	11700000	12000000
IPO5	58000000	51800000	48600000	56000000	50600000	60500000	50900000	52500000	53600000
IPO7	34000000	34100000	30700000	33600000	34600000	32800000	30900000	29100000	30000000
IPO8		5840000	5330000	4820000	4920000	3890000	5120000	5050000	5550000
IPO9	20800000	23000000	22700000	21400000	23000000	23700000	23900000	22600000	21400000
IQGAP1	117000000	125000000	115000000	122000000	118000000	117000000	116000000	117000000	111000000
IRF2BP1	4250000	5550000	5940000	4930000	8060000			5860000	6340000
IRF2BP2	6060000	7980000	8480000	7490000	7570000	7260000	4200000	5530000	5760000
IRGQ	12100000	10100000	11500000	9760000	9400000	11600000	8770000	12300000	11800000
ISCU	4240000	4580000	4990000	5110000	5300000	6140000	6820000	5620000	6700000
ISG15	153000000	124000000	68400000	206000000	133000000	119000000	179000000	125000000	112000000
ISG20				1690000	995713		4470000	2820000	2400000
ISOC1	12600000	17100000	17500000	17700000	11800000	16200000	11600000	13800000	12800000
IST1	19400000	21900000	21300000	18300000	18300000	20400000	16700000	15800000	19600000
ISY1	2170000	3450000	1640000	2710000		3580000		2350000
ISYNA1	64900000	61200000	58200000	67600000	58600000	58200000	63700000	54900000	51100000
ITGA11	3410000	3320000	3150000	3530000	3380000	3050000	3990000	3450000	3320000
ITGA3	64000000	56900000	51400000	66100000	54800000	57600000	70400000	64000000	62800000
ITGA5	37600000	41100000	39500000	35200000	40800000	40500000	32900000	36900000	37900000
ITGA6					1260000		1870000	865162	1180000
ITGA7	11300000	12900000	12900000	12200000	11800000	14600000	12900000	13300000	12200000
ITGAV	23800000	22500000	25800000	22200000	24600000	25800000	20700000	21800000	24600000
ITGB1	182000000	185000000	182000000	185000000	165000000	177000000	151000000	169000000	168000000
ITGB3	24400000	29100000	32100000	29300000	29500000	31800000	22900000	23700000	21300000
ITGB5	2470000	2890000	4040000	3400000	2400000	4380000	1810000	2330000	2540000
ITPA	14500000	13900000		12600000	12700000	14200000	12700000	13600000	13300000
ITSN1	10000000	13400000	10100000	9810000	7530000	8230000	10200000	7800000	9800000
IVD	6820000	5490000	6980000	6620000	3090000	4770000	3200000	3000000	3320000
IVNS1ABP	6970000		5260000	7010000	6800000	6470000	7070000	6710000	7150000
IWS1	5880000	5570000	4830000	5310000	5090000	5490000	4360000	5020000	4650000
JAK1		2830000	1570000	2370000	3530000	2500000	3010000
JCHAIN	5260000	6550000	4830000	6590000	4180000	5780000	3900000	4330000	6870000
JPT1	10200000	12200000	9170000	11700000	7930000	10200000	10800000	8660000	9440000
JPT2	109000000	105000000	107000000	110000000	107000000	112000000	113000000	114000000	115000000
JTB	7520000	7960000	7750000	7510000	7700000	7560000	7200000	7230000	7350000
JUND	9090000	15100000	10200000	13600000	10200000	10700000	10300000	9520000	8660000
JUP	20600000	24000000	23100000	22700000	20600000	23500000	23000000	22200000	20000000
KANK2	15100000	18600000	17500000	16100000	16300000	15600000	18400000	16600000	17300000
KARS1	117000000	121000000	127000000	134000000	125000000	134000000	140000000	160000000	142000000
KAT7	1600000	2000000	2030000	1800000	2050000	2010000	1660000	1770000
KBTBD3	311000000	316000000	244000000	270000000	275000000	432000000	202000000	252000000	266000000
KCMF1					74302.7
KCTD12	10200000	10900000	11400000	10400000	10500000	10800000	10900000	9470000	10400000
KDELR1				3610000
KDM1A	8710000	9860000	11600000	8840000	9780000	8690000		9150000	8800000
KDM2A	4090000	4240000	4770000	5080000	4650000	3960000	3690000	3770000	4200000
KDM3B	4800000	5200000	5460000	4950000	5800000	4580000	4350000	4870000	5160000
KDSR	6820000	4620000	5180000	5890000	7220000	5520000	6910000	6840000	7260000
KHDRBS1	35600000	50600000	56900000	45100000	47700000	50500000	40100000	46000000	47700000
KHSRP	64500000	70500000	69600000	68500000	68700000	71900000	59700000	66800000	64600000
KIAA1191	538127	515420	771577		590946	612484	695028	754803
KIAA1217	2440000	2420000	3240000	3280000	3490000	3800000	3260000	3770000	3300000
KIAA1522	1200000	1630000		1740000	857352	1090000		1210000	669736
KIAA2013	9280000	8050000	8230000	8790000	7630000	8340000	6970000	7310000	8710000
KIF11	54599.7				79723.9	354715
KIF13A	652173	739146		804581		641948	885917	808221	794846
KIF13B
KIF20A	1720000	2780000	2310000	1960000	1510000	1800000	826213	2570000	1710000
KIF23		8120000	5300000	6690000	5780000	4980000	4940000	5360000
KIF2A	7950000	8920000	7810000	8920000	8260000	7610000	6550000	7950000	8260000
KIF2C	2210000	2150000	2410000	2050000	2340000	2100000	1610000	1650000	2020000
KIF3B	884956			490009		739814		804335
KIF4A	593590	797051	722969	598640	702884	673959	399198	646912	749411
KIF5B	35300000	33700000	33100000	36000000	34000000	36900000	29400000	34500000	29800000
KIF7		15100000	15000000	17800000	17100000		14500000	17700000	18400000
KIFBP	8690000	11300000	10100000	9550000	8630000	10100000	6870000	7950000	9080000
KIFC1	7880000	8980000	7780000	8750000	7900000	7850000	5870000	7680000	7130000
KIRREL1	1150000	1370000	1430000	1420000	1330000	1220000	1560000	1420000	1650000
KLC1	16400000	16000000	15900000	16900000	16500000	18600000	16700000	14900000	16400000
KLC2	9080000	8850000	8260000	8860000	8630000	9140000	7940000	8480000	8370000
KLC4	1700000	2360000	2220000	2020000	2240000	2020000	1920000	1950000	2010000
KLF16	826312	885728	572307	796253	820851	855522	705121	880490	704566
KNTC1	9330000	8120000	9910000	7010000	9560000	9160000	10700000	8710000	10600000
KPNA1	13400000	18100000	12900000	13000000	13500000	13300000	18600000	20500000	18600000
KPNA2	28400000	40600000	38300000	33500000	37100000	36800000	26300000	34700000	30000000
KPNA3	21600000	23500000	19800000	17700000	16400000	17700000	15100000	17600000	15500000
KPNA4	14000000	10800000	9150000	13700000	16000000	14400000	9550000	10700000	10400000
KPNA6	93400000	105000000	98600000	87500000	89100000	88200000	90300000	88300000	94200000
KPNA7	9800000	8920000	8170000	7390000	10600000	6910000	8090000	8850000	9280000
KPNB1	78000000	85800000	81200000	87400000	81900000	98600000	82600000	91700000	89000000
KRT1	242000000	97500000	131000000	81000000	46100000	78500000	192000000	190000000	74800000
KRT10	26700000	21300000	30500000				12200000
KRT18	191000000	145000000	140000000	170000000	143000000	151000000	170000000	143000000	136000000
KRT2	5030000	3540000	4940000	1420000		1170000	1440000
KRT5	1970000						686289
KRT7	102000000	75100000	70800000	88900000	67700000	78100000	85700000	66900000	60600000
KRT8	19000000	20300000	18700000	21400000	18400000	21000000	22300000	20200000	19800000
KRT9	45400000	3490000	4140000	5420000	3930000	11100000	27800000	45200000	9070000
KTI12	2830000	2380000	2250000	2240000	2260000	2110000	2260000	1930000	1910000
KTN1	19800000	17700000	17500000	18500000	17400000	19400000	18700000	20800000	19000000
KYAT3	31400000	40100000	38100000	33700000	47300000	37700000	42300000	35200000	41100000
L3HYPDH	2760000	2700000			3330000	4000000			4740000
LACTB2	3260000	2820000	2660000	2640000	2680000	2700000	4570000	3090000	3690000
LAGE3		8670000	8640000	8720000	7820000	7850000	7450000	7260000	6630000
LAMA5	3800000	2750000	3280000	2800000	2380000	2280000	2280000	2570000	4360000
LAMB1	17400000	16000000	17800000	15700000	17200000	16800000	13900000	14200000	14300000
LAMB2	5240000	5800000	5420000	5520000	5590000	4860000	4310000	4710000
LAMC1	22600000	19100000	22400000	18100000	20000000	18600000	13900000	13500000	15000000
LAMP1	71200000	55700000	52000000	62100000	58000000	61300000	43900000	52100000	51100000
LAMP2	221000000	212000000	220000000	188000000	218000000	183000000	168000000	203000000	197000000
LAMTOR1	4050000	2450000	2600000	3750000	3720000	4210000	3820000	3120000	3660000
LAMTOR3	8050000	5120000	6640000	4690000	5900000	5370000	6640000	5570000	4940000
LAMTOR5	10500000	12900000	9260000	11000000	8060000	10200000	7590000	7920000	7690000
LANCL1	4990000	8220000	8000000	6310000		6640000			4360000
LANCL2	659632		1050000	808719	612858	681679	694684	1180000	1030000
LAP3	45000000	40800000	30100000	56300000	40700000	38200000	121000000	112000000	100000000
LARP1	10900000	10600000	10700000	11900000	10300000	11600000	8940000	11600000	11100000
LARP4	1990000	1620000	1240000	1290000	1340000	2020000	1210000	1510000	1710000
LARP4B	10200000	11200000	9990000	10000000	10300000	8710000	9430000	10500000	10900000
LARS1	38800000	42800000	38100000	41900000	40400000	44200000	39400000	42200000	43900000
LAS1L	6030000	8050000	6580000	4660000	5910000	5330000	4580000	5860000	4120000
LASP1	82500000	82000000	80600000	83600000	79800000	86900000	89100000	90100000	92400000
LBR	35800000	47200000	49700000	43200000	50800000	36800000	51300000	44600000	49100000
LDHA	503000000	555000000	613000000	435000000	570000000	547000000	423000000	485000000	529000000
LDHB	238000000	228000000	224000000	222000000	215000000	244000000	224000000	203000000	228000000
LDLR	1680000	1980000	1490000	1910000		1490000		1580000	1400000
LEMD2	8230000	8960000	8700000	9490000	9930000	8820000	9790000	9130000	9630000
LEMD3	6360000	7040000	7130000	6270000	6440000	5840000	7530000	5650000	7850000
LETM1	6660000	6030000	7510000	6690000	8390000	7410000	8030000	7960000	8760000
LGALS1	2280000000	2010000000	1970000000	2220000000	1850000000	1950000000	1870000000	1970000000	1730000000
LGALS3	141000000	144000000	130000000	149000000	114000000	111000000	115000000	126000000	105000000
LGALS3BP	35600000	26400000	23500000	33900000	33200000	24100000	34600000	27200000	30600000
LGALS8	6790000	5470000	5700000	5590000	5230000	5040000		5930000	4240000
LGALS9	6440000	4360000		6140000			5000000	6460000
LGMN		1990000	2330000				3150000	2420000	2780000
LHPP	8510000	8380000	9920000	10400000	8240000	8610000	9220000	8910000	8600000
LIG1	944824	1550000	1410000	1210000	609161	968095		1570000	1160000
LIMA1	40700000	39800000	34800000	43400000	36800000	41800000	48200000	46300000	41500000
LIMD1	3020000	3610000	3350000	3210000	3650000	4880000	2990000	4240000	3500000
LIN7C	11800000	7410000	8300000	7480000	9920000	7450000	6620000	10000000	10800000
LIPA	7520000	5280000	8480000	5870000	3410000	5790000	2080000	6960000	5980000
LLGL1	12900000	14100000	12700000	13600000	11700000	11700000	11200000	12600000	12400000
LMAN1	62600000	59300000	63900000	61000000	54900000	63100000	54800000	61800000	63900000
LMAN2	42100000	46300000	51700000	46800000	49300000	45200000	41300000	40900000	48800000
LMAN2L	3070000	4030000	3880000	4640000	4360000	4010000	4040000	3870000	4710000
LMCD1	18800000	24700000	24800000	19300000	22700000	24000000	17900000	23600000	24100000
LMF2	38200000	36400000	35900000	36600000	37700000	33400000	42400000	39500000	40000000
LMNA	244000000	222000000	226000000	235000000	230000000	216000000	240000000	244000000	234000000
LMNB1	812000000	760000000	772000000	793000000	781000000	768000000	728000000	724000000	700000000
LMNB2	45100000	46800000	49100000	50300000	47700000	45700000	47700000	47600000	42300000
LMO7	9160000	7250000	7710000	8010000	7440000	8530000	10100000	9680000	8940000
LMOD1	4440000	6930000	5490000	5080000	6480000	6770000	4100000	5310000	5220000
LNPEP	9780000	10000000	10000000	10200000	11200000	9570000	9650000	9420000	8980000
LONP1	20800000	18700000	18300000	20600000	20000000	18700000	21100000	21000000	20900000
LOXL2	12500000	12900000	11000000	11900000	10700000	11400000	8320000	9720000	8760000
LPP	42300000	44900000	43000000	43500000	42100000	45000000	42600000	46100000	45700000
LRBA	1690000	1520000	2050000	2070000	1840000	2340000	2130000	1920000	1720000
LRCH3	3350000	3300000	3490000	3220000	3680000	3430000	2320000	3330000	3070000
LRCH4	14100000	14400000	15000000	15000000	14400000	15100000	14300000	12900000	12900000
LRP1	27800000	24400000	28300000	23500000	25500000	24100000	23700000	24500000	24100000
LRPAP1	7310000	5250000	5640000	6280000	8320000	3020000	6630000	5960000	7240000
LRPPRC	34400000	34000000	34400000	33900000	30000000	32300000	30400000	29800000	30400000
LRRC20	710375	924689	660851	844977	536952	661823	439279	772800	467046
LRRC40	6850000	7970000	9490000	7490000	8160000	7610000	7970000	9120000	8410000
LRRC41	248861	257366	139775	264097	251919	261057	282048	354958	219787
LRRC47	20100000	22300000	21800000	21100000	20800000	21100000	22100000	20300000	20500000
LRRC57	8920000	8890000	9510000	8470000	7250000	9430000	8960000	8600000	8680000
LRRC59	146000000	152000000	147000000	127000000	146000000	146000000	122000000	152000000	135000000
LRRC8A	2120000	1770000	2110000	2300000	1520000	2300000		2140000	1160000
LRRFIP1	9620000	8360000	7680000		8530000	8270000	9500000	8970000
LRRFIP2	1350000	1230000	1290000	1170000	1370000	1360000	1140000	1330000	1210000
LRSAM1	1130000	1550000	1170000	1210000	1200000	781927	2350000	1340000	1440000
LRWD1	6080000	5600000	3480000	5410000	2650000	4160000	2340000	3540000	2700000
LSG1					1660000		1380000	1620000
LSM12	18600000	13100000	12800000	15800000	14800000	14700000	14200000	13600000	13300000
LSM14A	96100000	79700000	87600000	89700000	93100000	104000000	84100000	85700000	82400000
LSM2	5900000	7540000	6360000	7630000	4360000	5130000	4790000	6020000	6300000
LSM3	40500000	41500000	49200000	39600000	50600000	39900000	49000000	43400000	47300000
LSM4	13000000	12400000	16600000	13500000	15100000	15400000	11100000	18000000	15100000
LSM5	9770000	9410000	12600000	9920000	13000000	11600000	15600000	9590000	11800000
LSM6	27700000	21300000	22600000	24400000	24700000	19900000	22400000	23400000	22500000
LSM7	29300000	22200000	27900000	27200000	30900000	28100000	28300000	29000000	28500000
LSM8	37800000	39900000	37200000	42400000	20900000	37900000	28700000	33000000	33700000
LSS	27100000	27100000	24300000	27300000	25900000	26300000	25900000	28200000	29900000
LTA4H	19400000	20200000	22200000	19400000	22000000	21900000	23900000	20200000	22100000
LUC7L	7450000	10400000	10800000	10100000	10800000	13900000	10200000	13100000	11100000
LUC7L2	12000000	16000000	12400000	12800000	9520000	10500000	7780000	12400000	9500000
LUC7L3	23200000	25200000	22500000	23300000	24000000	23200000	21200000	21500000	21000000
LUZP1	12100000	11200000	11300000	11700000	11400000	11900000	11400000	12000000	10900000
LYPLA1	17700000	16200000	15400000	16600000	15700000	17500000	15200000	16900000	17700000
LYPLA2	30000000	25800000	33300000	32500000	31900000	36400000	32000000	33700000	36200000
LYRM7	2280000	1320000	1960000	1710000	1650000	1160000	1410000	1720000	2270000
LZIC	12100000	11000000	9370000	11100000	12000000	10500000	12900000	12500000	13500000
LZTFL1	6900000	7980000	7000000	6450000	7390000	6460000	6850000	6890000	8200000
M6PR	11000000	15700000	15200000	11400000	11500000	13900000	9960000	12100000	12000000
MACF1	10900000	11900000	11600000	10800000	10900000	11600000	11100000	11900000	11800000
MACROD1	9800000	9320000	8100000	9830000	11800000	9180000	10700000	10300000	10900000
MACROH2A1	85200000	118000000	97300000	91200000	102000000	93700000	92400000	113000000	102000000
MACROH2A2	13900000	24100000	17200000	12300000	19600000	20100000	15000000	19700000	17500000
MAD1L1	6090000	6610000	8720000	6770000	7830000	7260000	6710000	6530000	6760000
MAD2L1	3100000	4950000	3920000	2910000	3490000	3970000	2690000	2680000	3400000
MAGED1	1120000	1320000	1340000	1160000	1390000	1410000	951189	1090000	1340000
MAGED2	11300000	11300000	9990000	11400000	10100000	9870000	9340000	9960000	10200000
MAGOHB	19500000	12200000	13100000	14500000	14900000	13100000	15100000	13900000	14200000
MAGT1	11700000	9860000	10100000	12000000	14400000	11700000	13900000	13900000	10000000
MAIP1	3550000	2260000	1900000	2000000	2750000	3080000	2490000	2320000	2560000
MAN1B1	6120000	5230000	4730000	5170000	5540000	4810000	3200000	5530000	5620000
MAN2B1	12100000	10800000	9750000	10500000	7500000	8930000	7300000	8890000	6850000
MANF	28700000	31500000	31300000	31000000	27200000	34600000	26300000	30500000	28600000
MAP1A	52900000	53300000	56000000	52000000	62100000	54400000	63500000	72000000	71000000
MAP1B	35900000	36800000	35400000	36300000	34400000	39200000	34800000	36100000	36400000
MAP1LC3A	4350000		4720000		4470000	6050000	3700000	5790000	5780000
MAP1S	6330000	5530000	5630000	4930000	3910000	5020000	2690000	5210000	4740000
MAP2K1	36900000	37500000	38300000	37600000	36000000	33600000	35300000	35500000	38100000
MAP2K2	23500000	27000000	29500000	25700000	25500000	23800000	24200000	22400000	24400000
MAP2K3	4310000	3010000	4020000	3940000	3790000	3300000	3130000	3460000	3050000
MAP2K4	1640000	1560000	1790000	1600000	1670000	1670000	1480000	1970000	2110000
MAP3K2		739020	542582	592962			387651
MAP3K7	815105	1100000	1000000	1130000	1280000	1120000	1070000	1340000	1610000
MAP4	85200000	90600000	91900000	87400000	96800000	89000000	99700000	102000000	101000000
MAP4K4	1710000	1520000	1460000	2070000	1720000	1690000	1900000	1930000	1720000
MAP7D1	18300000	22000000	21000000	21200000	19900000	22800000	17700000	22400000	21100000
MAPK1	36600000	37500000	38800000	39900000	32200000	37100000	35700000	39300000	35400000
MAPK14	12000000	11600000	11400000	12400000	8700000	11100000	10000000	8830000	8710000
MAPK3	21000000	20900000	21500000	20000000	20900000	18800000	21000000	22300000	19700000
MAPK8
MAPRE1	94900000	73000000	83300000	82200000	85200000	81600000	84900000	83600000	83600000
MARCHF5	5400000	5390000	4790000	5290000	4590000	5090000	4150000	4470000	4570000
MARCKS	124000000	165000000	154000000	144000000	158000000	190000000	132000000	153000000	132000000
MARK2	9230000	10200000	9780000	12000000	10700000	9890000	8980000	9490000	10900000
MARK3	1090000	1670000	1370000	1340000	1280000	1830000	1390000	1600000	1280000
MARS1	34800000	42200000	42200000	42000000	38400000	41100000	37600000	39700000	35600000
MAT2A	33000000	36000000	32400000	36800000	33300000	37600000	33000000	35700000	35800000
MAT2B	17700000	18200000	17500000	18800000	14600000	17100000	15500000	17500000	17400000
MATR3	74500000	82900000	76300000	79500000	76800000	78700000	64300000	75000000	71900000
MAVS	15600000	16300000	15700000	15500000	15000000	16200000	15500000	15400000	14400000
MBOAT7	22500000	23000000	22700000	23300000	23900000	20500000	21000000	20700000	22600000
MCAM	63700000	69600000	61700000	64500000	65900000	71100000	64100000	61300000	66900000
MCCC1	3130000	2500000	1320000	2770000	1240000	1890000	648296	2070000	877289
MCCC2	553108				807118		905254	693861	629327
MCM2	33100000	35800000	33600000	33900000	33200000	35800000	33500000	32900000	34600000
MCM3	74800000	68900000	64000000	73800000	66300000	68500000	67900000	68200000	67700000
MCM4	37400000	35800000	34300000	39500000	38500000	37900000	36700000	38900000	36700000
MCM5	56300000	58500000	56600000	60800000	53800000	59000000	54700000	54700000	54000000
MCM6	54400000	48600000	49900000	55100000	51200000	51000000	54300000	51500000	51200000
MCM7	31000000	30600000	29500000	31600000	29300000	31700000	31900000	30700000	30200000
MCMBP	13300000	12400000	12100000	12900000	11900000	14100000	10100000	12600000	12300000
MCRIP1	49100000	44400000	42000000	44100000	44900000	41700000	40900000	43400000	48000000
MCTS1	1570000	712372	701584	1020000	1230000	1580000	1190000	689009	611634
MCU	11100000	9520000	11000000	12100000	12000000	9490000	10400000	15200000	11200000
MDC1	3960000	4160000	4730000	4530000	2770000	3420000	3070000	4420000	3100000
MDH1	166000000	162000000	165000000	157000000	150000000	165000000	171000000	159000000	170000000
MDH2	132000000	114000000	111000000	117000000	120000000	110000000	130000000	113000000	121000000
MDK	17700000	14600000	16100000	15600000	14800000	18300000	16500000	17000000	15600000
MDN1	1710000	1200000	1520000	1090000	903079	1470000	994537	1270000	762460
ME1	23400000	25000000	25800000	24600000	26100000	25000000	20100000	19500000	23900000
ME2	26500000	25600000	24400000	28600000	25000000	22400000	24600000	27000000	26700000
MECP2	2670000	4260000	4390000	3990000	4660000	3380000	2630000	5270000	4070000
MED1	2200000	2410000	2530000	2300000	1990000	1780000	1230000	2310000	1900000
MED11	724868	1390000	1310000	805986	608980	927795	603772	478085	411136
MED12	1460000	2110000	2180000	1860000	1930000	1950000	1970000	1720000	1970000
MED13	801534	508621	499399	505803	689885	718113	370228	992497
MED14	3700000	4670000	3120000	3920000	3040000	3070000	1840000	2630000	2340000
MED15	2690000	2390000	2770000	2980000	2100000	3090000	2030000	2030000	2000000
MED23	2690000	2240000	2220000	2230000	2160000	2120000	1490000	2260000	2520000
MED24
MED26	147840		193887	190769		75865.3		140897
MED29	4520000		4710000	5080000	5140000	4950000	3270000	3600000	1950000
MED4	4110000			4840000
MED8		5090000
MELTF	17300000	16700000	18100000	17800000	13600000	17200000	12100000	20000000	17200000
MEPCE	4760000	5380000	5330000	5240000	4790000	4260000	3590000	4310000	4160000
MESD	16500000	14100000	14700000	16100000	16400000	15300000	15500000	15200000	14000000
MEST	3660000	3210000	3250000	4490000	3010000	2660000	5480000	3630000	3610000
METAP1	5840000	4990000	5430000	6200000	4750000	5630000	7220000	6650000	7520000
METAP2	17300000	19100000	17300000	18500000	17700000	15300000	17600000	15500000	17800000
METTL13	2620000	2390000	2300000	2600000	1970000	1750000	1640000	2410000	1930000
MFAP1	4380000	3990000	3340000	3540000	4120000	2950000	4000000	4580000	4920000
MFAP2	13600000
MFF	3870000	3320000	3420000	3380000	3180000	3790000	3340000	3330000	3730000
MFGE8		2370000	3980000	4150000				3380000	2600000
MFSD1	14200000	11800000	13800000	14700000	13200000	15700000	12900000	13700000	13700000
MFSD10	2960000	1630000	1900000	1790000	3640000	3070000	3500000	1600000	1630000
MGAT1	3210000	2190000	2200000	2220000	1620000	3180000	1710000	2820000	1740000
MGAT2	6650000	6260000	7100000	6080000	6440000	5570000	4650000	6220000	7050000
MGMT	970306			828791	812496	751207		737254	672841
MGST1	14400000	10000000	10800000	12400000	11400000	10400000	17200000	13500000	13800000
MGST3	14000000	12200000	12600000	12500000	12500000	12400000	13700000	10800000	13100000
MIB1	1820000	1160000	2050000	2490000	2490000	1660000	2270000	2320000	1970000
MICAL1	11500000	11600000	13600000	11000000	13300000	13200000	10900000	11800000	12700000
MICAL2	17100000	18500000	17400000	17700000	16700000	16800000	13700000	17100000	15600000
MICAL3	4400000	3630000	3730000	4600000	3980000		4080000	4250000	2930000
MICALL1	9930000	9360000	9350000	8980000	8820000	8400000	9300000	9110000	8200000
MICALL2	1040000	1330000	1090000	1090000	1200000	1020000	1240000	1240000	1260000
MICU1	2260000	2210000	2820000	2980000					3220000
MIF	1870000000	1530000000	1810000000	1720000000	1500000000	1880000000	1470000000	1550000000	1550000000
MINK1	2580000	2540000	2410000	2580000	2640000	2230000	2280000	1940000	2100000
MINPP1	29300000	30100000	29900000	29700000	25000000	29800000	27000000	28000000	25800000
MIX23	11400000	12500000	12900000	13500000	10600000	10800000	10600000	8550000	8540000
MKI67	11200000	14400000	13300000	12300000	12900000	9730000	9120000	12900000	10400000
MKRN2	3370000	5330000	4080000	4150000	4370000	4050000	3940000	4140000	3820000
MLEC	14900000	10900000	14500000	13500000	15900000	13000000	14200000	15600000	17100000
MLST8	1700000	1490000	1580000	1870000	1530000		2070000		1900000
MME	2450000	2590000	1290000	2320000	1800000	2040000		1090000
MMGT1	4190000	7290000	6270000	5570000	3430000	4890000	3110000	3800000	2410000
MMP14	32400000	23800000	25800000	27300000	27500000	23600000	24500000	25600000	25400000
MMP24OS	2920000	2360000	2120000	2940000	2480000	2340000	2940000	2700000	3080000
MMS19	3920000	6110000	5240000	5650000	3610000	3620000	3080000	4070000	3600000
MMUT	7100000	5190000	6270000	6130000	6380000	5870000	8420000	6970000	7420000
MNAT1	1490000	1200000	1260000	1470000	1340000	1520000	1240000	1170000	1250000
MOB1A	4830000	4900000	5800000	4730000	5980000	5010000	5820000	5450000	6170000
MOB2	6130000		4810000	4630000	6540000	5790000	5940000	6680000	6530000
MOGS	20200000	19300000	19800000	18900000	17600000	18200000	16700000	18100000	17200000
MON2	4590000	4130000	3230000	3870000	3160000	3850000	2720000	4300000	3940000
MORC3	4930000	4840000		6780000	4150000	3610000	4170000	4250000	4980000
MORF4L1	6080000	6200000	5600000	5970000	4370000	5610000	3720000	4050000	5800000
MOV10	31000000	29400000	29100000	28600000	29200000	29400000	29900000	29000000	27600000
MPC2	933679	731892	512689	724874	1160000	1150000		1400000	1550000
MPDU1	31700000	35600000	38600000	37100000	38500000	37200000	39000000	35100000	37400000
MPG	2100000	1700000	1900000	1870000	1870000	2060000	1860000	1940000	2340000
MPHOSPH8	2370000	3300000	2510000	2950000	3660000	2250000	3580000	2940000	2040000
MPI	1570000	1500000	1690000	1380000		1360000		1630000	1190000
MPLKIP	9260000	9260000	8920000	10200000	9240000	8620000	10200000	9220000	10500000
MPRIP	73700000	90600000	86900000	72900000	70200000	67900000	52600000	64200000	66300000
MPST	15100000	11600000	12300000	15100000	12500000	13800000	12900000	13800000	11700000
MPZL1	9860000	14200000	11800000	7130000	12100000	11500000	11700000	11700000	13000000
MRC2	17200000	17000000	16700000	16900000	18400000	16700000	15500000	17800000	16000000
MRE11	9690000	8540000	10100000	9150000	11300000	9840000	9960000	9700000	10500000
MRFAP1	3670000	2910000	2770000	2970000	2380000	3130000	2120000	2340000	3400000
MRGBP	2840000	2960000	3010000		3290000	2640000	2700000	2920000	2690000
MRI1	3450000	3280000	3070000	3580000	2890000	3550000	2260000	3190000	2980000
MRPL1	1870000	2460000	3030000	2390000	3170000	1910000	3060000	2750000	2800000
MRPL10					45355.3
MRPL12	13500000	24500000	19300000	16900000	16700000	17500000	21300000	17400000	15200000
MRPL13	2190000	2670000	2360000	2760000	2040000	2330000	1470000	1850000	2400000
MRPL15	3820000	6690000	6940000	6940000	6560000	8680000	7180000	8070000	7890000
MRPL16	4670000	5460000	5300000	5620000	5150000	4690000	4360000	5220000	4740000
MRPL17	5710000	4820000	5440000		5350000			5280000
MRPL19	2330000	1820000	1940000	2130000	2040000	1970000	1670000	2010000	2450000
MRPL21	5500000		7670000	5950000	6020000	6900000	4810000	5670000	6520000
MRPL23	8860000		9530000	8530000	9660000	9530000	9430000	9830000	9030000
MRPL24	3890000	3230000	3670000		9930000	4880000	3560000	4030000	4710000
MRPL27		4840000	2020000	5050000		1250000
MRPL28	2050000	2100000	2060000	1650000	6920000	1900000	5430000	4880000	5700000
MRPL37	6270000	12500000	6700000	9510000	5450000	11600000	4370000	5840000	6260000
MRPL38	4260000	4640000	6100000	5210000	3920000	4750000	2760000	4940000	3940000
MRPL39		20300000	19500000	21400000		21300000		26100000
MRPL4		7940000	5100000
MRPL40	2860000	2570000	2950000	2360000	3120000	2130000	4360000	2220000	3500000
MRPL44	2430000	1480000		1840000	1290000	1870000	1010000
MRPL45	10300000	9520000	10400000	10800000	9680000	9300000	9910000	10000000	10300000
MRPL46	11700000	12100000	11400000	11100000	10100000	12200000	10300000	10300000	8660000
MRPL47	4970000	4160000	4940000	5170000	4920000	5670000	4950000	5770000	6450000
MRPL49	3280000	3140000	3360000	3120000	3550000	3510000	3980000	3170000	3820000
MRPL50	6880000	7800000	7590000	8220000	6600000	6870000	6310000	6530000	7470000
MRPL58	3130000	3030000		3330000		2190000		3030000
MRPL9	5640000	7010000	6540000	6020000	6410000	5690000	5430000	5960000	5990000
MRPS11	5540000	5990000	6010000		5000000	5790000	5660000	5400000	6230000
MRPS15	21300000		21300000	21100000	22500000	27100000	23900000	19100000	18300000
MRPS16	6940000	5510000	5920000	6280000	6960000	6790000	6020000	8060000	7840000
MRPS18A	4370000	4230000	4330000	4530000	4090000	4600000	3580000	3840000	3850000
MRPS18B		3340000	3660000	3510000	3520000	4080000	3420000	3080000
MRPS22	4170000	4200000	2840000	4500000		3140000		2880000	2860000
MRPS23	11600000	11200000	9050000	9960000	11100000	9610000	8220000	9680000	10700000
MRPS26	9680000		9220000	12200000	9670000	11500000	12400000	9020000	15000000
MRPS27	2790000	2610000	2520000	2930000	3060000	2620000	3170000	2360000	3380000
MRPS31					886435
MRPS34	6540000	8190000	9680000	8840000	9920000	7850000	7060000	9510000	9520000
MRPS35	1860000	2370000	1650000	2080000		1520000		1580000
MRPS36		11900000	13900000	17500000	15400000	11900000		15300000	14300000
MRPS6	5390000				7250000	8360000
MRPS7	2140000	1930000	2050000	2100000	2240000	2250000	1470000	2140000	2120000
MRPS9	3570000	4090000	4130000	4220000	3560000	3480000	3710000	3300000	3120000
MRTO4	73500000	83100000	91300000	83800000	90900000	87900000	70900000	74700000	76200000
MSH2	11400000	8490000	9400000	10000000	12000000	10200000	10700000	11200000	10500000
MSH6	13300000	13000000	13700000	12900000	14000000	15200000	12600000	14300000	14800000
MSMO1	5200000	4780000	4790000	5020000	4920000	4830000	5100000	4540000	4360000
MSN	225000000	228000000	217000000	218000000	220000000	246000000	205000000	224000000	213000000
MSRA	2180000	3430000	1930000	2090000	2360000	2480000	2560000	2130000
MSRB3	6340000	6010000	8520000	7880000	6920000	7590000	7880000	7740000	6870000
MT-ATP8	18500000	19100000	19500000	16200000	17800000	15000000	16900000	17100000	15500000
MT-CO2	44200000	45800000	52700000	60700000	52700000	51300000	63900000	48900000	45400000
MT1F	1300000	1710000	2440000	1650000	1780000	2490000	1480000	1550000	2200000
MT2A	5810000	5510000	6760000	7760000	7300000	11000000	8570000	8560000	9970000
MTA1	1360000	1540000	1760000		1730000	1510000	1490000	1770000	1590000
MTA2	20000000	24100000	22500000	22300000	23200000	20900000	18500000	24100000	20900000
MTAP	14700000	14600000	14400000	14200000	16500000	15400000	18300000	14500000	19000000
MTCH1	4600000	6290000	6150000	6200000	6500000	7990000	7350000	8970000	9640000
MTCH2	15100000	20800000	19400000	19200000	20800000	16300000	17900000	15800000	17900000
MTCL1	1210000	1470000	1290000	1380000	1140000	1210000	1320000	1200000	1320000
MTDH	15100000	21400000	18300000	19200000	18000000	16000000	17100000	17800000	16900000
MTFR1L
MTHFD1	169000000	171000000	161000000	179000000	173000000	170000000	185000000	178000000	174000000
MTHFD1L	28600000	52400000	41000000	34700000	35100000	33800000	35600000	32000000	35500000
MTHFD2	2180000	1590000	1960000	1920000	3410000	2660000		2610000
MTMR14	518780	483971	237926	423304		600501
MTMR2	8870000	11700000	10700000	10500000			9430000	8840000	10200000
MTMR3	6100000	5620000	5720000		5750000	4040000	5300000	5180000	6240000
MTMR6		4050000							5630000
MTMR9	669281	618479	1180000	681945	755624	1080000	959296	936041	855528
MTOR	6170000	6130000	6150000	6630000	5010000	6090000	5310000	6750000	5230000
MTPAP	1130000	1600000	1440000	1410000	1330000	1080000	1250000	1240000	1330000
MTPN	27300000	31300000	30600000	28800000	29100000	29300000	27600000	29100000	30700000
MTR	12700000	14300000	15000000	13900000	11900000	13500000	10300000	10200000	9290000
MTREX	9600000	10700000	11500000	11300000	11800000	10200000	12200000	9610000	10500000
MTSS2	3050000	2870000	2890000	3040000	3090000	3100000	2140000	2700000	2870000
MTX2		1510000	1930000	2090000	1900000	2400000	1640000	2590000	2600000
MUC1	9750000	8830000	10100000	10600000	11600000	9980000	11800000	11900000	9670000
MVB12A	11200000		8550000		14100000	10300000	15800000		12200000
MVD
MVK				2660000	2890000	4390000	3080000
MVP	72200000	68900000	73400000	71900000	71100000	72200000	92900000	88900000	99000000
MX1	299000000	214000000	109000000	423000000	263000000	176000000	415000000	273000000	217000000
MX2	46400000	51200000	29000000	80200000	52100000	41800000	67700000	54400000	41400000
MXRA8	4320000	5600000	4690000	4970000	3930000	5580000	3320000	4580000	4210000
MYADM	22400000	28100000	28900000	25500000	29500000	32300000	27500000	27800000	25700000
MYBBP1A	9420000	13600000	11100000	12000000	11500000	9310000	10100000	12200000	9320000
MYCBP	5160000	3560000	1720000	4640000	2020000	4010000		3900000	3850000
MYCBP2	219000000	196000000	195000000	213000000	196000000	199000000	195000000	195000000	216000000
MYD88	5990000	6740000	5360000	7730000	4700000	5450000	4840000	5310000	4380000
MYDGF	35300000	40600000	43400000	36200000	34300000	36800000	42400000	36600000	43600000
MYEF2	13600000	8660000	9970000	11900000	12400000	12900000	12300000	13400000	11000000
MYG1	18100000	19200000	18400000	18000000	19100000	16900000	18600000	20200000	23600000
MYH10	28800000	29800000	29600000	31000000	27700000	29400000	26300000	27700000	26600000
MYH9	279000000	302000000	309000000	300000000	282000000	329000000	276000000	296000000	282000000
MYL6	254000000	289000000	304000000	289000000	231000000	288000000	211000000	246000000	259000000
MYL6B					1270000			1100000
MYL9	20700000	20900000	23900000	19400000	20900000	21900000	19100000	19100000	21200000
MYLK	76800000	83500000	80700000	84100000	70700000	80200000	73000000	64800000	70300000
MYO1B	12500000	10900000	12300000	12300000	13900000	12600000	12900000	12300000	12000000
MYO1C	38900000	41500000	39700000	40400000	38400000	37400000	41600000	39800000	36500000
MYO1E	8000000	8120000	7030000	8270000	8740000	8880000	8850000	8590000	9270000
MYO6	8580000	9100000	8380000	8820000	9050000	7430000	10900000	9320000	9120000
MYO9B	5440000	5590000	4840000	5660000	6390000	4740000	5920000	5430000	7050000
MYOF	45200000	51100000	49300000	47700000	48100000	50300000	52800000	52600000	52000000
N4BP1	3540000			6590000	5140000				2890000
N6AMT1		1040000	1350000	1120000	891296	971671	533625	1180000	1090000
NAA10	8950000				9720000		7580000	11100000	8390000
NAA15	4640000	4130000	4180000	6520000	5630000	6700000	4890000	4720000	3820000
NAA20	7010000		6970000		4060000		2820000	6810000	5270000
NAA25	2810000	4260000	2860000	3350000	3910000	3260000	3830000	5050000	2650000
NAA40	79300000		99200000			90400000	83400000	88500000	103000000
NAA50	7690000	6680000	6450000	8720000	6590000	8120000	8330000	6090000	7850000
NACA	53900000	53200000	50500000	52100000	56700000	54600000	53000000	52700000	59600000
NACC1	11400000	10300000	10900000	10100000	10500000	10800000	8760000	9490000	11700000
NADK2		1940000	2140000	2320000	2090000	2380000
NAE1	17600000	18200000	17600000	17300000	17000000	16400000	17000000	16400000	16000000
NAF1	307322	454827	866959	521233	1330000	672970	1010000	485477	866946
NAGA	19100000	19800000	21400000	20700000	18500000	17100000	18700000	15800000	14600000
NAGK	26600000	25300000	23800000	26600000	21300000	24400000	24900000	24600000	26500000
NAMPT	36300000	35200000	37200000	39300000	41200000	34400000	46300000	42300000	40200000
NANS	58000000	54600000	56600000	55900000	54800000	54100000	56500000	57800000	61200000
NAP1L1	39700000	45300000	41500000	42300000	38300000	43000000	37800000	40700000	39100000
NAP1L4	95900000	105000000	105000000	102000000	108000000	106000000	106000000	107000000	110000000
NAPA	113000000	125000000	114000000	134000000	103000000	134000000	128000000	131000000	125000000
NAPG	7800000	7530000	6390000	7160000	7060000	7630000	5780000	6780000	7020000
NARS1	51100000	54900000	50300000	55500000	49700000	55200000	50300000	48300000	49000000
NASP	111000000	117000000	117000000	120000000	111000000	111000000	109000000	116000000	109000000
NAT10		4740000	4550000	3480000	4270000	4020000	3540000	3500000	3990000
NAV1	394804	641039		283218	700225	651450		418527	294810
NAXE	18400000	16900000	16500000	18200000	17100000	17500000	19400000	15100000	18500000
NBN	136564	176697	113626	137445	110823	105912	135190	122663	140453
NCAM1	1280000	1760000	1680000	1700000	1650000	1620000	1630000	2000000	1980000
NCAPD2	12000000	18500000	17700000	15700000	14100000	15300000	11200000	15900000	16000000
NCAPG	6620000	8550000	7490000	7390000	7550000	7600000	6880000	7460000	7420000
NCAPG2	5780000	5610000	5860000	7450000	5840000	4760000	5490000	3730000	2790000
NCAPH	6790000	4570000	4850000	5300000	6480000	6220000	4930000	6420000	6690000
NCAPH2	8230000	17900000	8390000			6910000
NCBP1	24500000	23000000	24000000	24200000	24800000	24200000	24100000	22700000	24900000
NCBP2	25000000	21900000	19700000	23800000	23400000	21800000	23200000	22800000	23800000
NCDN	3870000	3830000	3350000	3540000	3420000	3550000	3340000	3470000	3810000
NCEH1	38700000	32100000	35700000	36900000	35900000	37600000	34200000	33000000	33800000
NCK1	4110000			4810000	4100000		4250000	4060000	3850000
NCKAP1	12700000	13800000	11800000	14100000	10900000	13200000	9620000	12200000	11100000
NCKIPSD	2020000	3240000	1870000	2630000	1790000	2350000	999909	2210000	2390000
NCL	198000000	197000000	184000000	189000000	190000000	186000000	165000000	188000000	184000000
NCLN	10800000	11300000	11100000	10700000	10800000	10700000	8190000	9330000	9560000
NCOR1	4070000	2890000	1710000	2410000	1750000	3020000	1260000	1480000	1720000
NCSTN	20800000	20200000	19800000	18800000	20000000	17400000	19700000	19100000	18400000
NDC80	1310000	2140000	2030000	1850000	1460000	1550000	1200000	1180000	1170000
NDRG1	14500000	6620000	20000000	6280000	16600000	7720000	5600000	8120000	9420000
NDRG3	12500000	4940000	5910000	12200000	9850000	9560000	6670000	8330000	7900000
NDUFA10	8000000	7130000	7000000		7710000	7130000	7880000	7200000	6380000
NDUFA13	14100000	15700000	12600000	13700000	10600000	12200000	9580000	12400000	12800000
NDUFA2	11200000	13800000	12500000	12600000	13000000	12100000	12100000	10100000	10300000
NDUFA4	24300000	28000000	23000000	23100000	24900000	22900000	25100000	23700000	26400000
NDUFA5	24600000	24100000	25700000	22900000	28300000	22300000	25700000	24500000	24700000
NDUFA6	7240000	5150000	4530000	5700000	6570000	5220000	6330000	5700000	8880000
NDUFA8	16800000	13500000	15000000	14600000	13000000	12300000	10100000	14200000	13800000
NDUFA9	11600000	13000000	13400000	13300000	12200000	11900000	9860000	13600000	12800000
NDUFAB1	15800000	15700000	18600000	16700000	16000000	18600000	13400000	20500000	19700000
NDUFB1	15300000	16200000	15600000	15700000	18100000	17200000	15800000	17000000	18700000
NDUFB10	29400000	31000000	28700000	34300000	22500000	33300000	17400000	27200000	24600000
NDUFB11	12600000	19600000	17400000	14300000	14700000	12700000	12500000	13000000	13900000
NDUFB3	7450000	3610000	4180000	3860000	4010000	4840000	4210000	3250000	4500000
NDUFB4	9260000	7620000	8710000	9040000	6800000	9550000	8230000	6270000	5350000
NDUFB6	25600000	27900000	25600000	26400000	26100000	25700000	26600000
NDUFB9	17300000	18500000	16800000	19000000	18300000	17900000	19800000	16700000	19100000
NDUFS1	21400000	20100000	21900000	21100000	19900000	20500000	18200000	20200000	20900000
NDUFS2	74500000	78800000	68000000	77900000	85400000	82100000	81100000	78500000	78900000
NDUFS3	26100000	24800000	20300000	28900000	17700000	19800000	20500000	22400000	20700000
NDUFS4		19800000	17800000	20100000	21200000	23900000	18200000	21600000	18800000
NDUFS5	9140000	7470000	6950000	7850000	10400000	6820000	14400000	9730000
NDUFS6	6460000	4410000	5190000	4230000	4760000	4780000	5580000	6660000	6460000
NDUFS7	14300000	24700000			16200000		15200000	13400000	13800000
NDUFS8	8290000	11400000	6770000	10600000	6380000	7650000	6390000	10400000	9590000
NDUFV1	15200000	16300000	15300000	15600000	15000000	14800000	15100000	15500000	14200000
NDUFV2	36600000	31200000	37000000	32100000	38900000	32500000	38600000	34700000	34900000
NDUFV3	2530000	2980000	2710000	3120000	3050000	2820000	3420000	2650000	3060000
NECAP1	40400000	42500000	44400000	47200000	42400000	26700000	12800000	46300000	28400000
NECAP2	11100000	8790000	9820000	10400000	9180000	9340000	11200000	10800000	12100000
NECTIN2	10700000	8890000	8050000	10400000	10100000	9640000	11800000	10500000	11000000
NEK7	6820000	4820000	5810000	5690000	5660000	5780000	6120000	6060000	5690000
NEK9	6560000	5780000	5400000	6640000	5520000	5490000	5650000	5320000	4730000
NELFA	1150000		757882			839931		1080000	567424
NELFB	6810000	6470000	4220000	7070000	4750000	6290000	4810000	6540000	6360000
NELFCD	7050000	7900000	7300000	7170000	6410000	6280000	6220000	6180000	5860000
NELFE	3180000		1610000	2250000		2200000	252915	1120000	2150000
NEMF	830729	1220000	1000000	644169	997907	601844	763818	801722	807106
NENF	16300000		11600000	14300000	15400000	14600000	15800000	14800000	15500000
NES	43400000	45900000	42300000	40700000	44700000	45400000	33300000	40700000	37800000
NEU1	15500000	13900000	13600000	15800000	15100000	12600000	14800000	14000000	13800000
NEXN	7040000	11200000	8620000	7370000	8900000	10900000	8510000	8440000	8180000
NF2	13800000	12400000	12200000	12500000	10800000	12900000	13700000	11700000	15200000
NFIC	5290000	4920000	4630000	5550000	6450000	5910000	4320000	4460000	3240000
NFKB1	2720000		2300000	3210000	2420000	2430000	2170000	2720000
NFKB2	3970000	4870000	3160000	4380000	3560000	4100000	3170000	2980000	4840000
NFU1	6280000	6150000	6750000	6660000	6330000	6680000	5550000	5970000	4670000
NFYA			623451	643991	732475	881739	682788		638633
NFYB	1180000	926108		1040000	922475	938840	1190000	991286
NGDN	1120000	1550000	1660000	1100000	2190000	1130000	1610000	1250000	1270000
NHERF1	23300000	19900000	21600000	22700000	22000000	20600000	25600000	25700000	26700000
NHERF2	1800000	2110000	1720000	2490000	2080000	2610000	2570000	2350000	2420000
NHLRC2	6410000	7200000	8120000	6810000	8400000	7200000	8910000	6510000	7800000
NHP2	15600000	17000000	16100000	16200000	18600000	13800000	14900000	11700000	12900000
NIBAN1	21500000	19400000	18800000	21900000	19500000	20700000	22700000	22800000	21700000
NIBAN2	24700000	22000000	19100000	24900000	18000000	21200000	18300000	20100000	20100000
NIF3L1	8950000	6940000	7750000	9300000	8280000	8610000	7920000	8490000	8910000
NIFK	524623	865666	568806	736460		542519
[truncated: 1,699 more rows]

## Sheet: C20_LPS
Protein	Log2FC	Log10pval
TIMM9	1.25005	1.45652	Up regulated

## Sheet: C20_IFN
Protein	Log2FC	Log10pval
WARS1	2.79706	4.4849	Up regulated
GBP1	2.35564	5.4516	Up regulated
TRIM21	2.33112	1.36756	Up regulated
SHFL	2.18784	1.77864	Up regulated
CASP1	2.17799	1.433	Up regulated
GBP2	2.1095	5.06825	Up regulated
IVD	-1.01186	2.98885	Down regulated
FBN1	-1.01437	1.47799	Down regulated
ZC3HC1	-1.09602	2.02677	Down regulated
MED11	-1.15845	1.56517	Down regulated
RABAC1	-1.33925	1.32479	Down regulated
PTRH2	-1.48852	1.45398	Down regulated
PTGFRN	-1.5622	1.39272	Down regulated
UNC80	-2.4811	1.36978	Down regulated
KRT10	-3.52408	1.30498	Down regulated
